# Supplementary material for: Pleiotropic Effects of Trait-Associated Genetic Variation on DNA Methylation: Utility for Refining GWAS Loci
Source: Am J Hum Genet. 2017 May 18;100(6):954–9. doi: 10.1016/j.ajhg.2017.04.013 (PMC5473725; doi:10.1016/j.ajhg.2017.04.013)
Supplement: Table S1. Details of All Publically Available GWAS Results Included in SMR Analysis [file mmc2.xlsx]

## Sheet: Table S1
Phenotype		Reference	Sample size	Number of genome-wide significant loci/SNPs	Number of CpGs with SMR P < 1.38E-06	Number with HEIDI P > 0.05	Number of SNPs downloaded	Number of SNPs included	Download link	Data formatting notes	Include
ALS (LMM model)		van Rheenen W, Shatunov A, Dekker AM, McLaughlin RL, Diekstra FP, Pulit SL, et al. Genome-wide association analyses identify new risk variants and the genetic architecture of amyotrophic lateral sclerosis. Nat Genet. 2016.	12,577 cases and 23,475 controls	7 loci	0	0	7740344	7740344	http://databrowser.projectmine.com/session/34b9e009749d875df17a791018789272/download/SummaryStatsGWAS2016?w=		Yes
Bipolar Disorder	PGC consortium	Psychiatric GWAS Consortium Bipolar Disorder Working Group. Large-scale genome-wide association analysis of bipolar disorder identifies a new susceptibility locus near ODZ4. Nat Genet. 2011;43(10):977-83.	7,481 cases and 9,250 controls	4 loci	0	0	2427220	2135534	https://www.med.unc.edu/pgc/files/resultfiles/pgc.bip.2012-04.zip	SNP positions taken from dbSNP 141; log transformed OR	Yes
Birth length	EGG consortium	van der Valk RJ, Kreiner-Møller E, Kooijman MN, Guxens M, Stergiakouli E, Sääf A, et al. A novel common variant in DCST2 is associated with length in early life and height in adulthood. Hum Mol Genet. 2015;24(4):1155-68.	28459	2 loci	0	0	2201971	1057627	http://egg-consortium.org/downloads/EGG-GWAS-BL.txt.gz	SNP positions taken from dbSNP 141; SNP frequencies were taken from 1000 genomes	Yes
BMI	European ancestry only	Locke AE, Kahali B, Berndt SI, Justice AE, Pers TH, Day FR, et al. Genetic studies of body mass index yield new insights for obesity biology. Nature. 2015;518(7538):197-206.	322,154	77 loci	32	2 of 28	2554638	2551914	https://www.broadinstitute.org/collaboration/giant/images/1/15/SNP_gwas_mc_merge_nogc.tbl.uniq.gz	SNP positions taken from dbSNP 141	Yes
Cigarettes per Day	TAG consortium	Tobacco and Genetics Consortium. Genome-wide meta-analyses identify multiple loci associated with smoking behavior. Nat Genet. 2010;42(5):441-7.	38181	1 locus	8	3 of 7	2459118	2459118	https://www.med.unc.edu/pgc/files/resultfiles/tag.cpd.tbl.gz	SNP positions taken from dbSNP 141	Yes	Genotype imputation5 resulted in a common set of ~2.5 million SNPs although in table 2 while most variants have the same n for each phenotype - for CPD there are two variants with different n.
Coronary artery disease	Cardiogram+CD4	CARDIoGRAMplusC4D Consortium, Nikpay M, Goel A, Won HH, Hall LM, Willenborg C, et al. A comprehensive 1,000 Genomes-based genome-wide association meta-analysis of coronary artery disease. Nat Genet. 2015;47(10):1121-30.	60,801 cases and 123,504 controls	56 loci	2	2 of 2	9455778	3259155	http://www.cardiogramplusc4d.org/media/cardiogramplusc4d-consortium/data-downloads/cad.additive.Oct2015.pub.zip	Only retained vairants which were present in all 48 studies	Yes
Crohn's disease (CD)	International Inflammatory Bowel Disease Genetics Consortium	Liu JZ, van Sommeren S, Huang H, Ng SC, Alberts R, Takahashi A, et al. Association analyses identify 38 susceptibility loci for inflammatory bowel disease and highlight shared genetic risk across populations. Nat Genet. 2015;47(9):979-86.	5956 cases and 14927 controls	6024 SNPs	54	32 of 51	12276505	12276505	ftp://ftp.sanger.ac.uk/pub/consortia/ibdgenetics/iibdgc-trans-ancestry-summary-stats.tar	OR log transformed; SNP frequency taken as weighted average of frequencies reported in cases and controls	Yes	Indels coded as I,D etc so won't match
Ever smoked	TAG consortium	Tobacco and Genetics Consortium. Genome-wide meta-analyses identify multiple loci associated with smoking behavior. Nat Genet. 2010;42(5):441-7.	74035	0	0	0	2455846	2455846	https://www.med.unc.edu/pgc/files/resultfiles/tag.evrsmk.tbl.gz	SNP positions taken from dbSNP 141	Yes	Genotype imputation5 resulted in a common set of ~2.5 million SNPs although in table 2 while most variants have the same n for each phenotype - for CPD there are two variants with different n.
Extreme BMI	GIANT consortium	Berndt SI, Gustafsson S, Mägi R, Ganna A, Wheeler E, Feitosa MF, et al. Genome-wide meta-analysis identifies 11 new loci for anthropometric traits and provides insights into genetic architecture. Nat Genet. 2013;45(5):501-12.	7,962 cases and 8,106 controls	228 SNPs	1	1 of 1	1984813	1979525	http://www.broadinstitute.org/collaboration/giant/images/9/98/GIANT_EXTREME_BMI_Stage1_Berndt2013_publicrelease_HapMapCeuFreq.txt.gz	SNP positions taken from dbSNP 141	Yes
Extreme Height	GIANT consortium	Berndt SI, Gustafsson S, Mägi R, Ganna A, Wheeler E, Feitosa MF, et al. Genome-wide meta-analysis identifies 11 new loci for anthropometric traits and provides insights into genetic architecture. Nat Genet. 2013;45(5):501-12.	8097 cases, 8099 controls	1276 SNPs	37	15 of 32	1966556	1961327	http://www.broadinstitute.org/collaboration/giant/images/b/bd/GIANT_EXTREME_HEIGHT_Stage1_Berndt2013_publicrelease_HapMapCeuFreq.txt.gz	SNP positions taken from dbSNP 141	Yes
Extreme WHR	GIANT consortium	Berndt SI, Gustafsson S, Mägi R, Ganna A, Wheeler E, Feitosa MF, et al. Genome-wide meta-analysis identifies 11 new loci for anthropometric traits and provides insights into genetic architecture. Nat Genet. 2013;45(5):501-12.	4774 cases and 5,481 controls	37 SNPs	0	0	1939900	1934727	http://www.broadinstitute.org/collaboration/giant/images/b/b2/GIANT_EXTREME_WHR_Stage1_Berndt2013_publicrelease_HapMapCeuFreq.txt.gz	SNP positions taken from dbSNP 141	Yes
HDL	Global Lipids Consortium	Global Lipids Genetics Consortium, Willer CJ, Schmidt EM, Sengupta S, Peloso GM, Gustafsson S, et al. Discovery and refinement of loci associated with lipid levels. Nat Genet. 2013;45(11):1274-83.	188577	71 loci	83	23 of 74	2447441	2261360	http://csg.sph.umich.edu/abecasis/public/lipids2013/jointGwasMc_HDL.txt.gz		Yes
Height	GIANT consortium	Wood AR, Esko T, Yang J, Vedantam S, Pers TH, Gustafsson S, et al. Defining the role of common variation in the genomic and biological architecture of adult human height. Nat Genet. 2014;46(11):1173-86.	253288	423 loci	575	156 of 478	2550858	2542570	https://www.broadinstitute.org/collaboration/giant/images/0/01/GIANT_HEIGHT_Wood_et_al_2014_publicrelease_HapMapCeuFreq.txt.gz	SNP positions taken from dbSNP 141	Yes
HIP	GIANT consortium	Shungin D, Winkler TW, Croteau-Chonka DC, Ferreira T, Locke AE, Mägi R, et al. New genetic loci link adipose and insulin biology to body fat distribution. Nature. 2015;518(7538):187-96.	213038	2 loci	15	9 of 14	2559739	2483609	https://www.broadinstitute.org/collaboration/giant/images/e/e4/GIANT_2015_HIP_COMBINED_EUR.txt.gz	SNP positions taken from dbSNP 141	Yes
inflammatory bowel diseases (IBD)	International Inflammatory Bowel Disease Genetics Consortium	Liu JZ, van Sommeren S, Huang H, Ng SC, Alberts R, Takahashi A, et al. Association analyses identify 38 susceptibility loci for inflammatory bowel disease and highlight shared genetic risk across populations. Nat Genet. 2015;47(9):979-86.	12882 cases and 21770 controsl	12948 SNPs	80	38 of 72	12716083	12716083	ftp://ftp.sanger.ac.uk/pub/consortia/ibdgenetics/iibdgc-trans-ancestry-summary-stats.tar	OR log transformed; SNP frequency taken as weighted average of frequencies reported in cases and controls	Yes
LDL	Global Lipids Consortium	Global Lipids Genetics Consortium, Willer CJ, Schmidt EM, Sengupta S, Peloso GM, Gustafsson S, et al. Discovery and refinement of loci associated with lipid levels. Nat Genet. 2013;45(11):1274-83.	188577	58 loci	90	27 of 79	2437751	2251950	http://csg.sph.umich.edu/abecasis/public/lipids2013/jointGwasMc_LDL.txt.gz		Yes
Major Depressive Disorder	PGC consortium	Major Depressive Disorder Working Group of the Psychiatric GWAS Consortium, Ripke S, Wray NR, Lewis CM, Hamilton SP, Weissman MM, et al. A mega-analysis of genome-wide association studies for major depressive disorder. Mol Psychiatry. 2013;18(4):497-511.	9240 MDD cases and 9519 controls	0	0	0	1235109	1191617	https://www.med.unc.edu/pgc/files/resultfiles/pgc.mdd.2012-04.zip	SNP positions taken from dbSNP 141; log transformed OR	Yes
Migraine	Internation Headache Genetics Consortium	Gormley P, Anttila V, Winsvold BS, Palta P, Esko T, Pers TH, et al. Meta-analysis of 375,000 individuals identifies 38 susceptibility loci for migraine. Nat Genet. 2016;48(8):856-66.	59,674 cases and 316,078 controls	38 loci	24	8 of 20	7208	7208	http://www.headachegenetics.org/sites/default/files/any_mig.gwama_.out_.isq75.nstud12.clean_.p1e-5_3.txt	OR log transformed	Yes
Obesity class 1	GIANT consortium	Berndt SI, Gustafsson S, Mägi R, Ganna A, Wheeler E, Feitosa MF, et al. Genome-wide meta-analysis identifies 11 new loci for anthropometric traits and provides insights into genetic architecture. Nat Genet. 2013;45(5):501-12.	32,858 cases and 65839 controls	563 SNPs	9	5 of 8	2380427	2372921	http://www.broadinstitute.org/collaboration/giant/images/4/42/GIANT_OBESITY_CLASS1_Stage1_Berndt2013_publicrelease_HapMapCeuFreq.txt.gz	SNP positions taken from dbSNP 141	Yes
Obesity class 2	GIANT consortium	Berndt SI, Gustafsson S, Mägi R, Ganna A, Wheeler E, Feitosa MF, et al. Genome-wide meta-analysis identifies 11 new loci for anthropometric traits and provides insights into genetic architecture. Nat Genet. 2013;45(5):501-12.	9889 cases and 62657 controls	330 SNPs	1	1 of 1	2331455	2324552	http://www.broadinstitute.org/collaboration/giant/images/a/a9/GIANT_OBESITY_CLASS2_Stage1_Berndt2013_publicrelease_HapMapCeuFreq.txt.gz	SNP positions taken from dbSNP 141	Yes
Obesity class 3	GIANT consortium	Berndt SI, Gustafsson S, Mägi R, Ganna A, Wheeler E, Feitosa MF, et al. Genome-wide meta-analysis identifies 11 new loci for anthropometric traits and provides insights into genetic architecture. Nat Genet. 2013;45(5):501-12.	2,896 and 47,468 controls	56 SNPs	0	0	2250778	2244535	http://www.broadinstitute.org/collaboration/giant/images/a/a9/GIANT_OBESITY_CLASS3_Stage1_Berndt2013_publicrelease_HapMapCeuFreq.txt.gz	SNP positions taken from dbSNP 141	Yes
Overweight	GIANT consortium	Berndt SI, Gustafsson S, Mägi R, Ganna A, Wheeler E, Feitosa MF, et al. Genome-wide meta-analysis identifies 11 new loci for anthropometric traits and provides insights into genetic architecture. Nat Genet. 2013;45(5):501-12.	93,015 cass and 65,840 controls	494 SNPs	8	5 of 7	2435044	2426620	http://www.broadinstitute.org/collaboration/giant/images/3/3a/GIANT_OVERWEIGHT_Stage1_Berndt2013_publicrelease_HapMapCeuFreq.txt.gz	SNP positions taken from dbSNP 141	Yes
Pubertal Growth - Height at age 10 in Females	EGG consortium	Cousminer DL, Berry DJ, Timpson NJ, Ang W, Thiering E, Byrne EM, et al. Genome-wide association and longitudinal analyses reveal genetic loci linking pubertal height growth, pubertal timing and childhood adiposity. Hum Mol Genet. 2013;22(13):2735-47.	6879	0	0	0	2393630	1214393	http://egg-consortium.org/downloads/Pubertal_growth_10F.txt.gz	SNP positions taken from dbSNP 141; SNP frequencies were taken from 1000 genomes	Yes
Pubertal Growth - Height at age 10 in females and 12 in males - targets take-off phase of growth spurt	EGG consortium	Cousminer DL, Berry DJ, Timpson NJ, Ang W, Thiering E, Byrne EM, et al. Genome-wide association and longitudinal analyses reveal genetic loci linking pubertal height growth, pubertal timing and childhood adiposity. Hum Mol Genet. 2013;22(13):2735-47.	14040	5 loci	2	1 of 2	2479699	1259839	http://egg-consortium.org/downloads/Pubertal_growth_10F_12M_combined.txt.gz	SNP positions taken from dbSNP 141; SNP frequencies were taken from 1000 genomes	Yes
Pubertal Growth - Height at age 12 in males	EGG consortium	Cousminer DL, Berry DJ, Timpson NJ, Ang W, Thiering E, Byrne EM, et al. Genome-wide association and longitudinal analyses reveal genetic loci linking pubertal height growth, pubertal timing and childhood adiposity. Hum Mol Genet. 2013;22(13):2735-47.	7161	1 locus	8	7 of 8	2500337	1270631	http://egg-consortium.org/downloads/Pubertal_growth_12M.txt.gz	SNP positions taken from dbSNP 141; SNP frequencies were taken from 1000 genomes	Yes
Pubertal Growth - total amount of growth across the pubertal growth period	EGG consortium	Cousminer DL, Berry DJ, Timpson NJ, Ang W, Thiering E, Byrne EM, et al. Genome-wide association and longitudinal analyses reveal genetic loci linking pubertal height growth, pubertal timing and childhood adiposity. Hum Mol Genet. 2013;22(13):2735-47.	10799	1 locus	3	2 of 2	2384831	1209775	http://egg-consortium.org/downloads/Pubertal_growth_PGF_PGM_combined.txt.gz	SNP positions taken from dbSNP 141; SNP frequencies were taken from 1000 genomes	Yes
Pubertal Growth - total amount of growth across the pubertal growth period (Females)	EGG consortium	Cousminer DL, Berry DJ, Timpson NJ, Ang W, Thiering E, Byrne EM, et al. Genome-wide association and longitudinal analyses reveal genetic loci linking pubertal height growth, pubertal timing and childhood adiposity. Hum Mol Genet. 2013;22(13):2735-47.	5756	1 locus	0	0	2390839	1212953	http://egg-consortium.org/downloads/Pubertal_growth_PGF.txt.gz	SNP positions taken from dbSNP 141; SNP frequencies were taken from 1000 genomes	Yes
Pubertal Growth - total amount of growth across the pubertal growth period (Males)	EGG consortium	Cousminer DL, Berry DJ, Timpson NJ, Ang W, Thiering E, Byrne EM, et al. Genome-wide association and longitudinal analyses reveal genetic loci linking pubertal height growth, pubertal timing and childhood adiposity. Hum Mol Genet. 2013;22(13):2735-47.	5043	0	0	0	2391720	2360239	http://egg-consortium.org/downloads/Pubertal_growth_PGM.txt.gz	SNP positions taken from dbSNP 141; SNP frequencies were taken from 1000 genomes	Yes
Pubertal Growth - total amount of growth in late adolescence (Females)	EGG consortium	Cousminer DL, Berry DJ, Timpson NJ, Ang W, Thiering E, Byrne EM, et al. Genome-wide association and longitudinal analyses reveal genetic loci linking pubertal height growth, pubertal timing and childhood adiposity. Hum Mol Genet. 2013;22(13):2735-47.	4946	0	0	0	2400927	2369330	http://egg-consortium.org/downloads/Pubertal_growth_PTF.txt.gz	SNP positions taken from dbSNP 141; SNP frequencies were taken from 1000 genomes	Yes
Pubertal Growth - total amount of growth in late adolescence (Males)	EGG consortium	Cousminer DL, Berry DJ, Timpson NJ, Ang W, Thiering E, Byrne EM, et al. Genome-wide association and longitudinal analyses reveal genetic loci linking pubertal height growth, pubertal timing and childhood adiposity. Hum Mol Genet. 2013;22(13):2735-47.	4282	0	0	0	2401289	2369703	http://egg-consortium.org/downloads/Pubertal_growth_PTM.txt.gz	SNP positions taken from dbSNP 141; SNP frequencies were taken from 1000 genomes	Yes
Pubertal Growth - total amount of growth in late adolescence, targeting the timing of peak height growth velocity	EGG consortium	Cousminer DL, Berry DJ, Timpson NJ, Ang W, Thiering E, Byrne EM, et al. Genome-wide association and longitudinal analyses reveal genetic loci linking pubertal height growth, pubertal timing and childhood adiposity. Hum Mol Genet. 2013;22(13):2735-47.	9228	1 locus	0	0	2401289	2369703	http://egg-consortium.org/downloads/Pubertal_growth_PTF_PTM_combined.txt.gz	SNP positions taken from dbSNP 141; SNP frequencies were taken from 1000 genomes	Yes
Schizophrenia	PGC consortium	Schizophrenia Working Group of the PGC, Ripke S, Neale B, Corvin A, Walters J, Farh K, et al. Biological insights from 108 schizophrenia-associated genetic loci. Nature. 2014;511(7510):421-+.	35,476 cases and 46,839 controls	108 loci	152	49 of 135	172940268	81383655	https://www.med.unc.edu/pgc/files/resultfiles/scz2.snp.results.txt.gz	OR log transformed
T2 Diabetes	DIAGRAM consortium	Morris AP, Voight BF, Teslovich TM, Ferreira T, Segrè AV, Steinthorsdottir V, et al. Large-scale association analysis provides insights into the genetic architecture and pathophysiology of type 2 diabetes. Nat Genet. 2012;44(9):981-90.	12,171 cases and 56,862 controls		7	4 of 7	2473441	589266	http://diagram-consortium.org/downloads.html
Tanner stage females	EGG consortium	Cousminer DL, Stergiakouli E, Berry DJ, Ang W, Groen-Blokhuis MM, Körner A, et al. Genome-wide association study of sexual maturation in males and females highlights a role for body mass and menarche loci in male puberty. Hum Mol Genet. 2014;23(16):4452-64.	6147	0	1	0 of 1	2183228	2155185	http://egg-consortium.org/downloads/EGG_TANNER_females.txt.gz	SNP positions taken from dbSNP 141; SNP frequencies were taken from 1000 genomes	Yes
Tanner stage females & males	EGG consortium	Cousminer DL, Stergiakouli E, Berry DJ, Ang W, Groen-Blokhuis MM, Körner A, et al. Genome-wide association study of sexual maturation in males and females highlights a role for body mass and menarche loci in male puberty. Hum Mol Genet. 2014;23(16):4452-64.	9916	1 locus	38	8 of 34	2183228	2155185	http://egg-consortium.org/downloads/EGG_TANNER_males_and_females_combined.txt.gz	SNP positions taken from dbSNP 141; SNP frequencies were taken from 1000 genomes	Yes
Tanner stage males	EGG consortium	Cousminer DL, Stergiakouli E, Berry DJ, Ang W, Groen-Blokhuis MM, Körner A, et al. Genome-wide association study of sexual maturation in males and females highlights a role for body mass and menarche loci in male puberty. Hum Mol Genet. 2014;23(16):4452-64.	3769	0	38	8 of 34	2183228	2155185	http://egg-consortium.org/downloads/EGG_TANNER_males.txt.gz	SNP positions taken from dbSNP 141; SNP frequencies were taken from 1000 genomes	Yes
Total Cholestral	Global Lipids Consortium	Global Lipids Genetics Consortium, Willer CJ, Schmidt EM, Sengupta S, Peloso GM, Gustafsson S, et al. Discovery and refinement of loci associated with lipid levels. Nat Genet. 2013;45(11):1274-83.	188577	74 loci	97	29 of 87	2446981	2260333	http://csg.sph.umich.edu/abecasis/public/lipids2013/jointGwasMc_TC.txt.gz		Yes
Triglycerides	Global Lipids Consortium	Global Lipids Genetics Consortium, Willer CJ, Schmidt EM, Sengupta S, Peloso GM, Gustafsson S, et al. Discovery and refinement of loci associated with lipid levels. Nat Genet. 2013;45(11):1274-83.	188577	39 loci	67	13 of 62	2439432	2253513	http://csg.sph.umich.edu/abecasis/public/lipids2013/jointGwasMc_TG.txt.gz		Yes
Ulcerative colitis (UC)	International Inflammatory Bowel Disease Genetics Consortium	Liu JZ, van Sommeren S, Huang H, Ng SC, Alberts R, Takahashi A, et al. Association analyses identify 38 susceptibility loci for inflammatory bowel disease and highlight shared genetic risk across populations. Nat Genet. 2015;47(9):979-86.	6968 cases and 20464 controls	9890 SNPs	32	17 of 29	12255196	12255196	ftp://ftp.sanger.ac.uk/pub/consortia/ibdgenetics/iibdgc-trans-ancestry-summary-stats.tar	OR log transformed; SNP frequency taken as weighted average of frequencies reported in cases and controls	Yes
Waist circumference	GIANT consortium	Shungin D, Winkler TW, Croteau-Chonka DC, Ferreira T, Locke AE, Mägi R, et al. New genetic loci link adipose and insulin biology to body fat distribution. Nature. 2015;518(7538):187-96.	232101	0	12	8 of 12	2565408	2486473	https://www.broadinstitute.org/collaboration/giant/images/5/57/GIANT_2015_WC_COMBINED_EUR.txt.gz	SNP positions taken from dbSNP 141	Yes
Waist circumference adjusted for BMI	GIANT consortium	Shungin D, Winkler TW, Croteau-Chonka DC, Ferreira T, Locke AE, Mägi R, et al. New genetic loci link adipose and insulin biology to body fat distribution. Nature. 2015;518(7538):187-96.	231355	4 loci	19	10 of 15	2546074	2487207	https://www.broadinstitute.org/collaboration/giant/images/7/73/GIANT_2015_WCadjBMI_COMBINED_EUR.txt.gz	SNP positions taken from dbSNP 141	Yes
Waist Hip ratio	GIANT consortium	Shungin D, Winkler TW, Croteau-Chonka DC, Ferreira T, Locke AE, Mägi R, et al. New genetic loci link adipose and insulin biology to body fat distribution. Nature. 2015;518(7538):187-96.	212248	1 locus	1	0 of 0	2560782	2483386	https://www.broadinstitute.org/collaboration/giant/images/5/54/GIANT_2015_WHR_COMBINED_EUR.txt.gz	SNP positions taken from dbSNP 141	Yes
Waist hip ratio adjusted for BMI	GIANT consortium	Shungin D, Winkler TW, Croteau-Chonka DC, Ferreira T, Locke AE, Mägi R, et al. New genetic loci link adipose and insulin biology to body fat distribution. Nature. 2015;518(7538):187-96.	210088	39 loci	13	7 of 11	2542432	2486784	https://www.broadinstitute.org/collaboration/giant/images/5/54/GIANT_2015_WHR_COMBINED_EUR.txt.gz		Yes
