# Supplementary material for: Pleiotropic Effects of Trait-Associated Genetic Variation on DNA Methylation: Utility for Refining GWAS Loci
Source: Am J Hum Genet. 2017 May 18;100(6):954–9. doi: 10.1016/j.ajhg.2017.04.013 (PMC5473725; doi:10.1016/j.ajhg.2017.04.013)
Supplement: Table S2. Results from SMR Analysis for All Significant Associations between Complex Traits and DNA Methylation — Significance: p < 1.42 × 10−6. [file mmc3.xlsx]

## Sheet: Table S2
trait	ProbeID	ProbeChr	Gene	Probe_bp	rsID	1000GsID	SNP_Chr	SNP_bp	A1	A2	Freq	b_GWAS	se_GWAS	p_GWAS	b_eQTL	se_eQTL	p_eQTL	b_SMR	se_SMR	p_SMR	p_HET	nsnp
BMI	cg09256413	1	NEGR1	72566690	rs3101336	1:72751185	1	72751185	T	C	0.363024	-0.0334	0.0031	0	0.013135	0.001907	5.72548e-12	-2.54289	0.438248	6.53767e-09	NA	NA
BMI	cg16119505	1	PTBP2	97186464	-	1:97154634	1	97154634	T	C	0.482143	0.0038	0.000513	233926	0.024582	0.003118	3.14772e-15	0.154585	0.028633	6.7108e-08	8.81145e-06	10
BMI	cg26342985	2		628881	rs1879523	2:651599	2	651599	T	A	0.329613	0.02	0.0033	0	-0.037269	0.003774	5.38263e-23	-0.53664	0.103894	2.40097e-07	2.09705e-13	11
BMI	cg18686665	2		629121	rs1879523	2:651599	2	651599	T	A	0.329613	0.02	0.0033	0	-0.028286	0.002751	8.37603e-25	-0.707053	0.135418	1.77697e-07	0.0890811	14
BMI	cg14515364	2		636606	rs10188334	2:653874	2	653874	T	C	0.158482	-0.0605	0.0042	0	-0.048589	0.00557	2.70136e-18	1.24514	0.16687	8.53867e-14	NA	NA
BMI	cg13702949	2		656917	rs7592497	2:659958	2	659958	T	C	0.306548	0.0203	0.0034	0	-0.025747	0.002653	2.90254e-22	-0.788449	0.15505	3.67352e-07	NA	NA
BMI	cg11023668	2	ADCY3	25095040	rs2033656	2:25100902	2	25100902	G	C	0.462054	0.0309	0.0037	0	-0.105754	0.002558	0	-0.292188	0.035694	2.70065e-16	0.0519482	83
BMI	cg09505516	2	ADCY3	25110296	rs1865689	2:25108197	2	25108197	C	T	0.436756	0.0298	0.0038	0	-0.023367	0.001561	1.13817e-50	-1.27533	0.183586	3.73818e-12	0.0245921	51
BMI	cg04586622	2	ADCY3	25135609	rs6722587	2:25132192	2	25132192	A	C	0.462798	0.0299	0.0037	0	0.034122	0.001645	1.35858e-95	0.87626	0.11637	5.0763e-14	0.0149239	34
BMI	cg16888658	2	ADCY3	25142117	rs2033654	2:25103108	2	25103108	A	C	0.461194	0.0305	0.0037	0	-0.037183	0.003396	6.72363e-28	-0.820277	0.124559	4.5343e-11	NA	NA
BMI	cg15423357	2		25149977	-	2:25141538	2	25141538	G	A	0.48051	0.0322	0.0034	0	0.027631	0.001645	2.40782e-63	1.16534	0.141252	1.58257e-16	0.0156882	45
BMI	cg01884057	2		25150051	-	2:25141538	2	25141538	G	A	0.48051	0.0322	0.0034	0	0.070982	0.002606	2.4035e-163	0.453634	0.050712	3.71133e-19	0.110703	147
BMI	cg00760338	3	ETV5	185826511	rs9863591	3:185841624	3	185841624	G	C	0.228423	-0.0318	0.0038	0	-0.008731	0.001321	3.86608e-11	3.64206	0.7022	2.14122e-07	NA	NA
BMI	cg25313204	6	SLC22A3	160768801	rs622217	6:160766770	6	160766770	C	T	0.468006	-0.0049	0.000206	111812	-0.026129	0.002824	2.18623e-20	0.187534	0.021747	6.50129e-18	2.37078e-07	64
BMI	cg09781307	11	BDNFOS	27648324	rs4923461	11:27656910	11	27656910	G	A	0.179315	-0.0403	0.0038	0	0.02353	0.002946	1.36974e-15	-1.71267	0.268417	1.76359e-10	NA	NA
BMI	cg10635145	11	BDNF;BDNF;BDNF;BDNF;BDNF	27742435	rs2030323	11:27728539	11	27728539	A	C	0.186012	-0.0407	0.0038	0	-0.047557	0.004119	7.71837e-31	0.855818	0.108989	4.08459e-15	0.00064185	37
BMI	cg20307385	11	PSMC3	47447363	rs7103648	11:47461783	11	47461783	G	A	0.369048	-0.0166	0.0031	0	0.015884	0.000639	1.45613e-136	-1.04508	0.199638	1.65076e-07	4.11829e-09	115
BMI	cg05377527	11	PTPMT1;PTPMT1	47586666	rs7124681	11:47529947	11	47529947	A	C	0.411458	0.0259	0.0031	0	0.01309	0.001435	7.19438e-20	1.97866	0.321108	7.18389e-10	0.0304965	60
BMI	cg05585544	11		47624801	rs10838738	11:47663049	11	47663049	G	A	0.345238	0.0241	0.0033	0	-0.008598	0.001113	1.10533e-14	-2.80309	0.528146	1.11187e-07	NA	NA
BMI	cg20135002	11		47629003	-	11:47640429	11	47640429	C	G	0.345982	0.0239	0.0033	0	-0.015557	0.001276	3.35111e-34	-1.53631	0.246721	4.75711e-10	0.00471749	103
BMI	cg03713592	11	ARAP1;ARAP1	72463424	rs7129793	11:72455885	11	72455885	T	C	0.138393	0.0072	0.000816	88113	0.036835	0.00211	3.06938e-68	0.195468	0.024822	3.41447e-15	0.0436131	53
BMI	cg20609911	13	MTIF3;MTIF3;MTIF3;MTIF3	28010467	rs9579083	13:28017270	13	28017270	C	G	0.181548	0.0295	0.0047	0	0.026805	0.003523	2.76373e-14	1.10052	0.227295	1.28643e-06	NA	NA
BMI	cg03560416	13	MTIF3;MTIF3;MTIF3;MTIF3	28025757	rs9581853	13:28016236	13	28016236	C	T	0.141369	0.0286	0.0051	0	-0.036739	0.002919	2.56909e-36	-0.778461	0.151975	3.01855e-07	0.151716	45
BMI	cg27219399	15	MAP2K5;MAP2K5	67835830	rs3865018	15:67892766	15	67892766	T	C	0.276453	-0.0209	0.0036	0	0.035742	0.002611	1.21525e-42	-0.584741	0.109407	9.06007e-08	0.000455578	110
BMI	cg24579218	15		68104479	rs28670272	15:68109907	15	68109907	G	A	0.21875	-0.0057	2e-06	121778	-0.106981	0.002453	0	0.053281	0.001222	0	9.54508e-06	276
BMI	cg09469610	15		68113110	rs3784710	15:68072458	15	68072458	C	T	0.223214	-0.0305	0.0047	0	0.0203	0.002501	4.83084e-16	-1.5025	0.29645	4.01366e-07	NA	NA
BMI	cg09917562	15		68114909	rs7175517	15:68077630	15	68077630	G	A	0.220238	-0.0309	0.0037	0	-0.018318	0.001211	9.97615e-52	1.68688	0.230709	2.63779e-13	0.0741175	73
BMI	cg26545918	15	LBXCOR1	68124484	rs4776987	15:68123915	15	68123915	A	T	0.208209	-0.0301	0.0039	0	0.029897	0.002693	1.21586e-28	-1.00678	0.158867	2.33921e-10	0.0286668	53
BMI	cg00834536	16	ADCY9	4013537	rs2531995	16:4013467	16	4013467	C	T	0.278274	-0.0241	0.004	0	-0.018736	0.002122	1.06364e-18	1.28632	0.258479	6.47421e-07	NA	NA
BMI	cg08550394	16	ADCY9	4013659	rs2531995	16:4013467	16	4013467	C	T	0.278274	-0.0241	0.004	0	0.02414	0.002624	3.55485e-20	-0.99834	0.198066	4.64439e-07	0.0397173	16
BMI	cg05683445	16	SBK1	28303182	-	16:28510845	16	28510845	G	A	0.43006	-0.0052	0	99767	0.015716	0.002303	8.75943e-12	-0.330876	0.048476	8.75943e-12	NA	NA
BMI	cg09046979	16	SBK1	28333134	-	16:28507644	16	28507644	G	C	0.420387	0.0266	0.0034	0	-0.049082	0.003022	2.61554e-59	-0.541952	0.076891	1.81098e-12	5.82275e-07	34
BMI	cg27413008	16	IL27	28519597	-	16:28507644	16	28507644	G	C	0.420387	0.0266	0.0034	0	-0.01596	0.001865	1.15813e-17	-1.66667	0.28865	7.74097e-09	0.0322967	16
BMI	cg15149645	16	NUPR1;NUPR1	28550619	rs762634	16:28603335	16	28603335	C	T	0.376488	0.0259	0.0039	0	-0.008763	0.001229	1.01448e-12	-2.95561	0.60826	1.17905e-06	NA	NA
BMI	cg01542023	16	NUPR1;NUPR1	28550637	rs1074631	16:28554108	16	28554108	A	G	0.375744	0.025	0.0031	0	-0.01087	0.001491	3.04595e-13	-2.29994	0.425213	6.34088e-08	5.50545e-07	21
BMI	cg04270652	16	SULT1A2;SULT1A2	28608894	-	16:28510845	16	28510845	G	A	0.43006	-0.0052	0	99767	-0.02459	0.001449	1.26791e-64	0.21147	0.012458	1.26791e-64	2.00359e-20	34
BMI	cg09754948	16	ATXN2L;ATXN2L;ATXN2L;ATXN2L;ATXN2L	28834200	rs9972768	16:28861734	16	28861734	C	A	0.398065	-0.0051	0	108454	0.005805	0.000668	3.60324e-18	-0.87859	0.101096	3.60324e-18	7.04246e-11	24
BMI	cg05966235	16	ATP2A1;ATP2A1	28915196	rs9972768	16:28861734	16	28861734	C	A	0.398065	-0.0051	0	108454	0.015868	0.000961	3.11705e-61	-0.321404	0.019467	3.11705e-61	1.97943e-19	29
BMI	cg08180572	16	SPNS1;SPNS1;SPNS1;SPNS1;SPNS1	28985143	rs4788076	16:28570005	16	28570005	T	C	0.375744	0.0252	0.0031	0	-0.022119	0.003336	3.36695e-11	-1.13928	0.221752	2.78213e-07	NA	NA
BMI	cg14672496	18	C18orf8	21087552	-	18:21120869	18	21120869	A	G	0.34747	0.0206	0.0038	0	-0.03803	0.00281	1.001e-41	-0.541676	0.10764	4.84619e-07	0.029602	37
Coronary artery disease (2015)	cg00908766	1	CELSR2	109817496	-	1:109818530	1	109818530	C	T	0.209821	-0.093942	0.017254	5.19e-08	-0.120179	0.004336	4.25335e-169	0.781686	0.146312	9.16225e-08	0.196526	22
Coronary artery disease (2015)	cg03951877	6	PHACTR1	13120250	rs9296512	6:12894904	6	12894904	G	C	0.335565	-0.095594	0.014402	3.19e-11	-0.052055	0.002896	2.90746e-72	1.83639	0.294919	4.76237e-10	0.332076	69
Coronary artery disease (2015)	cg04896959	15		78267971	rs2277547	15:79082431	15	79082431	G	A	0.261905	0.079633	0.016112	7.72e-07	-0.111925	0.00225	0	-0.711492	0.144665	8.73354e-07	0.00136878	129
Coronary artery disease (2015)	cg10852096	15		79043040	rs11633519	15:78999552	15	78999552	A	G	0.224702	0.095717	0.016442	5.84e-09	0.042243	0.002316	2.56806e-74	2.26585	0.408578	2.92793e-08	4.86133e-06	51
Crohn's disease	cg04725166	1	PER3	7887271	rs697693	1:7886424	1	7886424	A	G	0.200893	0.172296	0.0281	8.355e-10	-0.040031	0.004308	1.50627e-20	-4.30404	0.840989	3.0906e-07	0.00426946	21
Crohn's disease	cg21684588	1		67600265	rs12044149	1:67600686	1	67600686	T	G	0.248126	-0.170397	0.028	1.12e-09	0.022967	0.002283	8.2479e-24	-7.41931	1.42485	1.91828e-07	5.79423e-06	71
Crohn's disease	cg01320130	1		67600311	rs12044149	1:67600686	1	67600686	T	G	0.248126	-0.170397	0.028	1.12e-09	0.041387	0.003583	7.31571e-31	-4.1172	0.764702	7.28235e-08	1.05705e-06	71
Crohn's disease	cg08029281	1		67600428	rs4655679	1:67599657	1	67599657	T	C	0.292411	-0.265803	0.0266	1.753e-23	0.034724	0.003488	2.38557e-23	-7.65479	1.08537	1.7549e-12	0.000524225	60
Crohn's disease	cg17833169	1		67600547	rs12044149	1:67600686	1	67600686	T	G	0.248126	-0.170397	0.028	1.12e-09	0.077856	0.002415	6.24376e-228	-2.18863	0.365995	2.23201e-09	2.45509e-13	113
Crohn's disease	cg12940439	1		67600707	rs12044149	1:67600686	1	67600686	T	G	0.248126	-0.170397	0.028	1.12e-09	0.05891	0.002204	2.29782e-157	-2.8925	0.487467	2.9613e-09	9.978e-13	108
Crohn's disease	cg03340356	1		67600835	rs12044149	1:67600686	1	67600686	T	G	0.248126	-0.170397	0.028	1.12e-09	0.077136	0.003246	8.27428e-125	-2.20904	0.37471	3.73922e-09	1.07805e-11	97
Crohn's disease	cg21555271	2		43826133	rs111720289	2:43809494	2	43809494	C	G	0.140625	0.180904	0.0324	2.276e-08	-0.150168	0.002432	0	-1.20467	0.216638	2.68581e-08	0.0969618	586
Crohn's disease	cg23050873	2	ATG16L1;ATG16L1;SCARNA5	234184376	rs11679791	2:234156536	2	234156536	G	T	0.462054	-0.289703	0.0234	2.701e-35	-0.008987	0.001253	7.2721e-13	32.2342	5.19294	5.38942e-10	0.359821	9
Crohn's disease	cg18642234	3	GPX1;GPX1;GPX1	49394622	rs13064576	3:49642430	3	49642430	T	C	0.328869	0.172296	0.0242	9.996e-13	-0.015998	0.002314	4.765e-12	-10.7696	2.17152	7.06853e-07	0.443966	16
Crohn's disease	cg05767306	3	AMT;AMT;AMT;AMT;AMT	49459143	rs55957735	3:49438158	3	49438158	A	G	0.427827	-0.163001	0.0233	2.475e-12	-0.035523	0.001462	2.03466e-130	4.58859	0.682553	1.78405e-11	0.00037032	663
Crohn's disease	cg02487422	3	NICN1	49467188	rs55957735	3:49438158	3	49438158	A	G	0.427827	-0.163001	0.0233	2.475e-12	0.007347	0.001089	1.53282e-11	-22.186	4.56917	1.20036e-06	NA	NA
Crohn's disease	cg03060546	3	APEH	49711283	rs2960545	3:49730058	3	49730058	A	G	0.482143	0.152103	0.0232	5.019e-11	-0.020784	0.001525	2.63716e-42	-7.31828	1.23866	3.4578e-09	0.000897663	227
Crohn's disease	cg20832320	3	APEH	49712339	rs11720597	3:49635354	3	49635354	A	G	0.322917	0.172103	0.0242	1.07e-12	-0.01301	0.001925	1.39983e-11	-13.2282	2.70025	9.63919e-07	NA	NA
Crohn's disease	cg06313718	3	APEH	49714199	rs9858213	3:49731861	3	49731861	T	G	0.322173	0.179701	0.0249	4.972e-13	-0.031473	0.002192	9.42399e-47	-5.70971	0.885469	1.13162e-10	0.674016	535
Crohn's disease	cg09067459	5		40385259	-	5:40438831	5	40438831	C	G	0.405506	-0.293499	0.0241	4.536e-34	-0.015965	0.001589	9.55115e-24	18.3842	2.37226	9.21422e-15	1.26592e-06	215
Crohn's disease	cg23192749	5		40570344	rs7737253	5:40567388	5	40567388	A	G	0.175595	-0.212204	0.0307	4.719e-12	0.01906	0.002276	5.6254e-17	-11.1332	2.0886	9.79815e-08	NA	NA
Crohn's disease	cg24117468	5	P4HA2;P4HA2;P4HA2;P4HA2;P4HA2;P4HA2;P4HA2	131562848	rs112688207	5:131564636	5	131564636	T	C	0.447839	0.165497	0.023	6.682e-13	0.049809	0.002471	2.4707e-90	3.32264	0.490311	1.23037e-11	0.0177718	563
Crohn's disease	cg18318560	5	P4HA2;P4HA2;P4HA2;P4HA2;P4HA2	131563015	rs112688207	5:131564636	5	131564636	T	C	0.447839	0.165497	0.023	6.682e-13	0.014195	0.002129	2.57436e-11	11.6587	2.38356	1.00179e-06	0.770736	9
Crohn's disease	cg22598563	5	P4HA2;P4HA2;P4HA2;P4HA2;P4HA2	131563921	rs112688207	5:131564636	5	131564636	T	C	0.447839	0.165497	0.023	6.682e-13	-0.01759	0.001675	8.60147e-26	-9.40852	1.58509	2.92739e-09	0.00926006	203
Crohn's disease	cg16205897	5	P4HA2;P4HA2;P4HA2;P4HA2;P4HA2	131564050	rs7705189	5:131623358	5	131623358	G	A	0.45509	0.176797	0.0231	1.88e-14	-0.029094	0.002191	3.1846e-40	-6.07684	0.91648	3.3425e-11	0.0469532	303
Crohn's disease	cg14196790	5	SLC22A5	131705035	rs2631360	5:131707429	5	131707429	G	A	0.463378	0.183106	0.0228	9.834e-16	0.022244	0.001344	1.63359e-61	8.23187	1.13934	5.00668e-13	0.0318054	393
Crohn's disease	cg17394978	5	IRF1	131824502	-	5:131820824	5	131820824	G	A	0.33033	-0.140796	0.0248	1.435e-08	0.04304	0.002968	1.19168e-47	-3.27127	0.61879	1.24643e-07	0.000511603	188
Crohn's disease	cg21138405	5	IRF1	131827807	rs2549004	5:131827825	5	131827825	C	G	0.324102	-0.133097	0.0248	7.592e-08	0.185477	0.002796	0	-0.717594	0.134146	8.82747e-08	8.61021e-08	384
Crohn's disease	cg00255919	5	IRF1	131827918	rs2549004	5:131827825	5	131827825	C	G	0.324102	-0.133097	0.0248	7.592e-08	0.201709	0.003206	0	-0.659848	0.123396	8.92257e-08	9.38526e-08	382
Crohn's disease	cg24749385	5		131829935	-	5:131819798	5	131819798	C	T	0.32084	-0.135204	0.0248	5.144e-08	-0.02776	0.001701	7.35151e-60	4.87046	0.941914	2.33076e-07	5.25669e-05	79
Crohn's disease	cg02551604	5		131831745	rs2549005	5:131827191	5	131827191	T	C	0.321589	-0.137895	0.0248	2.736e-08	-0.03103	0.001705	5.07491e-74	4.44386	0.835677	1.05098e-07	1.77766e-05	56
Crohn's disease	cg25547248	5	NDFIP1	141501099	rs11739961	5:141508488	5	141508488	T	G	0.395833	-0.129198	0.0239	6.216e-08	-0.01882	0.001409	1.06411e-40	6.86498	1.36998	5.41487e-07	0.0248852	117
Crohn's disease	cg23464284	6	RPS6KA2;RPS6KA2	166996837	rs239934	6:167412048	6	167412048	G	A	0.467262	-0.149402	0.0234	1.656e-10	-0.02609	0.003162	1.58126e-16	5.72647	1.13411	4.4344e-07	0.0737178	40
Crohn's disease	cg13351061	6	RPS6KA2	167051536	rs444210	6:167390242	6	167390242	A	G	0.451637	-0.163402	0.0229	1.025e-12	0.015676	0.001833	1.20949e-17	-10.4234	1.90248	4.28124e-08	NA	NA
Crohn's disease	cg03962794	6	RPS6KA2	167054318	rs6920364	6:167376466	6	167376466	C	G	0.46503	-0.156198	0.0235	2.711e-11	0.027123	0.003324	3.37524e-16	-5.75892	1.11754	2.56063e-07	0.165229	11
Crohn's disease	cg00271210	6	RPS6KA2	167070053	rs239934	6:167412048	6	167412048	G	A	0.467262	-0.149402	0.0234	1.656e-10	0.106574	0.003129	3.44001e-254	-1.40187	0.223392	3.48791e-10	0.0602816	328
Crohn's disease	cg20486651	6	RPS6KA2	167070296	rs444210	6:167390242	6	167390242	A	G	0.451637	-0.163402	0.0229	1.025e-12	0.068781	0.003329	7.63636e-95	-2.37567	0.352234	1.53468e-11	0.15463	315
Crohn's disease	cg16490823	6	RPS6KA2	167085508	rs9717862	6:167394091	6	167394091	T	G	0.468006	-0.124498	0.0244	3.373e-07	0.031793	0.001942	3.15027e-60	-3.91584	0.803872	1.10906e-06	0.00203463	282
Crohn's disease	cg05573767	6	RPS6KA2	167171394	rs239934	6:167412048	6	167412048	G	A	0.467262	-0.149402	0.0234	1.656e-10	0.077142	0.004551	1.8776e-64	-1.93671	0.324138	2.30159e-09	0.0191213	292
Crohn's disease	cg23641108	6	RPS6KA2	167183902	rs444210	6:167390242	6	167390242	A	G	0.451637	-0.163402	0.0229	1.025e-12	-0.020709	0.00244	2.13592e-17	7.89049	1.44477	4.72392e-08	0.616776	57
Crohn's disease	cg11454936	6	RPS6KA2	167184995	rs444210	6:167390242	6	167390242	A	G	0.451637	-0.163402	0.0229	1.025e-12	-0.027173	0.002714	1.33101e-23	6.01338	1.03483	6.2098e-09	0.629892	177
Crohn's disease	cg24160243	6	RPS6KA2	167185027	rs444210	6:167390242	6	167390242	A	G	0.451637	-0.163402	0.0229	1.025e-12	-0.038271	0.003263	9.22689e-32	4.26965	0.700428	1.08912e-09	0.641402	213
Crohn's disease	cg18561247	6	RPS6KA2	167198539	rs239934	6:167412048	6	167412048	G	A	0.467262	-0.149402	0.0234	1.656e-10	0.017649	0.00183	5.27214e-22	-8.46497	1.5901	1.01765e-07	0.0640686	81
Crohn's disease	cg01612133	6		167317799	rs239934	6:167412048	6	167412048	G	A	0.467262	-0.149402	0.0234	1.656e-10	0.060389	0.002557	2.77405e-123	-2.47398	0.401399	7.11999e-10	0.0424869	280
Crohn's disease	cg17991206	6	RNASET2	167366683	rs444210	6:167390242	6	167390242	A	G	0.451637	-0.163402	0.0229	1.025e-12	-0.034798	0.002542	1.21082e-42	4.69568	0.742135	2.49556e-10	0.415976	216
Crohn's disease	cg25258033	6	RNASET2	167368657	rs239934	6:167412048	6	167412048	G	A	0.467262	-0.149402	0.0234	1.656e-10	-0.089841	0.002216	0	1.66296	0.263668	2.84467e-10	0.0513959	324
Crohn's disease	cg20406979	6		167373233	rs239934	6:167412048	6	167412048	G	A	0.467262	-0.149402	0.0234	1.656e-10	-0.056113	0.001841	3.99022e-204	2.66252	0.426062	4.12729e-10	0.063457	324
Crohn's disease	cg17744997	6		167401611	rs444210	6:167390242	6	167390242	A	G	0.451637	-0.163402	0.0229	1.025e-12	-0.048144	0.002488	1.995e-83	3.394	0.50696	2.1595e-11	0.12978	242
Crohn's disease	cg07741184	6		167504864	rs17615336	6:167506734	6	167506734	G	A	0.389881	0.127595	0.0233	4.402e-08	0.00771	0.000627	9.96687e-35	16.55	3.30852	5.66705e-07	0.000827244	317
Crohn's disease	cg01859669	6	GPR31	167571328	rs239934	6:167412048	6	167412048	G	A	0.467262	-0.149402	0.0234	1.656e-10	-0.025725	0.002077	3.23012e-35	5.80769	1.02342	1.38847e-08	0.0375147	167
Crohn's disease	cg23216724	6	GPR31	167571584	rs239934	6:167412048	6	167412048	G	A	0.467262	-0.149402	0.0234	1.656e-10	-0.051308	0.003206	1.196e-57	2.91187	0.491023	3.02532e-09	0.0659319	240
Crohn's disease	cg20394284	9	JAK2	4984206	rs1887428	9:4984530	9	4984530	G	C	0.37128	0.168099	0.0243	4.224e-12	0.03014	0.002673	1.73944e-29	5.57722	0.945874	3.71596e-09	0.601164	405
Crohn's disease	cg02405213	9	JAK2	5042618	rs7038763	9:5076399	9	5076399	C	T	0.259673	0.149196	0.0255	4.707e-09	-0.128294	0.003906	1.40549e-236	-1.16292	0.201891	8.40387e-09	0.270454	226
Crohn's disease	cg27631256	9	TNFSF8;TNFSF8	117692745	rs3181356	9:117692882	9	117692882	T	C	0.25372	0.148601	0.0262	1.505e-08	0.033889	0.002046	1.33769e-61	4.38492	0.817194	8.05791e-08	0.0602602	101
Crohn's disease	cg14115884	9	SDCCAG3;SDCCAG3;SDCCAG3	139300582	rs10781518	9:139300547	9	139300547	G	A	0.450149	0.205095	0.0232	1.121e-18	0.028566	0.001984	5.45971e-47	7.1798	0.95307	4.94595e-14	0.177088	93
Crohn's disease	cg13741927	9	INPP5E	139327495	rs11145760	9:139382594	9	139382594	A	G	0.453125	0.154402	0.023	1.76e-11	0.063165	0.002547	9.40164e-136	2.44442	0.377232	9.1788e-11	0.141382	155
Crohn's disease	cg14169450	9	INPP5E	139327907	rs68002978	9:139325641	9	139325641	T	C	0.40997	0.162399	0.0233	2.901e-12	0.011906	0.001502	2.23502e-15	13.6399	2.60578	1.65441e-07	0.519458	31
Crohn's disease	cg14019695	9	INPP5E	139328340	rs68002978	9:139325641	9	139325641	T	C	0.40997	0.162399	0.0233	2.901e-12	0.011578	0.001284	1.91332e-19	14.0263	2.5434	3.49187e-08	0.276662	43
Crohn's disease	cg14217861	9	NOTCH1	139426233	rs8413	9:139323311	9	139323311	C	T	0.41369	0.162695	0.0232	2.438e-12	-0.030506	0.004526	1.58039e-11	-5.33316	1.09745	1.17636e-06	NA	NA
Crohn's disease	cg05235248	10		35503876	rs11010103	10:35421004	10	35421004	C	G	0.330357	0.141196	0.0243	6.016e-09	-0.014201	0.000876	3.78802e-59	-9.94279	1.81768	4.49959e-08	0.620737	354
Crohn's disease	cg16988166	10		35503900	rs11010103	10:35421004	10	35421004	C	G	0.330357	0.141196	0.0243	6.016e-09	-0.011125	0.0009	4.13358e-35	-12.6913	2.41339	1.45085e-07	0.721793	322
Crohn's disease	cg12196389	10		35504007	rs11010131	10:35513316	10	35513316	C	A	0.335565	0.139998	0.0237	3.49e-09	-0.204694	0.004597	0	-0.683938	0.116797	4.74772e-09	0.771879	391
Crohn's disease	cg00674004	10		101280750	rs17094148	10:101280279	10	101280279	G	A	0.276786	-0.162501	0.0262	5.564e-10	0.040773	0.00344	2.05322e-32	-3.98554	0.725231	3.89519e-08	0.00114675	79
Crohn's disease	cg25452067	10		101281603	rs17094148	10:101280279	10	101280279	G	A	0.276786	-0.162501	0.0262	5.564e-10	0.029437	0.002281	4.08497e-38	-5.52035	0.987467	2.26528e-08	4.65093e-05	66
Crohn's disease	cg19960420	10		101282185	rs11190141	10:101292390	10	101292390	T	C	0.369048	-0.192505	0.0243	2.502e-15	-0.017569	0.001788	8.69701e-23	10.9571	1.77666	6.94732e-10	0.0128063	77
Crohn's disease	cg01987516	10		101282726	rs17094148	10:101280279	10	101280279	G	A	0.276786	-0.162501	0.0262	5.564e-10	-0.057287	0.002917	7.01162e-86	2.83662	0.479609	3.3302e-09	0.000378537	85
Crohn's disease	cg23904955	10		101282759	rs200574439	10:101283330	10	101283330	C	A	0.441964	0.219102	0.0238	3.715e-20	0.10407	0.004163	5.88785e-138	2.10534	0.243704	5.67475e-18	0.154859	104
Crohn's disease	cg17888390	10		101282816	rs200574439	10:101283330	10	101283330	C	A	0.441964	0.219102	0.0238	3.715e-20	0.085887	0.004701	1.46862e-74	2.55104	0.310304	2.01597e-16	0.182257	103
Crohn's disease	cg07044859	10		101282883	rs200574439	10:101283330	10	101283330	C	A	0.441964	0.219102	0.0238	3.715e-20	0.121052	0.005107	3.42964e-124	1.80999	0.21092	9.37232e-18	0.133437	105
Crohn's disease	cg14748795	10		101283090	rs200574439	10:101283330	10	101283330	C	A	0.441964	0.219102	0.0238	3.715e-20	0.039957	0.002091	2.17999e-81	5.48347	0.661171	1.09901e-16	0.419649	102
Crohn's disease	cg27354537	10		101283644	-	10:101283328	10	101283328	C	G	0.484375	0.203798	0.023	6.949e-19	0.017892	0.001904	5.69847e-21	11.3903	1.76697	1.14659e-10	4.80302e-05	31
Crohn's disease	cg11988910	10		101286538	-	10:101292484	10	101292484	G	A	0.494048	0.202704	0.0229	7.439e-19	-0.013652	0.001917	1.06851e-12	-14.8481	2.67601	2.87958e-08	NA	NA
Crohn's disease	cg03609639	10	NKX2-3	101291397	rs10786558	10:101287610	10	101287610	A	G	0.412202	-0.166799	0.0234	1.054e-12	0.024633	0.002582	1.41072e-21	-6.77135	1.18577	1.12645e-08	0.934885	19
Crohn's disease	cg09788492	10	NKX2-3	101292477	rs6584283	10:101290301	10	101290301	T	C	0.47619	0.204002	0.023	8.68e-19	-0.007421	0.000698	2.18366e-26	-27.4908	4.03682	9.75827e-12	0.106855	29
Crohn's disease	cg17647271	11		76299819	rs4494327	11:76294836	11	76294836	A	T	0.499256	-0.165405	0.0234	1.435e-12	-0.088372	0.003092	1.2246e-179	1.87169	0.272769	6.79801e-12	0.0946407	183
Crohn's disease	cg09046979	16	SBK1	28333134	rs62034325	16:28538640	16	28538640	G	A	0.419643	0.133703	0.0237	1.634e-08	-0.049102	0.003017	1.44184e-59	-2.72298	0.510841	9.80062e-08	0.598479	132
Crohn's disease	cg04270652	16	SULT1A2;SULT1A2	28608894	rs153111	16:28524723	16	28524723	T	C	0.43006	0.140501	0.024	4.633e-09	-0.02459	0.001449	1.26791e-64	-5.7138	1.03243	3.12455e-08	0.452299	132
Crohn's disease	cg05966235	16	ATP2A1;ATP2A1	28915196	rs80275162	16:28863517	16	28863517	A	T	0.398065	0.137098	0.0239	1.01e-08	0.015868	0.000961	3.11705e-61	8.63994	1.59451	6.00837e-08	0.277936	129
Crohn's disease	cg01068906	16	NOD2	50745944	-	16:50731096	16	50731096	A	G	0.287202	0.339503	0.0239	7.061e-46	-0.021474	0.002424	8.11045e-19	-15.8098	2.10329	5.61868e-14	0.0368727	11
Crohn's disease	cg08195491	16	NOD2	50746063	-	16:50709723	16	50709723	A	G	0.156994	0.445602	0.0286	1.489e-54	-0.014101	0.001743	6.05667e-16	-31.6009	4.40214	7.04592e-13	0.618766	17
Crohn's disease	cg17864156	17	CCL2	32582828	rs3091316	17:32593974	17	32593974	A	G	0.264881	-0.179294	0.0264	1.074e-11	0.020213	0.002409	4.89396e-17	-8.87028	1.68044	1.30202e-07	NA	NA
Crohn's disease	cg06270615	17	STAT3;STAT3;STAT3	40516068	rs1905340	17:40520390	17	40520390	A	C	0.274554	-0.131602	0.0259	3.674e-07	-0.038143	0.001614	2.01857e-123	3.45023	0.69455	6.77939e-07	0.0331899	181
Crohn's disease	cg23598886	18		12777645	rs2542151	18:12779947	18	12779947	G	T	0.181548	0.221595	0.0307	5.055e-13	-0.075286	0.004205	1.09495e-71	-2.94336	0.439667	2.16394e-11	0.00693684	73
Crohn's disease	cg23544223	18		12777786	rs2542151	18:12779947	18	12779947	G	T	0.181548	0.221595	0.0307	5.055e-13	-0.080934	0.004674	3.66574e-67	-2.73796	0.410962	2.69536e-11	0.0215797	66
Crohn's disease	cg09945482	18		12777974	rs2542151	18:12779947	18	12779947	G	T	0.181548	0.221595	0.0307	5.055e-13	-0.054658	0.00487	3.09293e-29	-4.05424	0.667792	1.27032e-09	NA	NA
Crohn's disease	cg24737193	18		12778029	rs2542151	18:12779947	18	12779947	G	T	0.181548	0.221595	0.0307	5.055e-13	-0.049619	0.003696	4.28792e-41	-4.46593	0.702468	2.05088e-10	0.00256103	62
Crohn's disease	cg05172940	20	RTEL1;TNFRSF6B;TNFRSF6B;RTEL1	62327534	rs2257885	20:62334220	20	62334220	A	G	0.255952	-0.173604	0.0284	9.45e-10	0.028308	0.002062	6.90081e-43	-6.13274	1.09823	2.34753e-08	0.39935	98
Crohn's disease	cg20642413	20	ZGPAT;ZGPAT;ZGPAT;ARFRP1;ARFRP1	62338338	rs7361098	20:62312755	20	62312755	G	A	0.251488	-0.170999	0.0284	1.737e-09	0.02275	0.002538	3.11977e-19	-7.51651	1.50381	5.784e-07	0.207907	36
Crohn's disease	cg14977069	20	LIME1	62367698	rs2297440	20:62312299	20	62312299	T	C	0.25	-0.171002	0.0284	1.758e-09	0.026869	0.003039	9.47934e-19	-6.36435	1.27884	6.46908e-07	0.167642	31
Crohn's disease	cg06653796	20	LIME1	62367805	-	20:62373983	20	62373983	A	G	0.243304	-0.171702	0.0307	2.302e-08	0.046331	0.004061	3.7508e-30	-3.70598	0.737952	5.1142e-07	0.0513094	56
Crohn's disease	cg22961457	20	LIME1;SLC2A4RG	62370310	-	20:62364180	20	62364180	G	A	0.327381	-0.162399	0.0254	1.577e-10	-0.029828	0.003347	5.02861e-19	5.44458	1.04805	2.04768e-07	NA	NA
Crohn's disease	cg03738656	21		45581008	rs11089118	21:45633388	21	45633388	A	C	0.384673	0.140397	0.0234	2.068e-09	-0.021071	0.002131	4.73518e-23	-6.66316	1.29904	2.90827e-07	0.0122536	221
Crohn's disease	cg01992765	21		45622493	rs3804031	21:45629604	21	45629604	T	C	0.389137	0.158097	0.0232	1.008e-11	-0.013722	0.001015	1.24127e-41	-11.5212	1.89339	1.16505e-09	0.000114346	23
Cigarettes per day	cg18825076	15	IREB2	78729989	rs17483929	15:78742376	15	78742376	A	G	0.328869	0.8709	0.0856	2.703e-24	-0.031806	0.001544	2.81688e-94	-27.3819	3.00173	7.37175e-20	4.61995e-05	104
Cigarettes per day	cg13561554	15		78795944	rs965604	15:78789223	15	78789223	G	A	0.37128	-0.677	0.0833	4.505e-16	0.013723	0.002032	1.43743e-11	-49.3342	9.49743	2.05293e-07	NA	NA
Cigarettes per day	cg04140906	15	PSMA4;PSMA4;PSMA4	78833505	rs4461039	15:78817447	15	78817447	T	A	0.188988	-1.0074	0.099	2.585e-24	0.027227	0.002372	1.66358e-30	-37	4.85891	2.63925e-14	0.212588	50
Cigarettes per day	cg24631222	15	CHRNA5	78858424	-	15:78802586	15	78802586	A	G	0.1875	-1.0051	0.101	2.444e-23	0.023276	0.002283	2.04374e-24	-43.1823	6.06323	1.06374e-12	0.0869923	30
Cigarettes per day	cg04882995	15	CHRNA3;CHRNA3	78912658	rs2036527	15:78851615	15	78851615	A	G	0.341518	1.0411	0.0875	1.202e-32	0.011762	0.001545	2.64189e-14	88.5147	13.8008	1.42004e-10	0.11352	13
Cigarettes per day	cg10077410	15	ADAMTS7	79096751	rs12903203	15:79084933	15	79084933	C	T	0.421875	0.5391	0.0835	1.084e-10	0.013955	0.001658	3.84365e-17	38.6308	7.54077	3.00834e-07	NA	NA
Cigarettes per day	cg03589001	15	MORF4L1;MORF4L1	79164714	rs12595538	15:79154453	15	79154453	T	A	0.395089	-0.5041	0.0873	7.799e-09	0.024642	0.00279	1.02087e-18	-20.4568	4.23257	1.34365e-06	0.0124913	10
Cigarettes per day	cg15822222	15	MORF4L1;MORF4L1	79164806	rs17832351	15:79173005	15	79173005	G	A	0.24628	-0.4988	0.0949	1.475e-07	0.033071	0.002105	1.35452e-55	-15.0829	3.02603	6.21575e-07	0.0195598	51
Extreme BMI	cg14515364	2		636606	rs10188334	2:653874	2	653874	T	C	0.158482	-0.26	0.04	5.1e-11	-0.048589	0.00557	2.70136e-18	5.35101	1.02664	1.86651e-07	NA	NA
Extreme BMI	cg10635145	11	BDNF;BDNF;BDNF;BDNF;BDNF	27742435	rs2030323	11:27728539	11	27728539	A	C	0.186012	-0.19	0.035	5.2e-08	-0.047557	0.004119	7.71837e-31	3.99522	0.813247	8.98402e-07	0.327058	35
Extreme height	cg11023668	2	ADCY3	25095040	rs2033656	2:25100902	2	25100902	G	C	0.462054	-0.13	0.025	6.3e-07	-0.105754	0.002558	0	1.22927	0.23826	2.47813e-07	0.00177836	82
Extreme height	cg10045137	2	POMC;POMC	25383940	rs13428823	2:25373298	2	25373298	G	A	0.339046	0.16	0.026	2.8e-09	-0.020371	0.002576	2.62978e-15	-7.8543	1.61729	1.19509e-06	NA	NA
Extreme height	cg27084654	3	ZBTB38	141118615	rs7632381	3:141106063	3	141106063	C	T	0.453869	0.28	0.025	8.2e-28	-0.016056	0.002118	3.39655e-14	-17.4391	2.77748	3.41331e-10	NA	NA
Extreme height	cg17825130	4		82283507	rs7696324	4:82276881	4	82276881	A	G	0.330357	0.17	0.027	3.8e-10	0.020258	0.002236	1.3003e-19	8.39166	1.62301	2.33574e-07	0.00149959	87
Extreme height	cg02524475	4	HHIP	145566595	-	4:145574844	4	145574844	A	G	0.150298	-0.23	0.041	1.3e-08	0.062621	0.005748	1.21765e-27	-3.67292	0.736431	6.11796e-07	NA	NA
Extreme height	cg26621699	4	HHIP	145566903	-	4:145574844	4	145574844	A	G	0.150298	-0.23	0.041	1.3e-08	0.032434	0.00339	1.08701e-21	-7.09137	1.46535	1.3026e-06	NA	NA
Extreme height	cg24117468	5	P4HA2;P4HA2;P4HA2;P4HA2;P4HA2;P4HA2;P4HA2	131562848	rs10058655	5:131570896	5	131570896	T	A	0.447917	0.16	0.026	1.1e-09	0.049803	0.002471	2.60757e-90	3.21269	0.545862	3.96775e-09	0.0500654	267
Extreme height	cg22598563	5	P4HA2;P4HA2;P4HA2;P4HA2;P4HA2	131563921	rs10058655	5:131570896	5	131570896	T	A	0.447917	0.16	0.026	1.1e-09	-0.017582	0.001675	9.09574e-26	-9.10033	1.71427	1.10487e-07	0.351196	99
Extreme height	cg16205897	5	P4HA2;P4HA2;P4HA2;P4HA2;P4HA2	131564050	rs7705189	5:131623358	5	131623358	G	A	0.45509	0.16	0.026	5.6e-10	-0.029094	0.002191	3.1846e-40	-5.4995	0.985007	2.3612e-08	0.437334	142
Extreme height	cg14196790	5	SLC22A5	131705035	rs17622208	5:131717050	5	131717050	A	G	0.461078	0.15	0.025	1.8e-09	0.022344	0.001354	3.84755e-61	6.71327	1.19058	1.71392e-08	0.0540555	184
Extreme height	cg00359661	6	BMP6	7725787	-	6:7717073	6	7717073	G	T	0.498512	0.16	0.025	1.2e-09	0.015841	0.001897	6.839e-17	10.1002	1.98841	3.78388e-07	0.300677	10
Extreme height	cg13344095	6		26233352	rs10946808	6:26233387	6	26233387	G	A	0.296875	-0.2	0.029	6.1e-12	-0.060304	0.00599	7.71014e-24	3.31655	0.582919	1.27373e-08	0.114356	14
Extreme height	cg17866778	6		26233442	rs10946808	6:26233387	6	26233387	G	A	0.296875	-0.2	0.029	6.1e-12	-0.05617	0.004518	1.72289e-35	3.56063	0.590397	1.63044e-09	0.3249	50
Extreme height	cg00631329	6		26305371	-	6:26319588	6	26319588	G	T	0.375	0.14	0.026	2.5e-07	0.140307	0.00457	4.95197e-207	0.997811	0.188136	1.13493e-07	0.00705936	102
Extreme height	cg13736514	6		26305472	-	6:26319588	6	26319588	G	T	0.375	0.14	0.026	2.5e-07	0.134426	0.00484	9.34915e-170	1.04146	0.197016	1.249e-07	0.011501	67
Extreme height	cg14246568	6		105388153	rs314263	6:105392745	6	105392745	C	T	0.37872	0.18	0.028	1.6e-10	-0.024809	0.00249	2.23752e-23	-7.25557	1.34325	6.60762e-08	NA	NA
Extreme height	cg04744409	6		105388191	rs9391253	6:105367616	6	105367616	T	A	0.377976	0.18	0.028	1.4e-10	-0.022512	0.003045	1.44151e-13	-7.99589	1.64833	1.2289e-06	NA	NA
Extreme height	cg20229609	6	C6orf173	126660872	-	6:126811928	6	126811928	T	A	0.453125	0.16	0.025	1.4e-10	0.034968	0.002994	1.63583e-31	4.57567	0.815263	1.9941e-08	0.00580265	101
Extreme height	cg02229607	7		2759813	-	7:2772431	7	2772431	C	A	0.292411	-0.23	0.028	9.2e-17	-0.010554	0.001418	9.77201e-14	21.7925	3.95082	3.46898e-08	0.877039	10
Extreme height	cg19346786	7		2764209	rs798536	7:2766383	7	2766383	A	G	0.290179	-0.23	0.029	1.4e-15	-0.123688	0.003381	6.21449e-293	1.85952	0.239909	9.12172e-15	0.233902	106
Extreme height	cg15247329	7		2764246	rs798536	7:2766383	7	2766383	A	G	0.290179	-0.23	0.029	1.4e-15	-0.115282	0.003867	3.08746e-195	1.99511	0.26031	1.79702e-14	0.197161	106
Extreme height	cg26517831	7	GNA12	2768566	rs798536	7:2766383	7	2766383	A	G	0.290179	-0.23	0.029	1.4e-15	-0.024035	0.002632	6.76929e-20	9.56926	1.59813	2.12709e-09	0.21607	38
Extreme height	cg13034073	7	GNA12	2769681	rs1182209	7:2808595	7	2808595	T	C	0.416667	-0.16	0.026	4.8e-10	0.028513	0.002126	4.99258e-41	-5.61149	1.00324	2.2273e-08	3.33365e-09	47
Extreme height	cg08933276	7	GNA12	2770410	rs757791	7:2867296	7	2867296	G	A	0.415179	-0.15	0.026	2.1e-08	0.034876	0.002325	7.42022e-51	-4.30099	0.79875	7.25843e-08	5.17015e-07	107
Extreme height	cg14895029	7	GNA12	2775587	-	7:2797267	7	2797267	C	T	0.290179	-0.22	0.028	5.2e-15	-0.061502	0.003005	4.22524e-93	3.57712	0.487664	2.21373e-13	0.000385797	48
Extreme height	cg21143896	7	GNA12	2802374	rs1636264	7:2864586	7	2864586	T	G	0.300595	-0.22	0.028	7.4e-15	-0.068678	0.00474	1.44377e-47	3.20337	0.463799	4.95621e-12	0.0232049	57
Extreme height	cg12444411	7	GNA12	2802554	rs1636264	7:2864586	7	2864586	T	G	0.300595	-0.22	0.028	7.4e-15	-0.078611	0.004371	2.55507e-72	2.7986	0.388692	6.01963e-13	0.0266364	76
Extreme height	cg23285459	7	GNA12	2802560	rs1636264	7:2864586	7	2864586	T	G	0.300595	-0.22	0.028	7.4e-15	-0.076798	0.004286	8.43248e-72	2.86467	0.398106	6.21126e-13	0.0375875	74
Extreme height	cg00947599	7	GNA12	2802697	rs2644312	7:2841164	7	2841164	A	G	0.291667	-0.22	0.028	5.3e-15	-0.075058	0.003976	1.78157e-79	2.93108	0.404073	4.05105e-13	0.0585405	75
Extreme height	cg05793240	7	GNA12	2802953	rs798498	7:2795882	7	2795882	G	T	0.292411	-0.22	0.028	3.1e-15	-0.050272	0.002297	3.31734e-106	4.37619	0.591765	1.41256e-13	0.0129282	71
Extreme height	cg19524238	7	GNA12	2802976	rs798490	7:2801542	7	2801542	A	G	0.286458	-0.23	0.029	2.2e-15	-0.047891	0.001894	4.5169e-141	4.80259	0.63463	3.80377e-14	0.213787	85
Extreme height	cg09658497	7	GNA12	2847517	rs7790322	7:2830498	7	2830498	T	C	0.431548	-0.2	0.026	6.6e-14	-0.061186	0.004103	2.72928e-50	3.26873	0.478138	8.12153e-12	0.0307565	87
Extreme height	cg19717773	7	GNA12	2847554	rs7790322	7:2830498	7	2830498	T	C	0.431548	-0.2	0.026	6.6e-14	-0.064237	0.003952	2.14509e-59	3.11348	0.447799	3.57951e-12	0.0605229	104
Extreme height	cg18446336	7	GNA12	2847575	rs7790322	7:2830498	7	2830498	T	C	0.431548	-0.2	0.026	6.6e-14	-0.048226	0.004115	1.01037e-31	4.14715	0.644887	1.26917e-10	0.0991935	68
Extreme height	cg09527886	7	GNA12	2872954	rs2533878	7:2878707	7	2878707	A	G	0.293899	-0.21	0.028	2.4e-13	0.019167	0.00256	6.98714e-14	-10.9564	2.06761	1.16379e-07	0.118535	18
Extreme height	cg16688681	7	GNA12	2874522	rs2533878	7:2878707	7	2878707	A	G	0.293899	-0.21	0.028	2.4e-13	0.061649	0.002655	2.83743e-119	-3.40641	0.477291	9.54212e-13	0.0270461	72
Extreme height	cg25397054	7	GNA12	2874568	rs1713919	7:2864706	7	2864706	A	C	0.293899	-0.22	0.028	1.5e-14	0.045014	0.004601	1.31394e-22	-4.88739	0.797767	8.99261e-10	0.25282	41
Extreme height	cg00460575	7		2921550	rs1636250	7:2884433	7	2884433	C	T	0.293155	-0.2	0.029	8.7e-12	-0.013248	0.00168	3.16025e-15	15.0962	2.90819	2.09239e-07	0.00158785	21
Extreme height	cg06556290	7		92222188	rs42235	7:92248076	7	92248076	T	C	0.291356	0.27	0.029	9.4e-21	-0.027232	0.002715	1.11594e-23	-9.91486	1.45296	8.85951e-12	9.37923e-06	20
Extreme height	cg09580214	11	PSMC3	47448534	rs4752837	11:47465955	11	47465955	G	A	0.312126	0.15	0.028	4e-08	-0.108268	0.004269	7.04067e-142	-1.38545	0.264325	1.59304e-07	0.174861	394
Extreme height	cg24279017	12	ETV6	11877740	rs2416883	12:11876394	12	11876394	G	A	0.418155	0.14	0.025	7.6e-08	-0.024947	0.002426	8.37736e-25	-5.612	1.1411	8.7414e-07	0.0431425	21
Extreme height	cg23484268	15	LOXL1	74220776	rs4243042	15:74241624	15	74241624	T	A	0.478423	-0.13	0.026	5e-07	-0.041497	0.001861	4.02523e-110	3.13279	0.642119	1.06718e-06	0.163708	37
Extreme height	cg26736099	17	CSHL1;CSHL1;CSHL1;CSHL1	61989275	rs2854160	17:61977248	17	61977248	T	C	0.323661	-0.14	0.027	1.4e-07	-0.025454	0.001907	1.20892e-40	5.50006	1.13794	1.34263e-06	2.45778e-08	83
Extreme height	cg14947478	20	GDF5;GDF5	34025962	rs6088815	20:33976474	20	33976474	G	C	0.351714	0.25	0.025	2e-22	-0.032784	0.002705	8.22262e-34	-7.62558	0.988595	1.22359e-14	0.00303823	20
Extreme height	cg09618904	20	GDF5	34026478	rs6088820	20:33987298	20	33987298	T	C	0.350969	0.25	0.025	2.4e-22	-0.01461	0.002119	5.43812e-12	-17.1111	3.0148	1.38117e-08	NA	NA
Extreme height	cg27632911	20	SPAG4	34205182	rs6060526	20:34225302	20	34225302	T	C	0.152757	0.22	0.038	3.7e-09	0.023251	0.001818	1.94471e-37	9.46203	1.79407	1.33438e-07	0.00570241	142
Extreme height	cg04508476	20	CPNE1;CPNE1;RBM12;CPNE1;CPNE1;CPNE1;CPNE1;CPNE1;CPNE1;RBM12	34239394	rs2425125	20:34330954	20	34330954	A	G	0.154018	0.22	0.038	1.1e-08	-0.023077	0.001536	4.96514e-51	-9.53331	1.76466	6.57763e-08	0.00228753	142
Extreme height	cg03168614	20	RBM12;CPNE1;RBM12;CPNE1;CPNE1;CPNE1;CPNE1;CPNE1;CPNE1	34253242	rs6121026	20:34266883	20	34266883	T	A	0.154762	0.22	0.038	4.1e-09	-0.041295	0.00446	2.05005e-20	-5.32756	1.08528	9.15658e-07	0.165924	82
HDL	cg00908766	1	CELSR2	109817496	-	1:109818530	1	109818530	C	T	0.209821	0.034	0.0041	2.722e-15	-0.120179	0.004336	4.25335e-169	-0.282911	0.03561	1.94604e-15	0.0465998	40
HDL	cg20703242	1	GALNT2	230279135	rs4846839	1:230284924	1	230284924	A	G	0.194196	-0.047	0.0059	4.276e-13	-0.049826	0.002253	2.11763e-108	0.943277	0.125857	6.63911e-14	2.02879e-06	60
HDL	cg03256198	1	GALNT2	230283231	rs4846839	1:230284924	1	230284924	A	G	0.194196	-0.047	0.0059	4.276e-13	-0.013458	0.001845	2.96686e-13	3.49242	0.649108	7.43457e-08	NA	NA
HDL	cg05784532	1	GALNT2	230284198	rs4846906	1:230284257	1	230284257	C	A	0.186012	-0.0441	0.0061	5.094e-11	-0.057984	0.002376	1.57291e-131	0.76055	0.10972	4.15735e-12	5.312e-07	74
HDL	cg18187658	1	GALNT2	230294691	rs10864726	1:230296153	1	230296153	C	T	0.380952	-0.0533	0.0049	8.648e-24	0.076627	0.003856	7.02728e-88	-0.695578	0.072899	1.40533e-21	0.0649947	80
HDL	cg11222630	1	GALNT2	230310556	rs609526	1:230308906	1	230308906	A	T	0.405506	-0.0328	0.0049	2.921e-12	-0.01152	0.001618	1.08638e-12	2.8472	0.583839	1.07883e-06	NA	NA
HDL	cg25123895	2	APOB	21267113	-	2:21263900	2	21263900	A	G	0.329085	-0.0223	0.0037	7.592e-09	0.052552	0.003601	3.00957e-48	-0.424341	0.076173	2.53652e-08	0.0657852	171
HDL	cg07636176	2	APOB	21267175	-	2:21263900	2	21263900	A	G	0.329085	-0.0223	0.0037	7.592e-09	0.044691	0.003249	4.65446e-43	-0.498985	0.090389	3.38144e-08	0.12007	162
HDL	cg15001016	5		55860904	rs9687846	5:55861894	5	55861894	A	G	0.18378	-0.028	0.0045	3.969e-08	-0.14672	0.003011	0	0.190839	0.03092	6.73813e-10	0.374808	15
HDL	cg14254433	6	PACSIN1	34482411	rs3800406	6:35133074	6	35133074	G	A	0.111607	-0.035	0.0058	2.515e-09	-0.095918	0.005957	2.4846e-58	0.364893	0.064575	1.59813e-08	0.0712067	78
HDL	cg17674042	6	PACSIN1	34482479	rs3800406	6:35133074	6	35133074	G	A	0.111607	-0.035	0.0058	2.515e-09	-0.154848	0.010036	1.0428e-53	0.226028	0.040219	1.91025e-08	0.0763782	74
HDL	cg07452164	7	TBL2	72993570	-	7:72987354	7	72987354	T	C	0.252232	0.0208	0.0039	1.267e-06	0.037822	0.002332	3.54352e-59	0.549944	0.108545	4.05143e-07	0.000272717	40
HDL	cg15379858	8	CSGALNACT1;CSGALNACT1	19540466	-	8:19576883	8	19576883	C	T	0.256353	-0.0198	0.0038	1.867e-06	0.071228	0.002879	4.32195e-135	-0.277982	0.054521	3.42099e-07	0.0513906	63
HDL	cg11155735	8	CSGALNACT1;CSGALNACT1	19540479	-	8:19576883	8	19576883	C	T	0.256353	-0.0198	0.0038	1.867e-06	0.064707	0.00391	1.64688e-61	-0.305996	0.061569	6.69594e-07	0.116938	50
HDL	cg27039118	8	TRPS1	116575902	rs3808447	8:116575459	8	116575459	G	A	0.419643	-0.0303	0.0049	1.215e-09	0.035989	0.003134	1.61863e-30	-0.841924	0.154641	5.19887e-08	0.773126	43
HDL	cg06992846	8	TRIB1	126448837	-	8:126474356	8	126474356	G	A	0.309524	-0.0325	0.0037	7.411e-16	-0.025916	0.003598	5.86927e-13	1.25404	0.225142	2.54769e-08	NA	NA
HDL	cg20080878	8		126479070	rs2980882	8:126480700	8	126480700	G	A	0.482887	0.039	0.0034	3.549e-28	0.012764	0.001538	1.04027e-16	3.05542	0.454384	1.76413e-11	NA	NA
HDL	cg11619602	11	ARNTL;ARNTL;ARNTL	13360707	rs10832027	11:13357183	11	13357183	G	A	0.313244	0.0189	0.0036	7.015e-07	-0.028159	0.002203	2.12824e-37	-0.671192	0.138213	1.19662e-06	0.974188	11
HDL	cg23377395	11		45740029	rs2121703	11:45762123	11	45762123	A	G	0.092262	0.0491	0.0081	1.102e-08	-0.043861	0.003032	1.92144e-47	-1.11944	0.200226	2.25939e-08	8.00039e-06	21
HDL	cg00490349	11		45740105	rs2121703	11:45762123	11	45762123	A	G	0.092262	0.0491	0.0081	1.102e-08	-0.033611	0.002154	7.10646e-55	-1.46082	0.258541	1.60228e-08	2.21322e-05	26
HDL	cg00724111	11	PACSIN3	47209415	rs901750	11:47209472	11	47209472	G	A	0.395366	-0.0244	0.0036	3.953e-11	0.023677	0.001957	1.1026e-33	-1.03053	0.174286	3.36201e-09	0.0490086	118
HDL	cg17580616	11	MADD;MADD;MADD;MADD;MADD;MADD;MADD;MADD;MADD;MADD	47350136	-	11:47339180	11	47339180	G	A	0.216841	0.0498	0.0043	2.275e-30	-0.025264	0.002586	1.51002e-22	-1.97117	0.263954	8.15249e-14	0.00484891	77
HDL	cg09580214	11	PSMC3	47448534	rs4752837	11:47465955	11	47465955	G	A	0.312126	0.0321	0.0052	7.538e-10	-0.108268	0.004269	7.04067e-142	-0.296487	0.049432	1.99845e-09	1.21124e-05	565
HDL	cg15270729	11	RAPSN;RAPSN	47468898	rs3740685	11:47468791	11	47468791	C	T	0.316692	0.0485	0.0053	2.18e-17	-0.01352	0.001601	3.02546e-17	-3.58723	0.577996	5.42367e-10	NA	NA
HDL	cg11987802	11	CUGBP1	47529924	rs3740684	11:47468820	11	47468820	C	T	0.313711	0.0393	0.0037	5.732e-24	0.023292	0.003089	4.66626e-14	1.6873	0.274409	7.80408e-10	0.0746185	39
HDL	cg05377527	11	PTPMT1;PTPMT1	47586666	rs7124681	11:47529947	11	47529947	A	C	0.411458	-0.0343	0.0035	6.164e-22	0.01309	0.001435	7.19438e-20	-2.62039	0.392385	2.42032e-11	0.0578109	89
HDL	cg05585544	11		47624801	rs10838738	11:47663049	11	47663049	G	A	0.345238	-0.0331	0.0037	1.412e-18	-0.008598	0.001113	1.10533e-14	3.84989	0.658388	4.99162e-09	NA	NA
HDL	cg20135002	11		47629003	-	11:47640429	11	47640429	C	G	0.345982	-0.0311	0.0036	2.933e-17	-0.015557	0.001276	3.35111e-34	1.99914	0.283601	1.80054e-12	0.000115568	134
HDL	cg00394658	11	PTPRJ;PTPRJ	48001669	rs7130876	11:48050995	11	48050995	G	A	0.204918	0.0373	0.0043	1.485e-16	0.021786	0.00282	1.10902e-14	1.71208	0.296751	7.954e-09	0.0114752	25
HDL	cg26468891	11	PTPRJ;PTPRJ	48077221	-	11:48018355	11	48018355	G	A	0.260805	0.0336	0.004	7.71e-17	-0.018846	0.002675	1.84945e-12	-1.78291	0.330288	6.7371e-08	0.0504423	29
HDL	cg24672777	11	OR4C45	48374446	rs7949865	11:48346202	11	48346202	T	G	0.142857	0.045	0.005	1.37e-18	-0.083373	0.00427	6.67194e-85	-0.539741	0.066035	2.99558e-16	9.69217e-08	501
HDL	cg07689907	11	FADS1	61582574	rs174561	11:61582708	11	61582708	C	T	0.327381	-0.0262	0.0051	1.67e-06	-0.016693	0.001179	1.62809e-45	1.56956	0.325012	1.37056e-06	3.92487e-08	59
HDL	cg15598662	11	MIR1908;FADS1	61582890	-	11:61543499	11	61543499	C	T	0.363095	-0.0364	0.0035	2.087e-24	-0.004343	0.000589	1.72693e-13	8.38068	1.39392	1.82887e-09	NA	NA
HDL	cg19610905	11	FADS2	61596333	-	11:61557803	11	61557803	C	T	0.362351	-0.0391	0.0035	6.404e-28	-0.011659	0.000664	4.83148e-69	3.35377	0.355802	4.26267e-21	3.56285e-06	63
HDL	cg11250194	11	FADS2	61601937	rs174560	11:61581764	11	61581764	C	T	0.331101	-0.0258	0.0051	2.375e-06	-0.041725	0.002614	2.24044e-57	0.618337	0.128219	1.41764e-06	4.50714e-08	85
HDL	cg24147428	11	SIPA1;SIPA1	65409760	rs12801636	11:65391317	11	65391317	A	G	0.202381	0.0235	0.0042	3.147e-08	-0.060712	0.004673	1.37193e-38	-0.387073	0.075322	2.76382e-07	0.222051	31
HDL	cg21033440	11	SIPA1;SIPA1	65409861	rs12801636	11:65391317	11	65391317	A	G	0.202381	0.0235	0.0042	3.147e-08	-0.086394	0.004107	3.1688e-98	-0.27201	0.050305	6.40149e-08	0.392477	27
HDL	cg04087571	11	SIK3	116723030	-	11:116727936	11	116727936	T	A	0.166418	0.0493	0.0062	5.921e-16	-0.048155	0.002773	1.45933e-67	-1.02377	0.141603	4.83508e-13	3.74668e-10	125
HDL	cg13986417	12	MVK;MMAB;MVK	110012484	rs7300998	12:110016450	12	110016450	A	G	0.250744	0.025	0.0038	4.378e-10	-0.025543	0.002372	4.81155e-27	-0.978725	0.17433	1.97458e-08	0.0512944	19
HDL	cg08884029	12	MVK;MMAB;MVK	110012500	rs7300998	12:110016450	12	110016450	A	G	0.250744	0.025	0.0038	4.378e-10	-0.034408	0.002585	2.02118e-40	-0.72657	0.123193	3.68337e-09	0.0025258	24
HDL	cg11367159	12		110044531	rs11067376	12:110027795	12	110027795	G	A	0.351714	0.0237	0.0035	6.031e-11	0.059243	0.003285	1.06573e-72	0.400046	0.063106	2.30878e-10	8.86206e-08	205
HDL	cg10504392	12		110044639	rs11067376	12:110027795	12	110027795	G	A	0.351714	0.0237	0.0035	6.031e-11	0.072437	0.003879	7.88265e-78	0.327182	0.051396	1.94172e-10	0.000199698	316
HDL	cg00084347	12	DNAH10	124393913	-	12:124393697	12	124393697	T	G	0.326637	0.0205	0.0036	4.189e-08	0.025566	0.00216	2.52639e-32	0.801854	0.156261	2.87459e-07	0.000334065	58
HDL	cg03785426	12	DNAH10	124419970	rs9971695	12:124413491	12	124413491	A	G	0.34003	0.031	0.005	2.288e-09	0.015125	0.001554	2.22201e-22	2.04961	0.391979	1.70542e-07	0.456061	13
HDL	cg25459280	12	ZNF664	124492549	rs12303671	12:124492610	12	124492610	G	T	0.342262	0.0312	0.0052	4.142e-09	0.191065	0.002952	0	0.163295	0.027333	2.30962e-09	0.00531562	70
HDL	cg15282973	12	SCARB1;SCARB1	125346253	rs4379922	12:125351116	12	125351116	C	T	0.389881	0.0247	0.0036	9.559e-12	0.024774	0.00234	3.41038e-26	0.996998	0.173156	8.52231e-09	NA	NA
HDL	cg06343774	16	MT1A	56673389	rs8044791	16:56690858	16	56690858	C	T	0.094494	0.0339	0.0053	2.136e-09	0.058085	0.00413	6.35674e-45	0.583625	0.100239	5.80307e-09	NA	NA
HDL	cg07729025	16		56883034	rs7205421	16:56879571	16	56879571	G	C	0.483631	0.0343	0.0049	7.456e-12	0.021524	0.002403	3.3162e-19	1.5936	0.288925	3.4754e-08	0.000201523	14
HDL	cg02254551	16	CETP	56998544	rs12597002	16:57002404	16	57002404	A	C	0.308036	-0.0849	0.0039	1.13e-102	-0.028674	0.002171	8.01398e-40	2.96083	0.26222	1.44756e-29	9.19376e-18	33
HDL	cg04784327	16	CETP	56998712	rs12597002	16:57002404	16	57002404	A	C	0.308036	-0.0849	0.0039	1.13e-102	-0.013206	0.001077	1.40946e-34	6.429	0.601673	1.19382e-26	6.04828e-12	25
HDL	cg03615565	16	FAM65A	67572595	rs7191281	16:67655133	16	67655133	C	T	0.135417	0.0497	0.0052	2.556e-20	0.043955	0.003187	2.87471e-43	1.1307	0.143935	3.97765e-15	7.31591e-06	80
HDL	cg08310837	16	FAM65A	67572860	rs28421035	16:67635751	16	67635751	T	C	0.090705	0.0608	0.0081	1.724e-11	0.037618	0.004036	1.15614e-20	1.61623	0.276462	5.0318e-09	NA	NA
HDL	cg01872947	16	FAM65A	67580610	rs7191281	16:67655133	16	67655133	C	T	0.135417	0.0497	0.0052	2.556e-20	0.043942	0.002482	4.05858e-70	1.13103	0.134484	4.09581e-17	9.55316e-07	157
HDL	cg09101151	16		67581437	rs7191281	16:67655133	16	67655133	C	T	0.135417	0.0497	0.0052	2.556e-20	0.069261	0.00339	8.94732e-93	0.717581	0.082888	4.83448e-18	1.56941e-09	86
HDL	cg23195510	16	RLTPR	67678593	rs7191281	16:67655133	16	67655133	C	T	0.135417	0.0497	0.0052	2.556e-20	0.01843	0.00207	5.4405e-19	2.69672	0.413956	7.29332e-11	NA	NA
HDL	cg09482050	16	RLTPR	67686832	rs7191281	16:67655133	16	67655133	C	T	0.135417	0.0497	0.0052	2.556e-20	-0.125825	0.00632	3.29708e-88	-0.394994	0.045842	6.91081e-18	2.50223e-07	219
HDL	cg00510320	16	RLTPR	67686943	rs7191281	16:67655133	16	67655133	C	T	0.135417	0.0497	0.0052	2.556e-20	-0.127752	0.005436	4.05573e-122	-0.389034	0.043941	8.48368e-19	2.29721e-08	230
HDL	cg00452882	16	RLTPR	67687119	rs7191281	16:67655133	16	67655133	C	T	0.135417	0.0497	0.0052	2.556e-20	-0.118484	0.004552	2.38853e-149	-0.419466	0.046753	2.91392e-19	8.87391e-09	233
HDL	cg02961798	16	RLTPR	67687392	rs7191281	16:67655133	16	67655133	C	T	0.135417	0.0497	0.0052	2.556e-20	-0.130519	0.005179	3.62064e-140	-0.380787	0.042609	4.00942e-19	1.17227e-08	231
HDL	cg01291088	16	RLTPR	67687648	rs7191281	16:67655133	16	67655133	C	T	0.135417	0.0497	0.0052	2.556e-20	-0.060853	0.003026	5.76029e-90	-0.816716	0.094609	6.00128e-18	1.65298e-07	202
HDL	cg09316954	16	RLTPR	67687754	rs7191281	16:67655133	16	67655133	C	T	0.135417	0.0497	0.0052	2.556e-20	-0.07673	0.003521	2.63382e-105	-0.647724	0.074	2.07766e-18	1.10747e-07	222
HDL	cg04539111	16	SLC12A4;SLC12A4;SLC12A4;SLC12A4;SLC12A4	67997858	rs1124324	16:67897487	16	67897487	T	C	0.115327	0.0828	0.0051	1.823e-53	-0.130494	0.003871	4.65067e-249	-0.634513	0.04338	1.89035e-48	0.22443	212
HDL	cg27539214	16	SLC12A4;SLC12A4;SLC12A4;SLC12A4;SLC12A4	67997921	rs1124324	16:67897487	16	67897487	T	C	0.115327	0.0828	0.0051	1.823e-53	-0.105072	0.003147	1.88077e-244	-0.788029	0.053971	2.77359e-48	0.175212	190
HDL	cg09117114	16	SLC12A4;SLC12A4;SLC12A4;SLC12A4;SLC12A4	67998030	rs1124324	16:67897487	16	67897487	T	C	0.115327	0.0828	0.0051	1.823e-53	-0.101677	0.003996	7.82225e-143	-0.814341	0.059498	1.21834e-42	0.187408	176
HDL	cg05261851	16	SLC12A4;SLC12A4;SLC12A4;SLC12A4	68001206	-	16:68024995	16	68024995	A	G	0.141369	0.068	0.0047	2.168e-42	-0.01671	0.002167	1.24854e-14	-4.06952	0.598033	1.01156e-11	0.0350449	74
HDL	cg08958168	16	SLC12A4;SLC12A4;SLC12A4;SLC12A4	68001415	-	16:68024995	16	68024995	A	G	0.141369	0.068	0.0047	2.168e-42	-0.016776	0.002309	3.68531e-13	-4.05347	0.624224	8.3798e-11	NA	NA
HDL	cg04202511	16	NFATC3;NFATC3;NFATC3;NFATC3	68117991	rs7191129	16:67801391	16	67801391	G	A	0.15597	0.0647	0.0066	8.158e-21	0.031249	0.003922	1.619e-15	2.07048	0.334871	6.29303e-10	0.293772	22
HDL	cg05110241	16	PRMT7	68378359	rs3785127	16:68399590	16	68399590	G	C	0.123134	0.0633	0.0072	1.56e-16	-0.006331	0.00079	1.13732e-15	-9.99903	1.68861	3.19117e-09	NA	NA
HDL	cg07936489	17	FBXL20	37558343	rs6503521	17:37715551	17	37715551	G	T	0.156483	-0.0317	0.0048	3.781e-10	0.009172	0.001115	1.93847e-16	-3.45604	0.671101	2.60762e-07	0.00993094	122
HDL	cg15445000	17	MED1	37608096	rs4795369	17:37609120	17	37609120	G	A	0.25	-0.034	0.004	4.098e-16	-0.072804	0.004129	1.36194e-69	0.467005	0.060992	1.90544e-14	0.016936	121
HDL	cg03013999	17	MED1	37608204	rs11078915	17:37715426	17	37715426	T	C	0.251863	-0.0357	0.0039	1.533e-18	-0.012859	0.001532	4.74597e-17	2.77631	0.448791	6.16318e-10	NA	NA
HDL	cg03321784	17		37729644	rs6503513	17:37561613	17	37561613	G	A	0.16194	-0.0293	0.0046	5.7e-10	-0.022041	0.002704	3.63111e-16	1.32934	0.264876	5.20154e-07	0.00317372	112
HDL	cg02780210	17		37732690	rs4795384	17:37716771	17	37716771	C	G	0.251488	-0.0348	0.0055	1.884e-10	-0.02177	0.002618	9.23497e-17	1.59851	0.317476	4.77682e-07	0.289073	65
HDL	cg01799856	17	STARD3;STARD3;STARD3	37794335	-	17:37781849	17	37781849	A	G	0.171131	-0.0255	0.0047	1.668e-07	-0.030287	0.002044	1.14828e-49	0.841935	0.165257	3.49301e-07	3.14974e-06	272
HDL	cg19758448	17	PGAP3	37828296	rs2517956	17:37843859	17	37843859	G	A	0.30867	-0.0279	0.0037	8.555e-13	-0.053332	0.003974	4.5299e-41	0.523142	0.079577	4.89699e-11	0.00352029	229
HDL	cg03815147	17	PGAP3	37833890	rs1565923	17:37858678	17	37858678	A	G	0.302083	-0.0323	0.0053	3.043e-09	0.030843	0.001984	1.77908e-54	-1.04725	0.184577	1.39682e-08	0.00339219	173
HDL	cg05616858	17	ERBB2;PGAP3	37843591	-	17:37835755	17	37835755	T	C	0.309701	-0.0316	0.0036	1.766e-16	-0.016711	0.001476	9.9114e-30	1.89093	0.272557	3.98447e-12	0.157075	52
HDL	cg11212589	17	ZPBP2;ZPBP2	38028394	rs1008723	17:38066267	17	38066267	T	G	0.499256	0.0239	0.0034	1.47e-12	0.01231	0.001841	2.29819e-11	1.94155	0.400776	1.26957e-06	NA	NA
HDL	cg27435903	17	GSDMB;GSDMB;GSDMB;GSDMB	38065264	rs2872507	17:38040763	17	38040763	A	G	0.457589	0.0248	0.0034	1.072e-12	-0.01077	0.001611	2.28229e-11	-2.30273	0.46718	8.26545e-07	NA	NA
HDL	cg10057218	17	GSDMB;GSDMB;GSDMB;GSDMB	38074149	-	17:38062217	17	38062217	T	C	0.498512	0.0243	0.0034	6.835e-13	0.01075	0.001299	1.29981e-16	2.26037	0.417928	6.35497e-08	0.158649	23
HDL	cg12655416	17	ORMDL3	38077870	rs8076131	17:38080912	17	38080912	G	A	0.459077	0.0218	0.0035	8.154e-10	0.014598	0.001892	1.20985e-14	1.4934	0.308151	1.25777e-06	0.165534	13
HDL	cg18711369	17	ORMDL3	38081186	-	17:38066240	17	38066240	T	C	0.498512	-0.0215	0.0036	1.644e-09	-0.020888	0.002238	1.04538e-20	1.02929	0.204623	4.89988e-07	0.00774549	81
HDL	cg19511844	17	ORMDL3	38084119	rs9303277	17:37976469	17	37976469	C	T	0.489552	-0.0234	0.0034	2.193e-12	0.013204	0.001828	5.10584e-13	-1.77219	0.355686	6.27829e-07	NA	NA
HDL	cg03582285	17		40700314	rs9911799	17:40767688	17	40767688	C	T	0.434328	0.0171	0.0034	2.053e-06	0.081286	0.003686	9.0979e-108	0.210368	0.042902	9.41439e-07	0.0553693	32
HDL	cg02319466	17	PGS1	76381040	rs4969184	17:76393413	17	76393413	A	G	0.498512	0.03	0.0048	8.421e-10	0.022314	0.002182	1.49161e-24	1.34442	0.252092	9.65721e-08	0.152471	15
HDL	cg25818991	17	PGS1	76381071	rs4366775	17:76382079	17	76382079	C	T	0.497768	0.0237	0.0034	4.221e-11	0.02563	0.002061	1.72454e-35	0.924703	0.152084	1.20018e-09	0.00891398	17
HDL	cg05887092	17	PGS1	76393375	rs12944051	17:76395856	17	76395856	A	G	0.385417	-0.0319	0.0049	1.322e-09	-0.020311	0.001738	1.54074e-31	1.57058	0.276172	1.29305e-08	0.0811471	10
HDL	cg02836325	17	PGS1	76403955	rs4129767	17:76403984	17	76403984	A	G	0.497768	0.0237	0.0034	2.104e-11	0.017086	0.002463	4.04326e-12	1.38713	0.282135	8.80805e-07	NA	NA
HDL	cg21469505	18		47085749	-	18:47209971	18	47209971	A	G	0.385417	0.0344	0.0049	2.465e-12	-0.015446	0.002073	9.26959e-14	-2.22705	0.435857	3.22848e-07	NA	NA
HDL	cg06599908	19	TTYH1;TTYH1	54931632	rs651279	19:54813762	19	54813762	C	T	0.326637	0.038	0.0053	2.191e-12	0.035898	0.004659	1.30116e-14	1.05857	0.201668	1.52877e-07	NA	NA
HDL	cg17986701	20	PCIF1	44574422	rs7275164	20:44604822	20	44604822	A	G	0.447917	0.0185	0.0034	2.458e-07	0.023921	0.001752	1.89193e-42	0.77338	0.153004	4.31191e-07	1.32073e-05	40
HDL	cg00981651	20	PCIF1	44574847	rs7275164	20:44604822	20	44604822	A	G	0.447917	0.0185	0.0034	2.458e-07	0.01781	0.001477	1.84276e-33	1.03876	0.209456	7.07334e-07	0.00332647	31
HDL	cg04539957	20	SLC12A5	44650068	rs10432735	20:44650318	20	44650318	T	A	0.133929	-0.0356	0.0067	1.244e-06	0.052626	0.004558	7.73424e-31	-0.676474	0.140148	1.38715e-06	0.000240063	31
HDL	cg09015232	20	SLC12A5;SLC12A5	44657115	rs6073984	20:44630653	20	44630653	G	A	0.119048	-0.042	0.0068	1.305e-08	0.057682	0.005373	6.87605e-27	-0.728135	0.136005	8.61494e-08	NA	NA
HDL	cg22752533	20	SLC12A5;SLC12A5;SLC12A5	44657948	rs6073985	20:44630804	20	44630804	G	A	0.081101	-0.0694	0.0092	3.096e-12	0.03802	0.005002	2.92585e-14	-1.82536	0.340905	8.58118e-08	NA	NA
HDL	cg06001997	20	SLC12A5;SLC12A5	44664422	-	20:44632367	20	44632367	A	G	0.116815	-0.0384	0.005	1.282e-14	0.033066	0.004166	2.07797e-15	-1.16133	0.210421	3.40805e-08	NA	NA
Height	cg12639453	1	PRKCZ;PRKCZ;PRKCZ	2035780	rs3107151	1:2051513	1	2051513	T	G	0.406994	0.02	0.0031	1.3e-10	0.051232	0.002819	8.44506e-74	0.390379	0.064209	1.20296e-09	6.88844e-05	52
Height	cg16599817	1	PRKCZ;PRKCZ;PRKCZ;PRKCZ	2036283	rs3107156	1:2060630	1	2060630	T	C	0.418899	0.019	0.003	1.6e-10	0.016377	0.001984	1.52974e-16	1.16018	0.230896	5.04322e-07	0.0114521	33
Height	cg13918804	1	PRKCZ;PRKCZ;PRKCZ	2043761	rs3107151	1:2051513	1	2051513	T	G	0.406994	0.02	0.0031	1.3e-10	-0.137928	0.004253	9.71973e-231	-0.145004	0.022916	2.48957e-10	4.00972e-11	64
Height	cg00981070	1	PRKCZ;PRKCZ;PRKCZ	2046702	rs262641	1:2104981	1	2104981	G	A	0.285714	0.028	0.0033	2.2e-17	0.036683	0.002356	1.21103e-54	0.763287	0.102453	9.32568e-14	0.0293078	45
Height	cg18803110	1	PRKCZ;PRKCZ;PRKCZ	2057439	rs3107156	1:2060630	1	2060630	T	C	0.418899	0.019	0.003	1.6e-10	0.008326	0.000998	7.44895e-17	2.282	0.452439	4.56457e-07	0.00566638	46
Height	cg23803603	1	PRKCZ;PRKCZ;PRKCZ	2058230	rs3107156	1:2060630	1	2060630	T	C	0.418899	0.019	0.003	1.6e-10	0.032575	0.001764	3.51043e-76	0.58327	0.097358	2.08603e-09	2.32217e-05	56
Height	cg12718519	1	PRKCZ;PRKCZ;PRKCZ	2058417	rs3107151	1:2051513	1	2051513	T	G	0.406994	0.02	0.0031	1.3e-10	0.116521	0.002854	0	0.171642	0.026935	1.85899e-10	0.000231955	53
Height	cg09261593	1	PRKCZ;PRKCZ;PRKCZ	2058612	rs262641	1:2104981	1	2104981	G	A	0.285714	0.028	0.0033	2.2e-17	0.01834	0.001506	3.92675e-34	1.5267	0.219282	3.34835e-12	0.0836332	43
Height	cg13480549	1	PRKCZ;PRKCZ;PRKCZ	2058790	rs17372341	1:2042350	1	2042350	A	G	0.265625	0.027	0.0033	1.1e-15	0.01111	0.0014	2.08448e-15	2.43029	0.426622	1.2222e-08	0.133355	30
Height	cg09560161	1	PRKCZ;PRKCZ;PRKCZ	2065242	rs12082939	1:2078922	1	2078922	T	C	0.395089	0.021	0.003	5.7e-12	0.023747	0.00208	3.47022e-30	0.884328	0.14819	2.4089e-09	0.00239907	43
Height	cg16048006	1	PRKCZ;PRKCZ;PRKCZ	2065263	rs3107157	1:2061969	1	2061969	T	C	0.424851	0.018	0.003	7.3e-10	0.01566	0.001761	5.8846e-19	1.14942	0.231084	6.55785e-07	0.00493891	18
Height	cg24577455	1	PRKCZ;PRKCZ;PRKCZ	2069012	rs3107157	1:2061969	1	2061969	T	C	0.424851	0.018	0.003	7.3e-10	0.024751	0.001941	3.02357e-37	0.727231	0.133951	5.66401e-08	1.03107e-05	35
Height	cg03732007	1	PRKCZ;PRKCZ;PRKCZ	2071316	rs12082939	1:2078922	1	2078922	T	C	0.395089	0.021	0.003	5.7e-12	0.034933	0.001658	1.72102e-98	0.601144	0.090496	3.07817e-11	0.00793418	48
Height	cg17435831	1	PRKCZ;PRKCZ;PRKCZ	2082522	rs2503712	1:2137368	1	2137368	C	T	0.395833	0.024	0.0032	2.5e-13	-0.039102	0.003362	2.87118e-31	-0.613782	0.097377	2.91635e-10	0.00462464	42
Height	cg05340048	1	PRKCZ;PRKCZ;PRKCZ	2084319	rs2503712	1:2137368	1	2137368	C	T	0.395833	0.024	0.0032	2.5e-13	0.031657	0.001846	6.03147e-66	0.758131	0.110325	6.33996e-12	0.00166863	47
Height	cg24445388	1	PRKCZ;PRKCZ;PRKCZ	2084391	rs12082939	1:2078922	1	2078922	T	C	0.395089	0.021	0.003	5.7e-12	0.031174	0.002641	3.72286e-32	0.673646	0.111884	1.73438e-09	0.00285584	42
Height	cg04347414	1	PRKCZ;PRKCZ;PRKCZ	2084519	rs2503712	1:2137368	1	2137368	C	T	0.395833	0.024	0.0032	2.5e-13	0.063915	0.004268	1.0761e-50	0.375498	0.055995	2.00131e-11	0.0135201	47
Height	cg00300046	1	PRKCZ;PRKCZ;PRKCZ	2084595	rs12082939	1:2078922	1	2078922	T	C	0.395089	0.021	0.003	5.7e-12	0.024061	0.00243	4.18078e-23	0.872794	0.152707	1.09388e-08	0.00366273	42
Height	cg24578937	1	PRKCZ;PRKCZ;PRKCZ	2090814	rs262641	1:2104981	1	2104981	G	A	0.285714	0.028	0.0033	2.2e-17	0.041073	0.004179	8.55216e-23	0.681712	0.106146	1.3413e-10	0.288521	15
Height	cg06203364	1	C1orf86	2137307	rs262641	1:2104981	1	2104981	G	A	0.285714	0.028	0.0033	2.2e-17	-0.025104	0.003161	2.00318e-15	-1.11534	0.192369	6.71389e-09	NA	NA
Height	cg15451548	1		2144873	-	1:2202967	1	2202967	C	T	0.447917	0.017	0.003	4.1e-08	0.034129	0.00331	6.36331e-25	0.498116	0.100306	6.83548e-07	NA	NA
Height	cg21442419	1	SKI	2182373	rs4648627	1:2200404	1	2200404	T	C	0.431548	0.024	0.003	2.7e-15	-0.024753	0.001477	5.22655e-63	-0.969587	0.134305	5.22645e-13	0.0239854	40
Height	cg22601917	1	H6PD	9294274	-	1:9300608	1	9300608	C	T	0.375	0.016	0.0031	4.2e-07	0.051313	0.00326	7.73894e-56	0.311811	0.063577	9.37009e-07	0.000877555	16
Height	cg04199779	1	H6PD	9294473	-	1:9300608	1	9300608	C	T	0.375	0.016	0.0031	4.2e-07	0.027872	0.002016	1.74527e-43	0.57405	0.118718	1.32869e-06	0.00304626	13
Height	cg25755851	1		9335794	rs6688233	1:9335745	1	9335745	T	C	0.247024	-0.019	0.0035	6.1e-08	0.108358	0.004126	4.85046e-152	-0.175345	0.032983	1.05953e-07	0.0221133	17
Height	cg16099624	1		17382976	-	1:17386104	1	17386104	C	T	0.355655	-0.027	0.0031	1.1e-18	0.010307	0.001408	2.49279e-13	-2.61962	0.467504	2.10168e-08	NA	NA
Height	cg23111655	1	CAPZB	19764821	rs880361	1:19773421	1	19773421	T	A	0.291667	0.019	0.0033	1e-08	0.042764	0.002494	6.43398e-66	0.444303	0.081402	4.81111e-08	0.799445	93
Height	cg11825603	1	LUZP1;LUZP1	23449368	rs3845522	1:23485934	1	23485934	T	C	0.268601	-0.021	0.0033	1.5e-10	0.030127	0.002611	8.29812e-31	-0.697043	0.125086	2.51085e-08	0.00117814	62
Height	cg08872493	1	HTR1D	23521417	rs2746561	1:23526552	1	23526552	G	A	0.175595	-0.024	0.0039	1.6e-09	0.031567	0.003633	3.67486e-18	-0.760276	0.151395	5.11858e-07	0.12891	17
Height	cg19743168	1		23544995	rs10917360	1:23539010	1	23539010	A	G	0.22247	-0.018	0.0034	7.4e-08	0.136498	0.004607	6.49237e-193	-0.13187	0.025303	1.87247e-07	1.11237e-07	48
Height	cg18186394	1	COL9A2	40783185	rs421650	1:40801633	1	40801633	G	A	0.287202	-0.017	0.0032	1.3e-07	-0.045769	0.002721	1.66739e-63	0.371431	0.07332	4.06478e-07	NA	NA
Height	cg12733396	1	COL9A2	40783234	rs421650	1:40801633	1	40801633	G	A	0.287202	-0.017	0.0032	1.3e-07	-0.081309	0.004327	9.21305e-79	0.20908	0.040899	3.18605e-07	NA	NA
Height	cg04100190	1	COL9A2	40783264	rs421650	1:40801633	1	40801633	G	A	0.287202	-0.017	0.0032	1.3e-07	-0.052267	0.002941	1.18907e-70	0.325254	0.063901	3.582e-07	NA	NA
Height	cg15605315	1	TESK2	45957053	rs11211129	1:45983080	1	45983080	T	C	0.428571	-0.017	0.003	1e-08	0.009464	0.000658	7.63033e-47	-1.7962	0.340722	1.35131e-07	0.0129181	126
Height	cg04296837	1	CCDC17	46087792	rs1084086	1:46041100	1	46041100	T	G	0.314732	0.018	0.0032	9.9e-09	-0.028525	0.002492	2.48996e-30	-0.631023	0.124999	4.45897e-07	0.288575	115
Height	cg06784218	1	CCDC17	46089804	rs9429172	1:46092476	1	46092476	C	G	0.311756	0.019	0.0032	8.2e-09	0.040506	0.001855	9.52636e-106	0.469072	0.081869	1.00696e-08	0.00182258	259
Height	cg02853497	1	RPS15AP10;GPBP1L1	46113000	rs3014216	1:46035760	1	46035760	T	A	0.454613	-0.021	0.0029	1.6e-12	-0.009177	0.001251	2.23645e-13	2.28838	0.444104	2.56614e-07	NA	NA
Height	cg07174182	1	FAF1	51127561	rs3176447	1:51433687	1	51433687	A	T	0.093006	0.038	0.0051	9.3e-14	-0.086565	0.004321	2.88372e-89	-0.438976	0.062859	2.87814e-12	0.20822	33
Height	cg23090529	1		51442133	rs10888713	1:51463424	1	51463424	T	A	0.09375	0.037	0.0051	8.4e-13	-0.0406	0.005692	9.82289e-13	-0.911339	0.179174	3.65056e-07	NA	NA
Height	cg13109106	1	GTF2B	89333529	rs7554456	1:89344649	1	89344649	T	C	0.375744	-0.025	0.0031	1.8e-15	0.016548	0.002161	1.91823e-14	-1.51075	0.272088	2.81755e-08	0.468888	12
Height	cg01766941	1	GFI1	92953907	rs7521752	1:93017141	1	93017141	C	T	0.365327	-0.021	0.0031	4.1e-12	-0.033041	0.003213	8.28889e-25	0.635579	0.112349	1.5385e-08	0.284313	16
Height	cg17826107	1	EVI5	92977322	-	1:92979354	1	92979354	A	G	0.201637	-0.024	0.0036	4.7e-11	-0.027866	0.001855	5.3418e-51	0.861279	0.141344	1.10477e-09	0.0245782	287
Height	cg00908766	1	CELSR2	109817496	-	1:109818530	1	109818530	C	T	0.209821	0.019	0.0036	1.9e-07	-0.120179	0.004336	4.25335e-169	-0.158097	0.030493	2.16447e-07	0.291581	22
Height	cg25205988	1	CHD1L	146714368	-	1:146747153	1	146747153	T	C	0.133929	-0.026	0.0042	1e-09	-0.015938	0.000759	7.53925e-98	1.63131	0.274737	2.89037e-09	0.122071	72
Height	cg03322057	1	DNM3;DNM3;MIR199A2	172114419	-	1:172223403	1	172223403	A	C	0.221726	0.04	0.0035	4.9e-30	-0.03646	0.003485	1.29704e-25	-1.09709	0.142171	1.1938e-14	0.000684094	63
Height	cg16696002	1	DNM3;DNM3	172189728	rs4382763	1:172221968	1	172221968	A	C	0.22247	0.04	0.0035	4.2e-30	-0.021333	0.003106	6.48469e-12	-1.87507	0.318502	3.92902e-09	NA	NA
Height	cg06320175	1	DNM3;DNM3	172255540	rs2586392	1:172254193	1	172254193	C	T	0.261161	0.029	0.0033	1.1e-17	-0.025061	0.002357	2.15331e-26	-1.1572	0.170851	1.26009e-11	2.11174e-07	52
Height	cg13446689	1	DNM3;DNM3	172328377	rs17277918	1:172322620	1	172322620	G	A	0.217262	0.026	0.0036	2.5e-13	0.072648	0.002962	7.90035e-133	0.357891	0.051658	4.26608e-12	8.01079e-05	101
Height	cg01573306	1	DNM3;DNM3	172330400	-	1:172331059	1	172331059	G	A	0.326637	0.02	0.0031	3.6e-10	-0.033874	0.00329	7.31529e-25	-0.59043	0.107998	4.57594e-08	0.00157312	57
Height	cg03748243	1	C1orf105;PIGC;PIGC	172413542	rs1063412	1:172410967	1	172410967	G	A	0.447173	0.02	0.003	3.1e-11	-0.025225	0.001395	4.44156e-73	-0.792878	0.126758	3.97361e-10	1.17196e-05	51
Height	cg22809683	1	LAMC1	182998916	rs6695837	1:182991462	1	182991462	T	C	0.490327	0.023	0.003	4.9e-14	-0.065391	0.002595	3.8311e-140	-0.35173	0.047954	2.22089e-13	0.00683766	67
Height	cg26809372	1	LAMC1	183028900	rs10797800	1:182969828	1	182969828	C	A	0.485863	0.023	0.003	4.8e-14	-0.013215	0.001735	2.56939e-14	-1.74039	0.322057	6.51752e-08	0.330679	45
Height	cg12692682	1	INTS7	212202711	rs7547097	1:212108945	1	212108945	A	G	0.357143	0.019	0.0031	1.4e-09	-0.01302	0.001282	3.08486e-24	-1.45925	0.278077	1.54058e-07	0.00729552	31
Height	cg08707875	1	WDR26;WDR26	224575077	rs7529067	1:224552871	1	224552871	A	T	0.215672	-0.019	0.0036	7.2e-08	0.044521	0.003129	6.22796e-46	-0.426767	0.086246	7.4878e-07	0.359577	14
Height	cg26340147	1		227730820	rs10916154	1:227707361	1	227707361	C	G	0.16369	-0.038	0.0038	2.4e-23	-0.020301	0.002012	6.23062e-24	1.87182	0.26356	1.22926e-12	0.0603422	15
Height	cg06599209	2	PXDN	1746509	rs10200618	2:1746140	2	1746140	G	T	0.24256	0.019	0.0035	3e-08	0.035582	0.002453	1.16245e-47	0.533983	0.10503	3.69411e-07	0.0458817	38
Height	cg26276650	2	KLF11	10182878	rs4396680	2:10178236	2	10178236	A	G	0.200893	0.021	0.0038	2.1e-08	0.035389	0.002232	1.29571e-56	0.593411	0.113715	1.80463e-07	NA	NA
Height	cg02983451	2	KLF11	10183013	rs4396680	2:10178236	2	10178236	A	G	0.200893	0.021	0.0038	2.1e-08	0.018442	0.001552	1.50097e-32	1.13874	0.22726	5.42268e-07	NA	NA
Height	cg22541755	2	KLF11	10183094	rs4396680	2:10178236	2	10178236	A	G	0.200893	0.021	0.0038	2.1e-08	0.012115	0.00121	1.37521e-23	1.73336	0.358279	1.31145e-06	NA	NA
Height	cg20702913	2	KLF11	10183115	rs4396680	2:10178236	2	10178236	A	G	0.200893	0.021	0.0038	2.1e-08	0.066625	0.003838	1.74528e-67	0.315199	0.059857	1.39542e-07	NA	NA
Height	cg23458613	2	KLF11	10183227	rs4396680	2:10178236	2	10178236	A	G	0.200893	0.021	0.0038	2.1e-08	0.021538	0.001548	4.96231e-44	0.975038	0.189836	2.80328e-07	NA	NA
Height	cg20853880	2	KLF11	10184444	rs4396680	2:10178236	2	10178236	A	G	0.200893	0.021	0.0038	2.1e-08	0.059054	0.003806	2.69987e-54	0.355606	0.068307	1.92985e-07	NA	NA
Height	cg05301188	2	KLF11	10184457	rs4396680	2:10178236	2	10178236	A	G	0.200893	0.021	0.0038	2.1e-08	0.040415	0.002577	1.94531e-55	0.519606	0.09969	1.86591e-07	NA	NA
Height	cg25433316	2	CYS1	10197543	-	2:10179042	2	10179042	A	G	0.21875	0.023	0.0042	1.1e-07	0.04987	0.003288	5.69842e-52	0.461195	0.089538	2.59372e-07	NA	NA
Height	cg14766231	2	TTC32	20103092	rs16987218	2:20098208	2	20098208	C	T	0.066418	-0.031	0.0061	3.9e-07	0.146703	0.005676	2.68356e-147	-0.211312	0.042377	6.14859e-07	0.0149855	23
Height	cg11023668	2	ADCY3	25095040	rs2033656	2:25100902	2	25100902	G	C	0.462054	-0.032	0.0029	2.3e-28	-0.105754	0.002558	0	0.302589	0.028382	1.54504e-26	1.11257e-07	83
Height	cg09505516	2	ADCY3	25110296	rs1865689	2:25108197	2	25108197	C	T	0.436756	-0.033	0.003	6.1e-29	-0.023367	0.001561	1.13817e-50	1.41227	0.159319	7.69034e-19	0.0952854	51
Height	cg04586622	2	ADCY3	25135609	rs6722587	2:25132192	2	25132192	A	C	0.462798	-0.032	0.0029	6.1e-27	0.034122	0.001645	1.35858e-95	-0.937803	0.096263	1.99461e-22	0.000114306	34
Height	cg16888658	2	ADCY3	25142117	rs2033654	2:25103108	2	25103108	A	C	0.461194	-0.032	0.0029	5.7e-28	-0.037183	0.003396	6.72363e-28	0.860619	0.110731	7.71748e-15	NA	NA
Height	cg15423357	2		25149977	-	2:25141538	2	25141538	G	A	0.48051	-0.034	0.0033	8.9e-25	0.027631	0.001645	2.40782e-63	-1.23049	0.140098	1.59124e-18	0.0500442	45
Height	cg01884057	2		25150051	-	2:25141538	2	25141538	G	A	0.48051	-0.034	0.0033	8.9e-25	0.070982	0.002606	2.4035e-163	-0.478992	0.049706	5.60155e-22	0.00408162	147
Height	cg10045137	2	POMC;POMC	25383940	rs13428823	2:25373298	2	25373298	G	A	0.339046	0.036	0.003	3.2e-32	-0.020371	0.002576	2.62978e-15	-1.76722	0.267649	4.03647e-11	NA	NA
Height	cg09527270	2	POMC;POMC	25390385	rs4665775	2:25407121	2	25407121	G	A	0.177083	0.038	0.0038	3.9e-23	-0.046535	0.003883	4.2346e-33	-0.816596	0.10635	1.61094e-14	0.10644	17
Height	cg02079741	2	POMC;POMC	25390424	rs4665775	2:25407121	2	25407121	G	A	0.177083	0.038	0.0038	3.9e-23	-0.03309	0.003268	4.29049e-24	-1.14838	0.161407	1.12103e-12	0.140422	15
Height	cg08030082	2	POMC;POMC	25391839	rs4665775	2:25407121	2	25407121	G	A	0.177083	0.038	0.0038	3.9e-23	0.013687	0.001983	5.10278e-12	2.77643	0.488743	1.34105e-08	NA	NA
Height	cg11503396	2		25419761	rs4665777	2:25410896	2	25410896	T	C	0.171386	0.038	0.0038	1.7e-23	0.030164	0.003052	4.99074e-23	1.25977	0.179227	2.08138e-12	0.984288	11
Height	cg21555271	2		43826133	rs17031092	2:43809248	2	43809248	G	T	0.140625	0.026	0.0044	2.1e-09	-0.150168	0.002432	0	-0.173139	0.029434	4.04782e-09	0.0241527	292
Height	cg15609308	2	RPIA	88997989	rs17838439	2:89007287	2	89007287	C	T	0.300595	-0.02	0.0032	4.3e-10	-0.014291	0.001846	9.69249e-15	1.39952	0.287766	1.15384e-06	0.32724	16
Height	cg01745370	2	GCC2;GCC2	109065127	rs2077472	2:109126086	2	109126086	C	G	0.404478	0.017	0.003	6.3e-09	0.037669	0.001814	9.52096e-96	0.451303	0.082555	4.58465e-08	0.664482	74
Height	cg27228210	2		216420018	-	2:216420334	2	216420334	A	G	0.323398	-0.018	0.0032	1e-08	-0.027504	0.002396	1.68223e-30	0.654449	0.129565	4.3917e-07	0.0515863	38
Height	cg15335768	2	DIRC3	218268053	rs1478581	2:218292652	2	218292652	A	G	0.171131	-0.03	0.0039	6.4e-15	-0.062796	0.004134	4.02792e-52	0.477738	0.069614	6.75852e-12	0.00118446	68
Height	cg06547715	2	CXCR2;CXCR2;CXCR2	218990976	rs6737563	2:218945674	2	218945674	T	C	0.477645	0.02	0.003	5.9e-11	-0.035781	0.003194	4.03074e-29	-0.558957	0.09757	1.0117e-08	0.116629	24
Height	cg14150666	2	CXCR2;CXCR2	218991310	rs13035513	2:218960680	2	218960680	C	T	0.479911	0.019	0.003	7.3e-10	-0.046386	0.002067	1.67892e-111	-0.409603	0.067201	1.09313e-09	0.00146767	86
Height	cg00012203	2	ARPC2;ARPC2	219082015	rs13393821	2:219076742	2	219076742	C	G	0.478423	-0.019	0.0029	7.5e-11	-0.003346	0.000405	1.5528e-16	5.67847	1.10665	2.8787e-07	0.497333	15
Height	cg04731861	2	ARPC2;ARPC2	219085781	rs6738394	2:219110625	2	219110625	A	G	0.444196	-0.018	0.0029	8.8e-10	0.054235	0.002506	7.86871e-104	-0.331891	0.055628	2.42715e-09	0.000708572	88
Height	cg23569941	2	TMBIM1;PNKD	219139048	rs3731859	2:219124222	2	219124222	G	A	0.419643	-0.021	0.003	1.8e-12	0.019814	0.002838	2.90052e-12	-1.05987	0.214395	7.67185e-07	NA	NA
Height	cg13835894	2	PNKD;TMBIM1	219148914	rs3731859	2:219124222	2	219124222	G	A	0.419643	-0.021	0.003	1.8e-12	-0.017441	0.002415	5.10133e-13	1.20405	0.239535	4.99274e-07	0.356452	14
Height	cg03132228	2	TMBIM1;PNKD	219157702	rs2382822	2:219173327	2	219173327	C	T	0.385417	-0.02	0.003	1.6e-11	0.03826	0.003334	1.72347e-30	-0.522741	0.09068	8.18132e-09	0.126853	60
Height	cg18259342	2	PNKD	219184859	rs10932774	2:219191569	2	219191569	A	G	0.361607	-0.019	0.003	4.4e-10	-0.061331	0.002437	9.74046e-140	0.309794	0.05044	8.15873e-10	0.000644702	92
Height	cg22712983	2	PNKD;PNKD	219187374	rs897877	2:219192755	2	219192755	A	G	0.389552	-0.02	0.003	3.3e-11	-0.048275	0.004712	1.24621e-24	0.414292	0.074143	2.29997e-08	0.114438	67
Height	cg21188652	2	RQCD1	219435559	-	2:219562675	2	219562675	A	G	0.40253	-0.024	0.003	1.5e-15	0.020026	0.002705	1.33e-13	-1.19843	0.220559	5.5235e-08	0.00905878	69
Height	cg25925210	2	TTLL4	219576383	-	2:219562675	2	219562675	A	G	0.40253	-0.024	0.003	1.5e-15	-0.089376	0.002715	1.11407e-237	0.268529	0.034543	7.61905e-15	1.66436e-06	128
Height	cg02176678	2	TTLL4	219576539	-	2:219562675	2	219562675	A	G	0.40253	-0.024	0.003	1.5e-15	-0.078005	0.003003	9.18474e-149	0.307671	0.040241	2.07929e-14	1.4753e-05	128
Height	cg07467716	2	TTLL4	219597258	rs933994	2:219650616	2	219650616	T	C	0.494048	-0.027	0.0029	4.6e-20	-0.00703	0.001026	7.21049e-12	3.84067	0.69586	3.40314e-08	NA	NA
Height	cg23761428	2	IHH	219919666	rs2385208	2:219906701	2	219906701	A	G	0.343049	-0.02	0.0032	6.9e-10	-0.011683	0.001497	6.08144e-15	1.71182	0.350933	1.07206e-06	8.01188e-09	22
Height	cg08530484	2	NHEJ1	220024606	rs2293069	2:220023196	2	220023196	A	C	0.384673	-0.02	0.0031	1.3e-10	-0.021865	0.002664	2.28244e-16	0.914716	0.180351	3.93942e-07	2.67706e-05	45
Height	cg11646240	2		232253064	-	2:232264914	2	232264914	T	G	0.250744	-0.022	0.0034	7.3e-11	-0.018676	0.001565	8.00786e-33	1.17796	0.207092	1.2845e-08	0.00981284	35
Height	cg09494379	2		232258012	-	2:232264914	2	232264914	T	G	0.250744	-0.022	0.0034	7.3e-11	-0.026556	0.002241	2.10815e-32	0.828449	0.145872	1.35256e-08	0.0486213	12
Height	cg24172324	2		232258363	-	2:232264914	2	232264914	T	G	0.250744	-0.022	0.0034	7.3e-11	-0.033563	0.003498	8.34104e-22	0.655476	0.122181	8.10334e-08	0.0256505	12
Height	cg08202287	2	B3GNT7	232259281	rs10445830	2:232263973	2	232263973	T	C	0.25	-0.022	0.0034	9e-11	-0.032628	0.002808	3.2463e-31	0.674263	0.11927	1.57442e-08	0.00863286	38
Height	cg09004241	2	B3GNT7	232259431	rs10445830	2:232263973	2	232263973	T	C	0.25	-0.022	0.0034	9e-11	-0.02798	0.002332	3.60693e-33	0.786279	0.138059	1.23199e-08	0.00925336	34
Height	cg03727500	2		232348334	rs10933375	2:232367296	2	232367296	T	A	0.299107	0.023	0.0033	8.5e-12	-0.022886	0.003193	7.60141e-13	-1.00497	0.201114	5.82264e-07	NA	NA
Height	cg15371801	2		232348684	rs10933375	2:232367296	2	232367296	T	A	0.299107	0.023	0.0033	8.5e-12	-0.025593	0.002824	1.28745e-19	-0.898693	0.162673	3.30356e-08	0.0153695	13
Height	cg11559198	2		232348794	rs10933375	2:232367296	2	232367296	T	A	0.299107	0.023	0.0033	8.5e-12	-0.030845	0.004119	6.92249e-14	-0.745668	0.146148	3.3583e-07	NA	NA
Height	cg07301105	2	C2orf52	232379665	rs10172595	2:232387063	2	232387063	G	A	0.421875	-0.016	0.0029	4.7e-08	0.041178	0.00241	1.8074e-65	-0.388556	0.074005	1.51791e-07	2.51856e-08	23
Height	cg20082830	2	NMUR1	232395355	rs1667301	2:232423717	2	232423717	G	A	0.442708	0.025	0.003	2e-16	0.006864	0.001028	2.43478e-11	3.64223	0.698975	1.88004e-07	NA	NA
Height	cg13906689	2		232472389	rs4973451	2:232462504	2	232462504	G	A	0.450149	-0.019	0.003	6e-10	-0.019279	0.001964	9.68e-23	0.985508	0.185188	1.02829e-07	NA	NA
Height	cg18427905	2	DIS3L2	232825958	rs12476170	2:233142341	2	233142341	G	A	0.02381	-0.074	0.0098	5.2e-14	-0.075626	0.007615	3.05204e-23	0.978505	0.16279	1.8458e-09	0.000298254	59
Height	cg14659346	2	ALPP	233246431	rs11682750	2:233213862	2	233213862	G	C	0.25744	-0.031	0.0035	5.1e-19	0.057211	0.006443	6.68353e-19	-0.54185	0.086405	3.58677e-10	4.58801e-09	67
Height	cg25571880	2		233384489	rs2697800	2:233383416	2	233383416	T	C	0.22247	0.022	0.0035	1.9e-10	-0.031059	0.003439	1.69103e-19	-0.70833	0.137294	2.47983e-07	NA	NA
Height	cg17332091	2		241866245	rs4675842	2:241876480	2	241876480	G	C	0.330357	-0.019	0.003	1.2e-09	0.028443	0.003026	5.4788e-21	-0.667994	0.127181	1.50195e-07	NA	NA
Height	cg17459182	2		241866514	rs4675842	2:241876480	2	241876480	G	C	0.330357	-0.019	0.003	1.2e-09	0.028674	0.003445	8.53418e-17	-0.662623	0.131468	4.65049e-07	NA	NA
Height	cg08387780	2		241866549	rs4675842	2:241876480	2	241876480	G	C	0.330357	-0.019	0.003	1.2e-09	0.015716	0.002009	5.09472e-15	-1.20895	0.245582	8.53123e-07	NA	NA
Height	cg13220917	2		242480249	rs13001905	2:242476987	2	242476987	G	A	0.314732	-0.022	0.0034	5.8e-11	-0.04332	0.002614	1.05524e-61	0.507846	0.084254	1.66437e-09	0.00175211	42
Height	cg11274314	2		242480504	rs13001905	2:242476987	2	242476987	G	A	0.314732	-0.022	0.0034	5.8e-11	-0.02977	0.00385	1.05488e-14	0.739008	0.148923	6.96447e-07	NA	NA
Height	cg24006715	3		13568212	rs2630452	3:13571228	3	13571228	C	T	0.083333	0.038	0.0048	3.5e-15	-0.026022	0.003119	7.29936e-17	-1.46033	0.254305	9.33247e-09	NA	NA
Height	cg22484793	3	TLR9	52261325	rs353547	3:52268866	3	52268866	T	C	0.412202	-0.018	0.003	1.1e-09	0.018186	0.001859	1.30412e-22	-0.989765	0.193503	3.13759e-07	0.0246916	142
Height	cg14092988	3	DNAH1	52407081	-	3:52407041	3	52407041	T	C	0.290179	-0.022	0.0031	2.7e-12	0.065691	0.002709	6.94976e-130	-0.334902	0.04917	9.68864e-12	0.00130564	240
Height	cg00139496	3	GLT8D1;GLT8D1;GLT8D1	52731124	rs2072390	3:52780509	3	52780509	T	A	0.398065	-0.019	0.003	1.7e-10	0.020178	0.002469	3.03252e-16	-0.94163	0.188102	5.55848e-07	0.000759946	26
Height	cg27294008	3	NEK4	52748359	rs13079063	3:52744460	3	52744460	G	A	0.397321	-0.019	0.003	2.2e-10	0.02794	0.001791	6.80617e-55	-0.680025	0.115879	4.4003e-09	8.05526e-07	175
Height	cg18487916	3	NEK4	52748469	rs13079063	3:52744460	3	52744460	G	A	0.397321	-0.019	0.003	2.2e-10	0.048022	0.00206	3.11227e-120	-0.395652	0.064735	9.84801e-10	3.43815e-07	175
Height	cg10802521	3	NEK4	52805072	rs998909	3:52805093	3	52805093	G	A	0.396577	-0.02	0.003	3.9e-11	-0.014542	0.000984	1.86621e-49	1.37537	0.226311	1.22207e-09	4.94811e-05	154
Height	cg06134964	3	ITIH1;ITIH1	52812033	rs2272088	3:52456973	3	52456973	G	A	0.313988	-0.021	0.0031	9.2e-12	-0.029914	0.002525	2.27173e-32	0.702005	0.119378	4.09028e-09	0.0248706	135
Height	cg25938530	3	ITIH1;ITIH1	52812367	-	3:52778347	3	52778347	C	T	0.38244	-0.019	0.0029	1.1e-10	-0.024072	0.003091	6.8634e-15	0.789298	0.157441	5.35035e-07	0.000436561	27
Height	cg24628310	3	ITIH1;ITIH1;ITIH1;ITIH1	52813873	rs2072390	3:52780509	3	52780509	T	A	0.398065	-0.019	0.003	1.7e-10	-0.016039	0.001808	7.2356e-19	1.18463	0.229822	2.54259e-07	0.000272002	40
Height	cg18404041	3	ITIH1;ITIH1;ITIH1;ITIH1	52824283	rs4687551	3:52823448	3	52823448	C	T	0.345982	-0.025	0.003	1.1e-16	-0.069308	0.002197	1.66511e-218	0.360707	0.044769	7.8151e-16	0.000206215	238
Height	cg11645453	3	ITIH4;ITIH4;ITIH4;ITIH4	52864694	rs3733047	3:52871929	3	52871929	A	G	0.216518	-0.028	0.0034	3.4e-16	0.09566	0.002495	0	-0.292703	0.036353	8.17036e-16	0.000147549	267
Height	cg25643088	3	TMEM110	52874325	rs4687672	3:52880543	3	52880543	A	G	0.221726	-0.028	0.0034	1.4e-16	-0.022146	0.001969	2.39715e-29	1.26435	0.190286	3.04258e-11	0.0265886	160
Height	cg04865290	3	TMEM110	52927548	rs13095705	3:52958304	3	52958304	T	C	0.130952	0.033	0.0044	1e-13	-0.133199	0.002891	0	-0.24775	0.033468	1.3359e-13	7.87856e-14	117
Height	cg22101147	3	TMEM110	52931946	rs2581810	3:52960859	3	52960859	C	T	0.232887	-0.031	0.0034	1.4e-19	0.009644	0.001068	1.69381e-19	-3.21455	0.500984	1.39475e-10	0.421754	29
Height	cg21126969	3	SFMBT1;SFMBT1;SFMBT1	53030684	rs11710394	3:53015839	3	53015839	G	A	0.10119	0.04	0.0049	5.6e-16	-0.094128	0.004351	8.82808e-104	-0.424951	0.05564	2.21358e-14	1.1578e-09	66
Height	cg24616795	3	SFMBT1;SFMBT1;SFMBT1	53032891	rs11707575	3:53113762	3	53113762	A	C	0.09747	0.038	0.005	4e-14	-0.028906	0.003184	1.09017e-19	-1.31459	0.225571	5.61531e-09	0.174828	23
Height	cg27127091	3	SFMBT1;SFMBT1;SFMBT1	53036929	rs11710394	3:53015839	3	53015839	G	A	0.10119	0.04	0.0049	5.6e-16	-0.083475	0.003489	1.80397e-126	-0.479187	0.062024	1.11132e-14	3.69961e-11	83
Height	cg23067466	3		53117551	rs11707575	3:53113762	3	53113762	A	C	0.09747	0.038	0.005	4e-14	-0.023977	0.002028	2.93116e-32	-1.58488	0.247899	1.62397e-10	0.20856	39
Height	cg24530246	3		53118167	rs11707575	3:53113762	3	53113762	A	C	0.09747	0.038	0.005	4e-14	-0.092344	0.004066	3.36696e-114	-0.411505	0.057096	5.71085e-13	0.000817405	71
Height	cg05401945	3	CCDC66;CCDC66;CCDC66	56590734	-	3:56628031	3	56628031	G	A	0.479821	-0.028	0.0033	2.4e-17	0.181225	0.004748	0	-0.154504	0.018654	1.20442e-16	0.000484417	280
Height	cg13341536	3	CCDC66;CCDC66;CCDC66	56590940	rs10212341	3:56669148	3	56669148	T	C	0.318927	-0.02	0.0032	2.1e-10	-0.003375	0.000384	1.55962e-18	5.92542	1.1635	3.52933e-07	0.0979706	59
Height	cg09006487	3	RYBP	72424982	rs4676873	3:72399598	3	72399598	G	C	0.238095	-0.032	0.0036	1.1e-19	0.023943	0.002781	7.3984e-18	-1.33653	0.216131	6.25366e-10	NA	NA
Height	cg08170837	3	RYBP	72494352	rs17675336	3:72415298	3	72415298	G	C	0.21875	-0.034	0.0036	5.2e-21	0.031083	0.003038	1.44958e-24	-1.09384	0.157625	3.93588e-12	0.461552	14
Height	cg13666648	3	ZBTB20;ZBTB20;ZBTB20;ZBTB20;ZBTB20;ZBTB20	114238429	-	3:114233728	3	114233728	C	T	0.250744	-0.018	0.0033	1.4e-07	0.025261	0.002359	9.31948e-27	-0.712566	0.146609	1.17198e-06	0.0133877	15
Height	cg15484384	3	ANAPC13;ANAPC13;CEP63;CEP63;CEP63;ANAPC13;CEP63	134203672	rs4539979	3:134287597	3	134287597	C	T	0.329613	-0.025	0.0031	4.3e-15	0.032369	0.002536	2.64627e-37	-0.772346	0.113288	9.26143e-12	0.0781122	67
Height	cg06109529	3	CEP63;ANAPC13;CEP63;ANAPC13;CEP63;CEP63;ANAPC13;CEP63	134205091	rs9841180	3:134191880	3	134191880	C	G	0.324143	-0.026	0.0032	3.7e-16	0.021037	0.001497	7.08045e-45	-1.23589	0.175694	2.00213e-12	0.535383	60
Height	cg21827317	3		136751795	rs900950	3:136751732	3	136751732	C	G	0.445685	-0.017	0.003	9.5e-09	-0.104618	0.003181	3.76659e-237	0.162497	0.029099	2.34566e-08	4.00644e-06	230
Height	cg08659183	3		141032945	rs13434224	3:141055841	3	141055841	A	G	0.322917	0.049	0.0032	2.5e-53	-0.011984	0.001597	6.29425e-14	-4.08893	0.606956	1.61934e-11	NA	NA
Height	cg02936049	3	ZBTB38	141102599	rs9825379	3:141137035	3	141137035	A	G	0.054315	0.057	0.0063	1.3e-19	-0.071875	0.005692	1.48757e-36	-0.79304	0.107828	1.91422e-13	NA	NA
Height	cg27084654	3	ZBTB38	141118615	rs7632381	3:141106063	3	141106063	C	T	0.453869	0.078	0.0029	5.1e-154	-0.016056	0.002118	3.39655e-14	-4.85803	0.665684	2.92511e-13	NA	NA
Height	cg20892840	3	CCNL1	156879058	rs4680345	3:156892521	3	156892521	G	C	0.240327	-0.018	0.0034	1.5e-07	-0.058082	0.002274	5.89466e-144	0.309907	0.059782	2.17203e-07	0.180096	108
Height	cg21178254	3	CCNL1	156879083	rs4680345	3:156892521	3	156892521	G	C	0.240327	-0.018	0.0034	1.5e-07	-0.059721	0.002482	5.93915e-128	0.301404	0.058293	2.33506e-07	0.439009	134
Height	cg03417191	3	MAP6D1	183542750	rs9844162	3:183540485	3	183540485	T	A	0.436756	-0.017	0.0031	5.2e-08	-0.011241	0.000615	1.26124e-74	1.51236	0.287929	1.5002e-07	0.0460511	121
Height	cg23528751	3	CCDC50;CCDC50;UTS2D	191046721	rs4687210	3:191046770	3	191046770	A	G	0.234375	0.019	0.0034	3.1e-08	0.048123	0.001459	2.02738e-238	0.394821	0.07166	3.59518e-08	0.375288	108
Height	cg23855319	4	NAT8L	2062392	rs6599417	4:2192037	4	2192037	G	A	0.095982	-0.025	0.0043	1.5e-08	-0.067222	0.00657	1.43629e-24	0.3719	0.073573	4.30787e-07	NA	NA
Height	cg10432947	4	NAT8L	2062441	-	4:2221089	4	2221089	G	A	0.09747	-0.028	0.0047	4.5e-09	-0.076	0.006308	2.00362e-33	0.368423	0.068991	9.28489e-08	0.493327	33
Height	cg01854076	4	NAT8L	2063036	rs7666644	4:2197313	4	2197313	T	C	0.096726	-0.027	0.0047	1.2e-08	-0.038499	0.004186	3.68376e-20	0.701319	0.14394	1.10314e-06	NA	NA
Height	cg00060484	4		3287598	-	4:3287655	4	3287655	G	A	0.342262	-0.017	0.0032	1.9e-07	-0.053627	0.00244	4.76705e-107	0.317006	0.06139	2.42019e-07	0.282622	73
Height	cg27096232	4		3287777	-	4:3287655	4	3287655	G	A	0.342262	-0.017	0.0032	1.9e-07	-0.041311	0.002838	5.31241e-48	0.411512	0.082458	6.02135e-07	0.546116	24
Height	cg13534536	4	AFAP1;AFAP1	7938304	rs11930623	4:7931682	4	7931682	C	A	0.415179	0.015	0.003	1.1e-06	-0.138202	0.003346	0	-0.108537	0.021866	6.91394e-07	0.195426	153
Height	cg05284713	4	CPZ;CPZ;CPZ	8621361	rs3756160	4:8617560	4	8617560	C	G	0.450149	-0.022	0.0032	1.4e-11	0.02133	0.001042	3.38589e-93	-1.03143	0.158255	7.14876e-11	0.138799	10
Height	cg03852670	4	SLC10A4	48484997	rs776590	4:48591150	4	48591150	G	T	0.495536	-0.017	0.0029	2.9e-09	-0.026044	0.002955	1.20282e-18	0.652738	0.133726	1.05459e-06	0.0598917	37
Height	cg18074184	4	SLC10A4	48485090	-	4:48582909	4	48582909	A	G	0.497024	-0.017	0.0029	4.4e-09	-0.042314	0.003015	9.88945e-45	0.40176	0.074275	6.33609e-08	0.0526779	125
Height	cg22773661	4	ZAR1	48492225	rs17472113	4:48495662	4	48495662	A	T	0.295387	0.021	0.0033	1.1e-10	0.035307	0.00151	7.42639e-121	0.594789	0.096868	8.24234e-10	0.173409	209
Height	cg11939399	4	REST	57773300	rs781663	4:57781754	4	57781754	G	A	0.182563	0.03	0.0037	1.8e-16	-0.03753	0.003005	8.418e-36	-0.79937	0.11754	1.04005e-11	0.0173737	40
Height	cg25313468	4	REST	57773308	rs17081935	4:57823476	4	57823476	T	C	0.184054	0.031	0.0037	6.7e-17	-0.060107	0.004837	1.86605e-35	-0.515743	0.07424	3.73263e-12	0.0455242	32
Height	cg26694713	4	REST	57773883	rs17081935	4:57823476	4	57823476	T	C	0.184054	0.031	0.0037	6.7e-17	0.002626	0.000361	3.50161e-13	11.8063	2.14952	3.96164e-08	NA	NA
Height	cg23510089	4		73531188	rs16848143	4:73441573	4	73441573	T	C	0.411458	0.028	0.003	2.6e-21	-0.05194	0.003287	3.02745e-56	-0.539082	0.067082	9.26558e-16	1.46643e-06	46
Height	cg17825130	4		82283507	rs7696324	4:82276881	4	82276881	A	G	0.330357	0.042	0.0031	3.5e-41	0.020258	0.002236	1.3003e-19	2.07323	0.275277	5.01788e-14	0.047993	89
Height	cg26728709	4	ARSJ	114823338	rs4452507	4:114822605	4	114822605	A	C	0.255208	0.022	0.0034	3.2e-10	0.037128	0.002636	4.8214e-45	0.592551	0.100779	4.11058e-09	0.395574	18
Height	cg11979875	4	EXOSC9;EXOSC9	122721721	rs7686084	4:122764725	4	122764725	C	A	0.313244	0.021	0.0031	1.9e-11	-0.062211	0.003523	8.93204e-70	-0.337563	0.053372	2.53703e-10	0.0125981	69
Height	cg06713675	4	EXOSC9;EXOSC9	122721982	rs6838153	4:122720999	4	122720999	G	A	0.325149	0.022	0.0031	2.6e-12	-0.183802	0.003383	0	-0.119694	0.017009	1.96438e-12	0.00611953	89
Height	cg19748678	4	EXOSC9;EXOSC9	122722346	rs6838153	4:122720999	4	122720999	G	A	0.325149	0.022	0.0031	2.6e-12	0.021701	0.001287	9.17647e-64	1.01376	0.154989	6.11832e-11	0.0429258	65
Height	cg23574427	4	BBS7;CCNA2	122746245	rs7686084	4:122764725	4	122764725	C	A	0.313244	0.021	0.0031	1.9e-11	-0.150428	0.003249	0	-0.139602	0.020827	2.0444e-11	5.47915e-05	75
Height	cg06855485	4	GAB1;GAB1	144303008	rs3792652	4:144311261	4	144311261	C	G	0.374256	-0.019	0.0031	3e-10	0.024186	0.002119	3.5383e-30	-0.785569	0.14548	6.67009e-08	0.21017	59
Height	cg12776902	4	SMARCA5	144452479	rs17017911	4:144480634	4	144480634	A	G	0.197917	0.026	0.0042	4e-10	0.031319	0.002623	7.40731e-33	0.830177	0.151061	3.89276e-08	0.0992046	31
Height	cg02524475	4	HHIP	145566595	-	4:145574844	4	145574844	A	G	0.150298	-0.079	0.004	2.1e-86	0.062621	0.005748	1.21765e-27	-1.26157	0.132243	1.43195e-21	NA	NA
Height	cg26621699	4	HHIP	145566903	-	4:145574844	4	145574844	A	G	0.150298	-0.079	0.004	2.1e-86	0.032434	0.00339	1.08701e-21	-2.43573	0.282864	7.24569e-18	NA	NA
Height	cg26339943	4	HHIP	145571234	-	4:145574844	4	145574844	A	G	0.150298	-0.079	0.004	2.1e-86	0.036965	0.004415	5.65619e-17	-2.13717	0.277259	1.27601e-14	NA	NA
Height	cg15589153	4		152246020	-	4:152212486	4	152212486	T	C	0.43378	0.017	0.003	2.9e-08	0.025039	0.001964	3.08809e-37	0.678931	0.13111	2.23899e-07	0.280003	161
Height	cg01092108	5		33362853	rs10044664	5:33357067	5	33357067	C	T	0.233631	-0.026	0.0036	3.3e-13	-0.030888	0.003171	2.01004e-22	0.841757	0.14509	6.5674e-09	0.0451371	49
Height	cg12311346	5	C5orf35	56204834	rs185220	5:56205357	5	56205357	A	G	0.139137	-0.025	0.0046	5.2e-08	0.030247	0.001364	6.15473e-109	-0.826536	0.156584	1.30215e-07	0.0219377	171
Height	cg18230493	5	C5orf35	56204884	rs185220	5:56205357	5	56205357	A	G	0.139137	-0.025	0.0046	5.2e-08	0.028804	0.001036	5.43246e-170	-0.867922	0.162723	9.62019e-08	0.0132235	171
Height	cg24531977	5	C5orf35	56204891	rs185220	5:56205357	5	56205357	A	G	0.139137	-0.025	0.0046	5.2e-08	0.040814	0.001668	3.3222e-132	-0.612528	0.115452	1.12382e-07	0.0177346	174
Height	cg20203395	5	C5orf35	56204925	rs185220	5:56205357	5	56205357	A	G	0.139137	-0.025	0.0046	5.2e-08	0.042399	0.002318	9.51733e-75	-0.589632	0.11318	1.89138e-07	0.0212575	159
Height	cg08523029	5	HINT1;HINT1;HINT1	130500466	rs3852209	5:130496015	5	130496015	T	C	0.203125	-0.018	0.0035	2e-07	-0.016433	0.000847	6.94857e-84	1.09536	0.22034	6.65268e-07	0.040734	177
Height	cg24117468	5	P4HA2;P4HA2;P4HA2;P4HA2;P4HA2;P4HA2;P4HA2	131562848	rs10058655	5:131570896	5	131570896	T	A	0.447917	0.036	0.003	1.2e-33	0.049803	0.002471	2.60757e-90	0.722854	0.070109	6.32475e-25	0.00359014	272
Height	cg18318560	5	P4HA2;P4HA2;P4HA2;P4HA2;P4HA2	131563015	rs10058655	5:131570896	5	131570896	T	A	0.447917	0.036	0.003	1.2e-33	0.014163	0.002129	2.87062e-11	2.54189	0.436854	5.93357e-09	NA	NA
Height	cg22598563	5	P4HA2;P4HA2;P4HA2;P4HA2;P4HA2	131563921	rs10058655	5:131570896	5	131570896	T	A	0.447917	0.036	0.003	1.2e-33	-0.017582	0.001675	9.09574e-26	-2.04757	0.259187	2.78956e-15	0.0795856	102
Height	cg16205897	5	P4HA2;P4HA2;P4HA2;P4HA2;P4HA2	131564050	rs7705189	5:131623358	5	131623358	G	A	0.45509	0.037	0.003	4.3e-33	-0.029094	0.002191	3.1846e-40	-1.27176	0.140745	1.62632e-19	0.0717376	145
Height	cg20512303	5	PDLIM4;PDLIM4	131592959	rs10051679	5:131570931	5	131570931	T	A	0.369792	-0.03	0.003	3e-23	-0.022977	0.002238	1.01425e-24	1.30567	0.182283	7.89947e-13	0.00609965	119
Height	cg12564285	5	PDLIM4;PDLIM4	131593104	-	5:131592870	5	131592870	T	C	0.347015	-0.029	0.0031	6.4e-22	-0.041714	0.002316	1.62999e-72	0.695208	0.083743	1.02622e-16	8.1111e-06	199
Height	cg04518342	5	PDLIM4;PDLIM4	131593106	-	5:131592870	5	131592870	T	C	0.347015	-0.029	0.0031	6.4e-22	-0.045473	0.003388	4.39506e-41	0.637739	0.083093	1.65455e-14	9.59295e-05	159
Height	cg11843238	5	PDLIM4;PDLIM4	131593191	-	5:131592870	5	131592870	T	C	0.347015	-0.029	0.0031	6.4e-22	-0.017257	0.001783	3.68137e-22	1.68047	0.249819	1.7349e-11	0.000553861	52
Height	cg09877947	5	PDLIM4;PDLIM4	131593287	-	5:131602166	5	131602166	T	C	0.351935	-0.031	0.0031	5.6e-24	-0.021444	0.001707	3.27744e-36	1.44565	0.184759	5.09578e-15	0.000816034	141
Height	cg07262247	5	PDLIM4;PDLIM4	131593730	-	5:131602166	5	131602166	T	C	0.351935	-0.031	0.0031	5.6e-24	-0.018449	0.001523	9.26458e-34	1.6803	0.217909	1.24803e-14	0.000755116	125
Height	cg01305625	5	PDLIM4;PDLIM4	131593812	rs10051679	5:131570931	5	131570931	T	A	0.369792	-0.03	0.003	3e-23	-0.013036	0.001488	1.91005e-18	2.3013	0.349192	4.38763e-11	0.0319027	63
Height	cg14196790	5	SLC22A5	131705035	rs17622208	5:131717050	5	131717050	A	G	0.461078	0.035	0.0029	9.8e-32	0.022344	0.001354	3.84755e-61	1.56643	0.160814	2.02329e-22	0.000246824	187
Height	cg19734164	5	C5orf56	131796698	rs2706395	5:131796803	5	131796803	T	A	0.192537	-0.023	0.0037	3.9e-10	0.029117	0.002301	1.09049e-36	-0.789926	0.141584	2.4165e-08	1.26825e-11	42
Height	cg21138405	5	IRF1	131827807	-	5:131822224	5	131822224	C	T	0.324102	-0.015	0.0031	9.8e-07	0.185477	0.002796	0	-0.080873	0.016758	1.39382e-06	2.36911e-14	193
Height	cg00255919	5	IRF1	131827918	-	5:131822224	5	131822224	C	T	0.324102	-0.015	0.0031	9.8e-07	0.201709	0.003206	0	-0.074365	0.015414	1.40382e-06	2.32462e-14	192
Height	cg02551604	5		131831745	rs2548999	5:131831058	5	131831058	G	T	0.324102	-0.016	0.0031	6.3e-07	-0.030891	0.001702	1.30148e-73	0.517951	0.104332	6.88961e-07	9.44832e-09	33
Height	cg18606375	5	PITX1	134365728	rs31198	5:134372685	5	134372685	C	T	0.259673	-0.034	0.0033	4.6e-24	-0.024877	0.003749	3.24558e-11	1.36673	0.245006	2.42825e-08	NA	NA
Height	cg19026977	5		172999989	rs7704555	5:173000002	5	173000002	C	T	0.329613	-0.029	0.0031	1.1e-20	-0.025773	0.003075	5.23204e-17	1.12522	0.180253	4.3089e-10	0.544785	10
Height	cg15140258	5		173000823	rs7705630	5:172989869	5	172989869	T	C	0.423363	0.026	0.003	2.9e-18	0.012816	0.001715	7.87724e-14	2.0287	0.358473	1.52006e-08	NA	NA
Height	cg26237426	5		173000873	rs4868289	5:172994458	5	172994458	A	G	0.421131	0.026	0.003	6.8e-19	-0.005653	0.000369	5.90233e-53	-4.59937	0.60976	4.59599e-14	4.64825e-05	106
Height	cg14904688	5	LOC285593;LOC285593	173005254	-	5:173007591	5	173007591	T	C	0.441964	-0.025	0.0029	6.1e-18	-0.049804	0.001484	6.45363e-247	0.501967	0.060119	6.84847e-17	1.1715e-05	67
Height	cg14709481	5	HK3	176325836	rs353465	5:176396888	5	176396888	C	T	0.249256	-0.028	0.0033	3.3e-17	-0.024198	0.00228	2.5977e-26	1.1571	0.174599	3.42109e-11	0.0637132	35
Height	cg19956155	5		176511416	-	5:176516631	5	176516631	A	G	0.213542	0.035	0.0043	3.8e-16	0.026811	0.002739	1.24641e-22	1.30541	0.208572	3.87958e-10	1.10667e-13	39
Height	cg00618323	5	FGFR4;FGFR4;FGFR4	176515533	-	5:176523562	5	176523562	C	A	0.221726	-0.034	0.0037	5.6e-20	-0.024244	0.002322	1.59654e-25	1.4024	0.203296	5.26164e-12	NA	NA
Height	cg17386911	5	FGFR4;FGFR4;FGFR4	176523180	-	5:176523562	5	176523562	C	A	0.221726	-0.034	0.0037	5.6e-20	0.017165	0.002511	8.12313e-12	-1.98082	0.361137	4.13571e-08	NA	NA
Height	cg12982374	5	FGFR4;FGFR4;FGFR4	176523370	-	5:176523562	5	176523562	C	A	0.221726	-0.034	0.0037	5.6e-20	0.014207	0.002074	7.38928e-12	-2.39327	0.435778	3.97516e-08	NA	NA
Height	cg10208897	5	ADAMTS2	178548229	rs11750568	5:178535713	5	178535713	A	G	0.337054	0.02	0.0031	6.2e-11	-0.054454	0.005603	2.49084e-22	-0.367282	0.068329	7.64932e-08	0.00925482	33
Height	cg25676166	6		6894084	rs754841	6:6894304	6	6894304	C	T	0.282738	-0.018	0.0035	4.3e-07	0.075037	0.003805	1.50201e-86	-0.239883	0.048204	6.47838e-07	0.0201715	26
Height	cg02096172	6		6894163	rs754841	6:6894304	6	6894304	C	T	0.282738	-0.018	0.0035	4.3e-07	0.141172	0.006305	4.92372e-111	-0.127504	0.025438	5.37741e-07	0.013107	27
Height	cg21242009	6		6894182	rs754841	6:6894304	6	6894304	C	T	0.282738	-0.018	0.0035	4.3e-07	0.144138	0.00647	5.97825e-110	-0.12488	0.024921	5.41276e-07	0.0171638	26
Height	cg00359661	6	BMP6	7725787	-	6:7717073	6	7717073	G	T	0.498512	0.038	0.0029	5.2e-38	0.015841	0.001897	6.839e-17	2.39879	0.340657	1.89969e-12	0.177701	10
Height	cg18357526	6	HIST1H4A	26021779	-	6:26065621	6	26065621	A	G	0.302827	0.025	0.0031	9.1e-16	-0.002666	0.000343	7.83206e-15	-9.37857	1.67608	2.19933e-08	0.0631722	11
Height	cg21115891	6		26101465	rs199750	6:26016462	6	26016462	C	T	0.291667	0.023	0.0032	2.1e-13	0.010915	0.001616	1.43218e-11	2.10721	0.428106	8.55955e-07	NA	NA
Height	cg13344095	6		26233352	rs10946808	6:26233387	6	26233387	G	A	0.296875	-0.056	0.0032	4.4e-68	-0.060304	0.00599	7.71014e-24	0.928633	0.106417	2.63045e-18	0.167508	17
Height	cg17866778	6		26233442	rs10946808	6:26233387	6	26233387	G	A	0.296875	-0.056	0.0032	4.4e-68	-0.05617	0.004518	1.72289e-35	0.996977	0.098363	3.83806e-24	0.144632	54
Height	cg00631329	6		26305371	-	6:26319588	6	26319588	G	T	0.375	0.039	0.003	5.8e-38	0.140307	0.00457	4.95197e-207	0.277962	0.023219	5.02791e-33	9.28354e-08	107
Height	cg13736514	6		26305472	-	6:26319588	6	26319588	G	T	0.375	0.039	0.003	5.8e-38	0.134426	0.00484	9.34915e-170	0.290122	0.024641	5.31764e-32	2.96479e-07	71
Height	cg07011110	6	BTN1A1	26500482	rs9467715	6:26341301	6	26341301	C	T	0.263393	0.024	0.0037	3.6e-10	-0.073371	0.004573	6.1349e-58	-0.327103	0.054393	1.81345e-09	0.000478996	209
Height	cg18835472	6	HMGN4	26546056	rs12526680	6:26550954	6	26550954	G	A	0.470238	0.017	0.003	4.2e-09	-0.034632	0.002206	1.58527e-55	-0.490875	0.092097	9.82183e-08	0.000700878	120
Height	cg08645998	6		26572139	rs9461272	6:26579648	6	26579648	A	G	0.47247	0.018	0.0029	2.7e-09	0.026974	0.002409	4.11826e-29	0.667314	0.12292	5.67171e-08	0.0911549	66
Height	cg15659132	6		26577336	rs9467800	6:26578525	6	26578525	C	A	0.470982	0.017	0.0029	4.2e-09	0.054199	0.002416	1.76004e-111	0.31366	0.055303	1.41414e-08	0.000704448	418
Height	cg05738196	6		26577821	rs9461272	6:26579648	6	26579648	A	G	0.47247	0.018	0.0029	2.7e-09	0.030638	0.001516	8.93562e-91	0.587514	0.099021	2.97022e-09	3.87582e-06	174
Height	cg05033803	6		27182976	rs12153912	6:27179829	6	27179829	A	G	0.09747	-0.036	0.0049	1.3e-13	0.047619	0.004005	1.33944e-32	-0.756009	0.120962	4.10506e-10	0.0109531	105
Height	cg06178073	6	ZNF204P	27343415	rs12215353	6:27407022	6	27407022	T	C	0.084077	-0.033	0.0053	2.7e-10	0.065626	0.005803	1.18674e-29	-0.502848	0.092192	4.91532e-08	0.00473188	141
Height	cg08851530	6		28072375	rs12191373	6:27484330	6	27484330	T	C	0.084821	-0.036	0.0054	4.4e-11	0.021853	0.001477	1.64991e-49	-1.64738	0.271044	1.21769e-09	0.0123179	364
Height	cg09051837	6		28073389	rs12191373	6:27484330	6	27484330	T	C	0.084821	-0.036	0.0054	4.4e-11	0.051874	0.005141	6.13315e-24	-0.693993	0.12477	2.6643e-08	0.074415	100
Height	cg21997109	6	TRIM27	28877723	-	6:28542520	6	28542520	T	C	0.415179	-0.017	0.0033	4.2e-07	0.044453	0.002609	4.09374e-65	-0.382428	0.077554	8.17609e-07	1.18462e-06	500
Height	cg18558423	6	ITPR3	33653506	rs4713671	6:33699899	6	33699899	C	T	0.430804	0.019	0.0029	4.8e-11	-0.01868	0.002245	8.74695e-17	-1.01712	0.197594	2.63962e-07	0.00580796	16
Height	cg15676125	6	C6orf125	33679581	rs3818527	6:33661035	6	33661035	A	G	0.438244	0.02	0.0029	4.9e-12	-0.010999	0.000607	1.80305e-73	-1.81839	0.282095	1.14842e-10	0.012618	86
Height	cg04807036	6		33681788	-	6:33653448	6	33653448	T	C	0.4375	0.021	0.003	4e-12	0.007253	0.001071	1.25739e-11	2.89534	0.59481	1.12917e-06	NA	NA
Height	cg11713064	6		33730089	rs9394163	6:33682414	6	33682414	C	T	0.4375	0.02	0.0029	2.9e-11	0.04576	0.001662	6.30398e-167	0.437067	0.065332	2.23267e-11	0.106638	145
Height	cg13859433	6	LEMD2;LEMD2	33739653	rs3793079	6:33767788	6	33767788	A	T	0.379464	0.019	0.003	3.4e-10	-0.067346	0.002705	7.58493e-137	-0.282123	0.045964	8.3625e-10	0.00373646	158
Height	cg00334056	6	LEMD2;LEMD2	33755658	-	6:33762104	6	33762104	C	T	0.381696	0.019	0.003	6.5e-10	-0.034016	0.001624	1.85784e-97	-0.55856	0.092135	1.34121e-09	0.00105959	141
Height	cg05602854	6	C6orf1;C6orf1;C6orf1	34217152	rs6918981	6:34238514	6	34238514	G	A	0.139137	0.045	0.0039	3e-30	0.009235	0.000627	3.80961e-49	4.87278	0.536371	1.03968e-19	1.50145e-26	45
Height	cg14254433	6	PACSIN1	34482411	rs3800406	6:35133074	6	35133074	G	A	0.111607	0.056	0.0061	6.2e-20	-0.095918	0.005957	2.4846e-58	-0.583829	0.073206	1.52197e-15	1.20951e-06	85
Height	cg17674042	6	PACSIN1	34482479	rs3800406	6:35133074	6	35133074	G	A	0.111607	0.056	0.0061	6.2e-20	-0.154848	0.010036	1.0428e-53	-0.361644	0.045839	3.03604e-15	3.92878e-06	81
Height	cg15954235	6	SPDEF	34514887	rs7762809	6:35387740	6	35387740	C	T	0.023065	-0.1	0.012	3.1e-19	0.04843	0.006554	1.48045e-13	-2.06485	0.373483	3.22747e-08	NA	NA
Height	cg11084470	6	TCP11;TCP11	35108061	rs3756856	6:35110705	6	35110705	G	A	0.168155	-0.035	0.0043	1.9e-16	-0.027911	0.00298	7.61429e-21	1.25397	0.204117	8.07825e-10	0.0470042	70
Height	cg07923390	6	TCP11;TCP11	35109242	rs3756856	6:35110705	6	35110705	G	A	0.168155	-0.035	0.0043	1.9e-16	-0.031113	0.002558	4.88058e-34	1.12494	0.166298	1.33675e-11	0.00488143	119
Height	cg14562060	6	TCP11;TCP11	35109298	rs7767073	6:35106199	6	35106199	T	C	0.170387	-0.035	0.0043	1.4e-16	-0.020918	0.002536	1.60062e-16	1.67322	0.288798	6.8833e-09	0.165158	24
Height	cg03030757	6	FANCE	35420754	rs3800377	6:35424188	6	35424188	A	G	0.360119	-0.02	0.0031	6.1e-11	-0.007213	0.000993	3.83412e-13	2.77287	0.574933	1.41457e-06	NA	NA
Height	cg05593667	6		35490744	rs7759599	6:35495927	6	35495927	T	C	0.03125	-0.07	0.01	1.6e-11	-0.053941	0.00623	4.77679e-18	1.29772	0.238395	5.22201e-08	4.02961e-13	65
Height	cg06087101	6	FKBP5;FKBP5;FKBP5;FKBP5	35551932	rs9348984	6:35920002	6	35920002	A	C	0.020833	-0.097	0.013	1.4e-13	0.201505	0.008619	7.15271e-121	-0.481377	0.067721	1.17513e-12	0.00168151	41
Height	cg01705131	6		35732480	rs10807154	6:35742308	6	35742308	A	G	0.349702	-0.017	0.0031	5.9e-08	-0.050285	0.003107	6.5007e-59	0.338071	0.065091	2.06026e-07	0.0058986	23
Height	cg00231771	6	C6orf127	35748776	rs9470094	6:35752792	6	35752792	C	G	0.27753	-0.019	0.0033	2.1e-08	0.024508	0.002324	5.19681e-26	-0.775243	0.153401	4.33322e-07	NA	NA
Height	cg08493590	6	SUPT3H	44796705	-	6:44799657	6	44799657	A	G	0.284226	-0.026	0.0033	1.9e-15	0.028065	0.002579	1.38572e-27	-0.926425	0.145163	1.74829e-10	0.490672	60
Height	cg01950844	6	SENP6;SENP6	76311363	rs6453829	6:76268509	6	76268509	T	C	0.149554	-0.033	0.0041	3.8e-16	0.023786	0.001406	3.5382e-64	-1.3874	0.190895	3.65235e-13	3.23606e-10	47
Height	cg27027069	6	MYO6	76626770	rs9343327	6:76606296	6	76606296	A	T	0.497768	-0.019	0.003	1.6e-10	-0.036858	0.002347	1.48286e-55	0.515486	0.087765	4.26656e-09	0.020805	131
Height	cg14246568	6		105388153	rs314263	6:105392745	6	105392745	C	T	0.37872	0.043	0.0031	1e-42	-0.024809	0.00249	2.23752e-23	-1.73327	0.214212	5.89895e-16	NA	NA
Height	cg04744409	6		105388191	rs9391253	6:105367616	6	105367616	T	A	0.377976	0.043	0.0031	9e-42	-0.022512	0.003045	1.44151e-13	-1.91013	0.292794	6.85471e-11	NA	NA
Height	cg26517262	6	MICAL1;MICAL1	109774738	rs9480957	6:109751601	6	109751601	A	G	0.310268	-0.021	0.0031	5.8e-12	0.018094	0.001919	4.104e-21	-1.16062	0.210956	3.76074e-08	0.00332738	99
Height	cg13206063	6	MICAL1;MICAL1	109777592	-	6:109786980	6	109786980	C	T	0.390625	-0.025	0.003	5.5e-17	0.019765	0.002633	6.04163e-14	-1.26484	0.226769	2.43788e-08	NA	NA
Height	cg05949660	6	MICAL1;MICAL1	109777642	rs9398202	6:109780192	6	109780192	G	C	0.425595	-0.024	0.003	1.2e-15	0.011553	0.001705	1.22513e-11	-2.0773	0.401714	2.32735e-07	NA	NA
Height	cg17706411	6		109780058	-	6:109744690	6	109744690	C	T	0.326637	-0.027	0.0035	2.5e-14	-0.018135	0.002313	4.44314e-15	1.48882	0.270727	3.81226e-08	0.00117668	16
Height	cg26893134	6	FRK;FRK	116381904	rs12214881	6:116342187	6	116342187	T	G	0.407738	0.015	0.003	4.4e-07	0.041681	0.002231	6.72066e-78	0.359874	0.074508	1.36509e-06	0.0310452	144
Height	cg18764771	6	FRK	116381957	rs12214881	6:116342187	6	116342187	T	G	0.407738	0.015	0.003	4.4e-07	0.05647	0.002107	3.49184e-158	0.265626	0.054042	8.87047e-07	0.031762	250
Height	cg15226275	6	FRK	116381976	rs12214881	6:116342187	6	116342187	T	G	0.407738	0.015	0.003	4.4e-07	0.06379	0.002307	2.89553e-168	0.235145	0.047792	8.64585e-07	0.0328963	250
Height	cg00129811	6	DSE;DSE	116726398	rs13203813	6:116707299	6	116707299	T	C	0.324324	0.022	0.0034	1.1e-10	0.028964	0.003369	8.11019e-18	0.759556	0.146913	2.33977e-07	0.555773	19
Height	cg19869037	6	DSE;DSE	116732515	rs13203813	6:116707299	6	116707299	T	C	0.324324	0.022	0.0034	1.1e-10	-0.036871	0.002939	4.29936e-36	-0.596672	0.103759	8.89401e-09	0.14852	121
Height	cg21104965	6	DCBLD1	117869453	rs17079404	6:117955518	6	117955518	C	T	0.262649	0.021	0.0033	1.8e-10	-0.04152	0.00521	1.58608e-15	-0.505776	0.101706	6.59456e-07	NA	NA
Height	cg05901451	6	HEY2;HEY2	126070800	-	6:126079968	6	126079968	G	A	0.485119	-0.018	0.0029	8.3e-10	0.029349	0.001541	8.00558e-81	-0.613303	0.103928	3.60789e-09	0.37832	93
Height	cg10911889	6	HEY2;HEY2	126070802	-	6:126116953	6	126116953	A	G	0.491815	-0.018	0.003	4.5e-09	-0.006077	0.000717	2.40559e-17	2.96209	0.604943	9.75682e-07	0.764302	11
Height	cg20229609	6	C6orf173	126660872	-	6:126811928	6	126811928	T	A	0.453125	0.039	0.003	6.5e-39	0.034968	0.002994	1.63583e-31	1.11532	0.128377	3.69441e-18	0.000734467	101
Height	cg15052665	6		141804349	rs8180607	6:141877035	6	141877035	A	G	0.322917	-0.02	0.0033	8.1e-10	0.152431	0.002891	0	-0.131207	0.021792	1.73395e-09	0.0124826	167
Height	cg24924958	6	NMBR	142409993	rs4457175	6:142395336	6	142395336	C	T	0.450149	-0.02	0.0029	2.8e-11	0.023453	0.00236	2.86118e-23	-0.852784	0.150514	1.46335e-08	NA	NA
Height	cg26365690	6	NMBR	142410061	rs4896576	6:142413383	6	142413383	C	A	0.451637	-0.019	0.003	2e-10	0.007706	0.000674	2.92769e-30	-2.46548	0.445043	3.02701e-08	0.00372371	86
Height	cg21460020	6	NMBR	142410221	rs4896576	6:142413383	6	142413383	C	A	0.451637	-0.019	0.003	2e-10	0.009064	0.001175	1.1961e-14	-2.09622	0.428189	9.80335e-07	NA	NA
Height	cg23833425	6	VTA1	142476640	rs225643	6:142481846	6	142481846	G	A	0.445685	0.02	0.0029	8.2e-12	0.011624	0.001683	4.98137e-12	1.72055	0.352573	1.061e-06	NA	NA
Height	cg11176095	6	GPR126;GPR126;GPR126;GPR126	142622515	-	6:142681409	6	142681409	A	G	0.197917	-0.042	0.0037	2.4e-29	0.025718	0.002937	2.03367e-18	-1.63313	0.235566	4.12664e-12	0.000130807	54
Height	cg04461802	6	GPR126;GPR126;GPR126;GPR126;GPR126;GPR126;GPR126;GPR126	142623433	rs12197866	6:142706063	6	142706063	T	C	0.200893	-0.042	0.0038	6.9e-29	0.040344	0.002307	1.89998e-68	-1.04105	0.111433	9.4152e-21	1.30022e-09	73
Height	cg03128060	6	GPR126;GPR126;GPR126;GPR126	142623767	rs11759653	6:142720354	6	142720354	A	G	0.201637	-0.043	0.0037	4.4e-31	0.133909	0.003273	0	-0.321113	0.028724	5.15093e-29	6.87335e-15	90
Height	cg07997529	6	GPR126;GPR126;GPR126;GPR126	142682670	rs12197866	6:142706063	6	142706063	T	C	0.200893	-0.042	0.0038	6.9e-29	0.056139	0.001928	2.13921e-186	-0.748144	0.072402	4.98448e-25	2.48945e-13	86
Height	cg09547025	6	GPR126;GPR126;GPR126;GPR126	142721804	rs11759653	6:142720354	6	142720354	A	G	0.201637	-0.043	0.0037	4.4e-31	-0.104735	0.002802	8.17875e-306	0.41056	0.036995	1.288e-28	2.68877e-14	88
Height	cg20421940	6		168811930	rs2763264	6:168814455	6	168814455	G	T	0.380208	-0.018	0.003	1.8e-09	0.022952	0.002549	2.19905e-19	-0.784245	0.157076	5.95132e-07	NA	NA
Height	cg21101759	6		168812073	rs2763264	6:168814455	6	168814455	G	T	0.380208	-0.018	0.003	1.8e-09	0.026515	0.002501	2.9447e-26	-0.678852	0.130007	1.77313e-07	NA	NA
Height	cg02156692	7	AMZ1	2749751	rs3846991	7:2781249	7	2781249	C	G	0.328125	0.024	0.0031	1e-14	0.038633	0.003827	5.85631e-24	0.621224	0.101124	8.08907e-10	1.1969e-15	20
Height	cg02229607	7		2759813	-	7:2772431	7	2772431	C	A	0.292411	-0.056	0.0032	2.4e-70	-0.010554	0.001418	9.77201e-14	5.306	0.774601	7.3857e-12	0.313329	10
Height	cg23627948	7		2760692	rs798532	7:2768864	7	2768864	T	C	0.184524	0.03	0.0033	6.2e-20	0.15997	0.007541	6.98942e-100	0.187535	0.022443	6.48694e-17	9.81432e-14	86
Height	cg23779604	7		2760784	rs798532	7:2768864	7	2768864	T	C	0.184524	0.03	0.0033	6.2e-20	0.160671	0.007776	7.35718e-95	0.186716	0.022439	8.70704e-17	1.53131e-12	83
Height	cg06123807	7		2761760	rs798532	7:2768864	7	2768864	T	C	0.184524	0.03	0.0033	6.2e-20	0.023123	0.002224	2.57605e-25	1.29741	0.189581	7.72648e-12	0.167474	21
Height	cg19346786	7		2764209	rs798536	7:2766383	7	2766383	A	G	0.290179	-0.055	0.0032	2.1e-66	-0.123688	0.003381	6.21449e-293	0.444668	0.028585	1.45242e-54	0.00383386	106
Height	cg15247329	7		2764246	rs798536	7:2766383	7	2766383	A	G	0.290179	-0.055	0.0032	2.1e-66	-0.115282	0.003867	3.08746e-195	0.477092	0.032042	3.85137e-50	0.0018763	106
Height	cg26517831	7	GNA12	2768566	rs798536	7:2766383	7	2766383	A	G	0.290179	-0.055	0.0032	2.1e-66	-0.024035	0.002632	6.76929e-20	2.2883	0.283771	7.39004e-16	0.00590285	38
Height	cg13034073	7	GNA12	2769681	rs1182209	7:2808595	7	2808595	T	C	0.416667	-0.038	0.003	1.9e-37	0.028513	0.002126	4.99258e-41	-1.33273	0.14471	3.27272e-20	8.29604e-23	48
Height	cg08933276	7	GNA12	2770410	rs757791	7:2867296	7	2867296	G	A	0.415179	-0.036	0.003	2.9e-33	0.034876	0.002325	7.42022e-51	-1.03224	0.110161	7.23581e-21	3.6175e-15	108
Height	cg27476859	7	GNA12	2772710	rs798517	7:2777997	7	2777997	C	T	0.377232	0.027	0.0031	4.2e-19	-0.024618	0.002006	1.29747e-34	-1.09675	0.154419	1.22558e-12	1.22408e-06	34
Height	cg14895029	7	GNA12	2775587	-	7:2797267	7	2797267	C	T	0.290179	-0.057	0.0032	9.7e-71	-0.061502	0.003005	4.22524e-93	0.926798	0.068976	3.69284e-41	9.06263e-16	49
Height	cg19731401	7	GNA12	2775893	rs11765726	7:2850878	7	2850878	G	A	0.126488	0.023	0.0044	3e-07	0.031921	0.002461	1.8351e-38	0.720527	0.148615	1.24544e-06	4.58383e-10	76
Height	cg21143896	7	GNA12	2802374	rs1636264	7:2864586	7	2864586	T	G	0.300595	-0.054	0.0032	3e-66	-0.068678	0.00474	1.44377e-47	0.786283	0.071529	4.15476e-28	0.00218657	57
Height	cg12444411	7	GNA12	2802554	rs1636264	7:2864586	7	2864586	T	G	0.300595	-0.054	0.0032	3e-66	-0.078611	0.004371	2.55507e-72	0.686928	0.05582	8.39532e-35	0.00115658	76
Height	cg23285459	7	GNA12	2802560	rs1636264	7:2864586	7	2864586	T	G	0.300595	-0.054	0.0032	3e-66	-0.076798	0.004286	8.43248e-72	0.703147	0.057237	1.09281e-34	0.00180628	74
Height	cg00947599	7	GNA12	2802697	rs2644312	7:2841164	7	2841164	A	G	0.291667	-0.056	0.0032	5.1e-68	-0.075058	0.003976	1.78157e-79	0.746093	0.058137	1.06555e-37	0.00684552	75
Height	cg05793240	7	GNA12	2802953	rs798498	7:2795882	7	2795882	G	T	0.292411	-0.056	0.0032	1e-70	-0.050272	0.002297	3.31734e-106	1.11394	0.081496	1.56418e-42	6.29146e-05	71
Height	cg19524238	7	GNA12	2802976	rs798490	7:2801542	7	2801542	A	G	0.286458	-0.057	0.0032	4.8e-70	-0.047891	0.001894	4.5169e-141	1.19021	0.081733	4.88724e-48	0.0341596	85
Height	cg09658497	7	GNA12	2847517	rs7790322	7:2830498	7	2830498	T	C	0.431548	-0.045	0.003	1.2e-50	-0.061186	0.004103	2.72928e-50	0.735465	0.069544	3.86841e-26	0.000140669	87
Height	cg19717773	7	GNA12	2847554	rs7790322	7:2830498	7	2830498	T	C	0.431548	-0.045	0.003	1.2e-50	-0.064237	0.003952	2.14509e-59	0.700534	0.063553	2.966e-28	0.000416912	104
Height	cg18446336	7	GNA12	2847575	rs7790322	7:2830498	7	2830498	T	C	0.431548	-0.045	0.003	1.2e-50	-0.048226	0.004115	1.01037e-31	0.93311	0.101039	2.57991e-20	0.00366809	68
Height	cg02046881	7	GNA12	2855759	rs1182196	7:2866478	7	2866478	G	T	0.412202	-0.036	0.0029	3.2e-34	-0.010354	0.001254	1.48365e-16	3.47683	0.505682	6.17614e-12	NA	NA
Height	cg09527886	7	GNA12	2872954	rs2533878	7:2878707	7	2878707	A	G	0.293899	-0.054	0.0032	2.6e-64	0.019167	0.00256	6.98714e-14	-2.81737	0.411625	7.67372e-12	0.0630414	18
Height	cg16688681	7	GNA12	2874522	rs2533878	7:2878707	7	2878707	A	G	0.293899	-0.054	0.0032	2.6e-64	0.061649	0.002655	2.83743e-119	-0.875933	0.064167	1.99342e-42	0.00383035	72
Height	cg25397054	7	GNA12	2874568	rs1713919	7:2864706	7	2864706	A	C	0.293899	-0.055	0.0032	1e-67	0.045014	0.004601	1.31394e-22	-1.22185	0.143694	1.84582e-17	0.0713134	41
Height	cg00460575	7		2921550	rs1636250	7:2884433	7	2884433	C	T	0.293155	-0.051	0.0032	2.5e-57	-0.013248	0.00168	3.16025e-15	3.84953	0.544725	1.58403e-12	0.000649191	21
Height	cg07048044	7	IGF2BP3	23470153	rs12540730	7:23483815	7	23483815	G	A	0.255208	-0.037	0.0035	1e-25	-0.018639	0.002417	1.23429e-14	1.98506	0.318601	4.6477e-10	NA	NA
Height	cg20265043	7	IGF2BP3	23510089	-	7:23594050	7	23594050	C	T	0.467262	0.02	0.0029	4.6e-12	-0.012318	0.001391	8.21777e-19	-1.62362	0.298378	5.28341e-08	0.00033743	15
Height	cg23835783	7		37991679	rs2722286	7:37995624	7	37995624	T	C	0.114583	-0.025	0.0047	7.7e-08	0.066263	0.002941	2.0048e-112	-0.377285	0.072879	2.25656e-07	3.1798e-05	19
Height	cg02953960	7	FKBP9L;FKBP9L;FKBP9L;FKBP9L	55756785	rs11982736	7:55855180	7	55855180	A	G	0.162946	-0.024	0.004	2.5e-09	0.021368	0.002293	1.1593e-20	-1.12316	0.222628	4.53477e-07	NA	NA
Height	cg12555334	7	CCT6A;PSPH;CCT6A	56120290	rs7793921	7:56120881	7	56120881	G	A	0.337798	-0.019	0.0037	3e-07	-0.040862	0.002153	2.59921e-80	0.464976	0.093804	7.1635e-07	0.00886139	71
Height	cg06556290	7		92222188	rs42235	7:92248076	7	92248076	T	C	0.291356	0.064	0.0033	5.1e-85	-0.027232	0.002715	1.11594e-23	-2.35019	0.26378	5.1196e-19	0.0393473	20
Height	cg08396481	7	CNOT4;CNOT4	135194601	rs11763242	7:135242973	7	135242973	G	T	0.212798	0.022	0.0037	3.7e-09	-0.009653	0.00089	2.17481e-27	-2.27912	0.437165	1.85391e-07	0.0164177	41
Height	cg24032393	7	NOS3	150706355	rs1808593	7:150708302	7	150708302	G	T	0.197173	-0.025	0.0041	3.7e-10	-0.026712	0.003153	2.42723e-17	0.935914	0.189117	7.46469e-07	NA	NA
Height	cg03720745	8		22561445	rs2313167	8:22562754	8	22562754	C	G	0.483631	0.02	0.003	4.6e-11	-0.071951	0.002681	1.11641e-158	-0.277967	0.042962	9.79633e-11	NA	NA
Height	cg24790184	8		22561951	rs2313167	8:22562754	8	22562754	C	G	0.483631	0.02	0.003	4.6e-11	-0.034397	0.003198	5.5682e-27	-0.58145	0.102612	1.45773e-08	NA	NA
Height	cg24917065	8	SLC25A37	23418389	rs2942202	8:23418444	8	23418444	C	A	0.47619	-0.015	0.003	8.9e-07	0.057982	0.001472	0	-0.258702	0.052156	7.04291e-07	0.0097244	159
Height	cg05244581	8	KCTD9	25315002	rs3763522	8:25362314	8	25362314	T	C	0.322917	-0.019	0.0031	1.2e-09	-0.01854	0.002048	1.40965e-19	1.02483	0.201936	3.87431e-07	0.313524	88
Height	cg14332079	8	KCTD9;CDCA2	25316196	rs3812421	8:25316789	8	25316789	G	A	0.357143	-0.02	0.0031	1.4e-10	0.017159	0.000973	1.35516e-69	-1.16555	0.192372	1.37113e-09	0.722192	84
Height	cg05005217	8	CDCA2	25317638	rs10866843	8:25340073	8	25340073	G	T	0.358631	-0.02	0.003	3e-11	-0.037877	0.002688	4.3594e-45	0.52802	0.087621	1.67873e-09	0.785741	78
Height	cg02508743	8	LYN;LYN	56903623	rs2667999	8:56950474	8	56950474	C	T	0.214179	-0.022	0.0036	6.3e-10	-0.024066	0.002769	3.55678e-18	0.914151	0.182859	5.7564e-07	0.0188722	65
Height	cg23139584	8	RPS20;RPS20;SNORD54	56987506	rs2667999	8:56950474	8	56950474	C	T	0.214179	-0.022	0.0036	6.3e-10	0.045227	0.002866	4.07544e-56	-0.486439	0.085358	1.20628e-08	0.0234737	86
Height	cg11919837	8		57350735	-	8:57364590	8	57364590	A	T	0.444776	0.017	0.0029	7e-09	-0.07016	0.00375	4.03161e-78	-0.242303	0.043315	2.21951e-08	0.098579	125
Height	cg17761419	8		57350749	rs8181029	8:57350945	8	57350945	T	C	0.449405	0.016	0.0029	3.1e-08	-0.050238	0.003574	7.18269e-45	-0.318482	0.062013	2.81064e-07	0.0934652	120
Height	cg07776626	8		57350775	rs8181029	8:57350945	8	57350945	T	C	0.449405	0.016	0.0029	3.1e-08	-0.054057	0.002732	3.78097e-87	-0.295984	0.055693	1.06931e-07	0.105189	123
Height	cg21220214	8		57350948	rs8181029	8:57350945	8	57350945	T	C	0.449405	0.016	0.0029	3.1e-08	-0.027587	0.001459	9.52141e-80	-0.579973	0.109503	1.18105e-07	0.0451234	121
Height	cg09654669	8		57350985	rs8181029	8:57350945	8	57350945	T	C	0.449405	0.016	0.0029	3.1e-08	-0.085278	0.00203	0	-0.187621	0.034299	4.49418e-08	0.0486609	152
Height	cg19413350	8		57351067	rs8181029	8:57350945	8	57350945	T	C	0.449405	0.016	0.0029	3.1e-08	-0.09149	0.00369	1.05147e-135	-0.174883	0.032473	7.22388e-08	0.0584434	149
Height	cg27531336	8	PENK;PENK	57359908	-	8:57380064	8	57380064	G	A	0.454613	0.017	0.003	7.2e-09	-0.04196	0.003424	1.56035e-34	-0.405145	0.078768	2.69672e-07	0.255524	86
Height	cg07080864	8	PENK;PENK	57359956	rs2576577	8:57362906	8	57362906	T	C	0.453125	0.017	0.003	9e-09	-0.075618	0.002513	7.50973e-199	-0.224815	0.040371	2.56577e-08	0.0721853	106
Height	cg09015433	8	PENK;PENK	57359970	rs2576577	8:57362906	8	57362906	T	C	0.453125	0.017	0.003	9e-09	-0.103242	0.003567	3.34227e-184	-0.164662	0.02961	2.68094e-08	0.0701154	106
Height	cg23350294	8	PENK;PENK	57359992	rs2576577	8:57362906	8	57362906	T	C	0.453125	0.017	0.003	9e-09	-0.066549	0.003268	3.57552e-92	-0.25545	0.046792	4.78231e-08	0.0801912	106
Height	cg00614011	8	NOV	120436479	-	8:120436982	8	120436982	T	C	0.226119	-0.024	0.0035	1.4e-11	-0.048938	0.002771	8.36486e-70	0.490415	0.07672	1.63474e-10	0.320001	185
Height	cg10105237	8	ZFAT	135726091	rs9969668	8:135731578	8	135731578	A	G	0.139881	0.033	0.004	7.9e-17	-0.024919	0.003354	1.08763e-13	-1.32431	0.239871	3.37212e-08	NA	NA
Height	cg00057272	8	ZFAT	135726252	rs13271002	8:135674604	8	135674604	G	T	0.147321	0.032	0.004	2.1e-15	-0.029684	0.003715	1.35563e-15	-1.07803	0.190697	1.57567e-08	NA	NA
Height	cg11466449	8		135842613	rs9969668	8:135731578	8	135731578	A	G	0.139881	0.033	0.004	7.9e-17	-0.023036	0.00253	8.70994e-20	-1.43251	0.234327	9.75939e-10	NA	NA
Height	cg19405177	8	PLEC1;PLEC1;PLEC1;PLEC1;PLEC1;PLEC1;PLEC1;PLEC1	145001428	rs7006770	8:145000602	8	145000602	C	T	0.396577	-0.016	0.003	3.2e-07	0.145674	0.003959	2.03593e-296	-0.109834	0.020809	1.30472e-07	0.122616	28
Height	cg04757492	8	PLEC1;PLEC1;PLEC1;PLEC1;PLEC1;PLEC1;PLEC1;PLEC1	145003862	rs6993953	8:145000321	8	145000321	T	C	0.398065	-0.015	0.003	6.8e-07	0.070959	0.003513	1.04886e-90	-0.211389	0.043554	1.21314e-06	0.0558475	28
Height	cg22822867	8	PLEC1;PLEC1;PLEC1;PLEC1;PLEC1;PLEC1;PLEC1;PLEC1	145004144	rs6993953	8:145000321	8	145000321	T	C	0.398065	-0.015	0.003	6.8e-07	0.061377	0.002931	2.1653e-97	-0.244392	0.050252	1.15432e-06	0.0480162	28
Height	cg08090367	8	PLEC1;PLEC1;PLEC1;PLEC1;PLEC1;PLEC1;PLEC1;PLEC1	145005311	rs6993953	8:145000321	8	145000321	T	C	0.398065	-0.015	0.003	6.8e-07	0.033713	0.001783	1.02458e-79	-0.444928	0.092045	1.33947e-06	0.0648035	28
Height	cg07427475	8	PLEC1;PLEC1;PLEC1;PLEC1;PLEC1;PLEC1;PLEC1;PLEC1	145008110	rs11777239	8:145031265	8	145031265	A	G	0.392857	-0.018	0.003	3.1e-09	-0.137336	0.003071	0	0.131066	0.02204	2.73585e-09	0.413091	27
Height	cg02331830	8	PLEC1;PLEC1;PLEC1;PLEC1;PLEC1;PLEC1;PLEC1;PLEC1	145008288	rs11777239	8:145031265	8	145031265	A	G	0.392857	-0.018	0.003	3.1e-09	-0.200149	0.003423	0	0.089933	0.015068	2.392e-09	0.405733	27
Height	cg04255391	8	PLEC1;PLEC1;PLEC1;PLEC1;PLEC1;PLEC1;PLEC1;PLEC1	145008397	rs11780978	8:145034852	8	145034852	A	G	0.393601	-0.018	0.003	1.5e-09	-0.103641	0.002973	2.92578e-266	0.173677	0.029372	3.35814e-09	0.396755	27
Height	cg14598846	8	PLEC1;PLEC1;PLEC1;PLEC1;PLEC1;PLEC1;PLEC1;PLEC1	145008909	rs11780978	8:145034852	8	145034852	A	G	0.393601	-0.018	0.003	1.5e-09	-0.095331	0.001878	0	0.188815	0.031688	2.54539e-09	0.474966	27
Height	cg23299254	8	PLEC1;PLEC1;PLEC1;PLEC1;PLEC1;PLEC1;PLEC1;PLEC1	145008957	rs6993022	8:145040108	8	145040108	C	T	0.395089	-0.018	0.003	1.4e-09	-0.040724	0.002289	8.6865e-71	0.442004	0.077745	1.30582e-08	0.444087	27
Height	cg10173586	8	PLEC1;PLEC1;MIR661;PLEC1;PLEC1	145020593	rs11777239	8:145031265	8	145031265	A	G	0.392857	-0.018	0.003	3.1e-09	0.089595	0.002045	0	-0.200903	0.033796	2.773e-09	0.319956	27
Height	cg20680163	8	PLEC1;PLEC1	145033743	rs11780978	8:145034852	8	145034852	A	G	0.393601	-0.018	0.003	1.5e-09	0.023365	0.002351	2.85679e-23	-0.770378	0.149984	2.80054e-07	0.40893	18
Height	cg07980830	8	GRINA;GRINA	145063362	-	8:145058986	8	145058986	G	A	0.409226	-0.016	0.0031	3.4e-07	0.080579	0.002354	6.8771e-257	-0.198564	0.038906	3.33213e-07	0.0910545	31
Height	cg00833393	9	TLN1;CREB3	35731638	-	9:35751221	9	35751221	C	T	0.335565	-0.019	0.0035	4.8e-08	0.012647	0.001196	4.08434e-26	-1.50228	0.311096	1.37229e-06	NA	NA
Height	cg14631576	9	CENPP	95140430	rs1121978	9:95140351	9	95140351	G	T	0.276786	-0.026	0.0032	2.1e-15	-0.064912	0.002397	1.82231e-161	0.400545	0.051469	7.12766e-15	0.0172006	234
Height	cg24105685	9	CENPP;ECM2	95298969	rs4743874	9:95288323	9	95288323	A	C	0.331845	-0.021	0.0031	1.4e-11	0.01671	0.002114	2.65881e-15	-1.25671	0.244301	2.688e-07	0.00793902	33
Height	cg03456213	9	C9orf3	97767954	rs10993329	9:97489444	9	97489444	G	A	0.05506	-0.038	0.006	4.4e-10	0.050005	0.006011	8.90031e-17	-0.759925	0.150806	4.67744e-07	NA	NA
Height	cg13700197	9	PTCH1;PTCH1;PTCH1;PTCH1;PTCH1;PTCH1;PTCH1	98221975	rs2282041	9:98248387	9	98248387	G	A	0.116071	0.03	0.0049	1.3e-09	0.028351	0.00346	2.5364e-16	1.05816	0.215753	9.36768e-07	NA	NA
Height	cg00638945	9	PTCH1;PTCH1;PTCH1;PTCH1;PTCH1;PTCH1;PTCH1	98266643	rs2282041	9:98248387	9	98248387	G	A	0.116071	0.03	0.0049	1.3e-09	0.054344	0.004613	4.83747e-32	0.552037	0.101613	5.55005e-08	NA	NA
Height	cg13456470	9	PTCH1;PTCH1;PTCH1;PTCH1;PTCH1;PTCH1;PTCH1	98266766	rs2282041	9:98248387	9	98248387	G	A	0.116071	0.03	0.0049	1.3e-09	0.094127	0.005149	1.17578e-74	0.318717	0.054899	6.41695e-09	8.63268e-05	15
Height	cg13428213	9	PTCH1;PTCH1;PTCH1;PTCH1;PTCH1;PTCH1;PTCH1	98267529	rs2282041	9:98248387	9	98248387	G	A	0.116071	0.03	0.0049	1.3e-09	0.029463	0.003419	6.90033e-18	1.01824	0.204021	6.01125e-07	NA	NA
Height	cg13754720	9	PTCH1;PTCH1	98274853	rs2282041	9:98248387	9	98248387	G	A	0.116071	0.03	0.0049	1.3e-09	0.053882	0.004902	4.22126e-28	0.55677	0.104096	8.86338e-08	NA	NA
Height	cg26878949	9	PTCH1;PTCH1	98279753	rs2282041	9:98248387	9	98248387	G	A	0.116071	0.03	0.0049	1.3e-09	0.037149	0.004479	1.08878e-16	0.807558	0.163941	8.39681e-07	NA	NA
Height	cg14323293	9	PTCH1;PTCH1	98280076	rs2282041	9:98248387	9	98248387	G	A	0.116071	0.03	0.0049	1.3e-09	0.05638	0.005412	2.07401e-25	0.532107	0.10081	1.30389e-07	NA	NA
Height	cg14605948	9		98315342	rs2282041	9:98248387	9	98248387	G	A	0.116071	0.03	0.0049	1.3e-09	0.042582	0.003996	1.60859e-26	0.70452	0.132708	1.10351e-07	NA	NA
Height	cg25260653	9	HABP4	99212216	rs10120119	9:99274954	9	99274954	T	C	0.179315	0.041	0.0038	1.1e-26	0.003372	0.000511	3.99768e-11	12.159	2.15862	1.77358e-08	NA	NA
Height	cg13789015	9	NCRNA00094	136890014	rs433402	9:136898627	9	136898627	G	A	0.274554	0.016	0.0032	8.4e-07	0.103639	0.003375	4.64183e-207	0.154383	0.031283	8.01489e-07	0.394027	32
Height	cg14150774	9	QSOX2	139138057	rs7038554	9:139134981	9	139134981	G	A	0.272321	0.036	0.0033	5e-28	0.032833	0.002586	6.21786e-37	1.09646	0.132516	1.29344e-16	NA	NA
Height	cg13435263	9		139143522	rs7038554	9:139134981	9	139134981	G	A	0.272321	0.036	0.0033	5e-28	0.034707	0.003855	2.18898e-19	1.03725	0.149376	3.81407e-12	NA	NA
Height	cg14115884	9	SDCCAG3;SDCCAG3;SDCCAG3	139300582	rs10781518	9:139300547	9	139300547	G	A	0.450149	0.019	0.0031	5e-10	0.028566	0.001984	5.45971e-47	0.665137	0.117948	1.70802e-08	0.00118518	29
Height	cg13741927	9	INPP5E	139327495	rs11145760	9:139382594	9	139382594	A	G	0.453125	0.021	0.003	4.1e-12	0.063165	0.002547	9.40164e-136	0.332462	0.049351	1.61974e-11	0.258869	48
Height	cg14169450	9	INPP5E	139327907	rs8413	9:139323311	9	139323311	C	T	0.41369	0.023	0.003	2.6e-14	0.011827	0.001513	5.36632e-15	1.94472	0.355273	4.40295e-08	0.278769	14
Height	cg14019695	9	INPP5E	139328340	rs8413	9:139323311	9	139323311	C	T	0.41369	0.023	0.003	2.6e-14	0.01148	0.001294	7.18994e-19	2.00349	0.34538	6.59856e-09	0.366023	15
Height	cg14217861	9	NOTCH1	139426233	rs8413	9:139323311	9	139323311	C	T	0.41369	0.023	0.003	2.6e-14	-0.030506	0.004526	1.58039e-11	-0.75394	0.148937	4.14605e-07	NA	NA
Height	cg27570978	10	DNA2	70231996	rs10823215	10:70263579	10	70263579	T	C	0.13244	-0.024	0.0042	9.4e-09	-0.034816	0.003366	4.43699e-25	0.689334	0.137815	5.67792e-07	0.0327904	34
Height	cg13484341	10	DNA2	70232027	-	10:70251287	10	70251287	A	G	0.133929	-0.024	0.0043	2.2e-08	-0.026503	0.002749	5.3797e-22	0.90556	0.187475	1.36324e-06	0.0411679	25
Height	cg24118715	10	DNA2	70232072	rs10823215	10:70263579	10	70263579	T	C	0.13244	-0.024	0.0042	9.4e-09	-0.035218	0.002983	3.59271e-32	0.681463	0.132489	2.69586e-07	0.00942746	36
Height	cg00533891	10	ZMIZ1	80919242	rs780151	10:80931481	10	80931481	A	G	0.41018	-0.022	0.003	1.9e-13	-0.02463	0.002935	4.73267e-17	0.893218	0.161745	3.34446e-08	0.575867	10
Height	cg08514558	10	PPIF	81106712	rs941873	10:81139462	10	81139462	A	G	0.467164	-0.031	0.0031	1.8e-23	0.019631	0.002041	6.61291e-22	-1.57917	0.227788	4.13054e-12	NA	NA
Height	cg19939077	10	PPIF	81108060	rs1483733	10:81130036	10	81130036	C	T	0.46503	-0.029	0.0029	1.7e-23	-0.013681	0.001646	9.33548e-17	2.11975	0.331595	1.63102e-10	NA	NA
Height	cg04662943	10		102668895	rs10883559	10:102667278	10	102667278	A	T	0.439732	-0.023	0.0029	1.1e-14	0.029389	0.002382	5.83865e-35	-0.782614	0.117313	2.53826e-11	0.0105551	40
Height	cg25179470	10	LZTS2	102756915	rs1535349	10:102745660	10	102745660	C	G	0.156994	-0.023	0.0039	1.1e-08	-0.009418	0.000866	1.55045e-27	2.44225	0.471114	2.17189e-07	NA	NA
Height	cg27255678	10	LZTS2	102756921	rs1535349	10:102745660	10	102745660	C	G	0.156994	-0.023	0.0039	1.1e-08	-0.004885	0.000487	1.11114e-23	4.70814	0.926083	3.69702e-07	NA	NA
Height	cg22532475	10	TRIM8	104410764	rs12357172	10:104388549	10	104388549	T	C	0.341518	-0.026	0.0031	9.8e-17	-0.033622	0.001973	4.10716e-65	0.773302	0.102764	5.27099e-14	0.353742	251
Height	cg05855489	10	C10orf26	104503620	rs12763284	10:104508202	10	104508202	G	A	0.467262	0.021	0.0029	3.3e-13	0.025575	0.002066	3.44966e-35	0.821099	0.131369	4.09607e-10	0.114536	97
Height	cg00035347	10	NT5C2;NT5C2	104953608	rs10748839	10:104953547	10	104953547	C	T	0.383185	0.016	0.003	6.3e-08	-0.063354	0.002873	8.54304e-108	-0.25255	0.048718	2.17273e-07	0.000139738	255
Height	cg14351425	10	GRK5	120968739	rs9325562	10:120970543	10	120970543	A	G	0.361607	0.018	0.0031	8.5e-09	-0.021714	0.002329	1.12022e-20	-0.828945	0.168182	8.2712e-07	0.000161285	16
Height	cg26203879	10	GRK5	120968844	rs9325562	10:120970543	10	120970543	A	G	0.361607	0.018	0.0031	8.5e-09	-0.057438	0.002463	2.77562e-120	-0.313383	0.055619	1.75646e-08	8.8854e-05	40
Height	cg09337049	10	GRK5	120971516	rs9325562	10:120970543	10	120970543	A	G	0.361607	0.018	0.0031	8.5e-09	0.021185	0.002275	1.25002e-20	0.849646	0.172442	8.34436e-07	0.000333135	23
Height	cg20435097	10	FAM53B	126320824	rs10794173	10:126330565	10	126330565	C	T	0.494792	0.015	0.0029	1.6e-07	0.047444	0.002308	6.97297e-94	0.316159	0.06303	5.27483e-07	0.0607665	81
Height	cg23000734	10	CTBP2	126850823	rs1915146	10:126846214	10	126846214	G	A	0.425595	0.016	0.003	1.3e-07	0.089925	0.002376	0	0.177925	0.03369	1.28359e-07	0.0325939	27
Height	cg05090351	10		126851162	rs1915146	10:126846214	10	126846214	G	A	0.425595	0.016	0.003	1.3e-07	0.114284	0.002502	0	0.140003	0.026429	1.17497e-07	0.0235882	28
Height	cg17191109	10		126851326	rs1915146	10:126846214	10	126846214	G	A	0.425595	0.016	0.003	1.3e-07	0.049434	0.00201	1.40126e-133	0.323663	0.062097	1.8661e-07	0.00760429	9
Height	cg05586607	11		1965447	rs217242	11:1984911	11	1984911	T	C	0.174107	0.025	0.0042	2.6e-09	-0.052055	0.004047	7.17847e-38	-0.480264	0.088903	6.58669e-08	0.0912611	26
Height	cg27617775	11		1989850	rs217242	11:1984911	11	1984911	T	C	0.174107	0.025	0.0042	2.6e-09	-0.0706	0.002569	3.08205e-166	-0.354108	0.06087	5.97463e-09	0.196447	16
Height	cg13130588	11		2294872	rs1011476	11:2299035	11	2299035	T	G	0.301339	0.019	0.0033	4.5e-09	-0.027938	0.001349	2.57893e-95	-0.680084	0.122598	2.90153e-08	0.6213	38
Height	cg08756205	11	TEAD1	12703573	rs7114698	11:12707876	11	12707876	T	C	0.478423	0.023	0.003	2.2e-15	-0.034954	0.002443	1.93934e-46	-0.658001	0.09737	1.40173e-11	0.0439961	76
Height	cg12487162	11	TEAD1	12845864	-	11:12845835	11	12845835	T	C	0.332589	0.019	0.0032	4.6e-09	-0.033005	0.003801	3.84369e-18	-0.575665	0.117453	9.52334e-07	0.00740492	28
Height	cg19336497	11	RRAS2;RRAS2	14380999	rs10832242	11:14340504	11	14340504	C	T	0.34747	-0.016	0.003	1.7e-07	-0.107876	0.002006	0	0.148319	0.027946	1.11265e-07	0.0147644	203
Height	cg01251548	11	DKFZp686O24166	17372745	rs7484027	11:17368381	11	17368381	A	T	0.412202	0.017	0.003	3.7e-08	0.052341	0.00271	3.94897e-83	0.324794	0.059732	5.40314e-08	0.00562747	136
Height	cg08442823	11	PHF21A;PHF21A	45951803	rs17787346	11:46033104	11	46033104	C	T	0.093703	0.029	0.0053	5.5e-08	-0.060462	0.005123	3.83869e-32	-0.479637	0.096621	6.90249e-07	NA	NA
Height	cg09580214	11	PSMC3	47448534	rs4752837	11:47465955	11	47465955	G	A	0.312126	0.029	0.0032	6.2e-19	-0.108268	0.004269	7.04067e-142	-0.267854	0.031387	1.41434e-17	0.0795419	401
Height	cg15270729	11	RAPSN;RAPSN	47468898	-	11:47460306	11	47460306	A	G	0.311756	0.029	0.0032	9.9e-20	-0.013608	0.001614	3.45733e-17	-2.13106	0.345256	6.72593e-10	NA	NA
Height	cg13308137	11	CUGBP1	47528955	rs12285933	11:47565103	11	47565103	T	G	0.164925	0.024	0.0042	1.4e-08	0.266019	0.002952	0	0.090219	0.01582	1.17832e-08	1.08808e-05	248
Height	cg11987802	11	CUGBP1	47529924	rs3740684	11:47468820	11	47468820	C	T	0.313711	0.029	0.0032	3e-19	0.023292	0.003089	4.66626e-14	1.24508	0.214795	6.76686e-09	0.559545	21
Height	cg05377527	11	PTPMT1;PTPMT1	47586666	rs7124681	11:47529947	11	47529947	A	C	0.411458	-0.02	0.003	8.5e-12	0.01309	0.001435	7.19438e-20	-1.52793	0.283843	7.32572e-08	0.00162561	55
Height	cg05585544	11		47624801	rs10838738	11:47663049	11	47663049	G	A	0.345238	-0.027	0.003	2.5e-18	-0.008598	0.001113	1.10533e-14	3.14039	0.535678	4.56036e-09	NA	NA
Height	cg20135002	11		47629003	-	11:47640429	11	47640429	C	G	0.345982	-0.026	0.0031	7.9e-18	-0.015557	0.001276	3.35111e-34	1.6713	0.241856	4.83591e-12	0.00392576	96
Height	cg18512352	11		47633146	rs12361256	11:47910823	11	47910823	G	T	0.348214	-0.022	0.003	1.5e-13	-0.022998	0.003063	6.0434e-14	0.956601	0.182355	1.55589e-07	NA	NA
Height	cg00394658	11	PTPRJ;PTPRJ	48001669	rs7130876	11:48050995	11	48050995	G	A	0.204918	0.025	0.0037	8.8e-12	0.021786	0.00282	1.10902e-14	1.14751	0.225615	3.6542e-07	0.0418539	24
Height	cg26468891	11	PTPRJ;PTPRJ	48077221	-	11:48018355	11	48018355	G	A	0.260805	0.025	0.0034	6.1e-13	-0.018846	0.002675	1.84945e-12	-1.32657	0.260772	3.6359e-07	0.358609	22
Height	cg24672777	11	OR4C45	48374446	rs7949865	11:48346202	11	48346202	T	G	0.142857	0.025	0.0042	4.6e-09	-0.083373	0.00427	6.67194e-85	-0.299856	0.052665	1.24325e-08	0.000328285	479
Height	cg23079866	11	SPDYC	64936920	rs12292693	11:64936719	11	64936719	C	A	0.25744	0.019	0.0036	1.3e-07	0.094255	0.005048	8.63517e-78	0.201581	0.039691	3.79913e-07	0.000824537	22
Height	cg09225861	11		65069680	-	11:65091609	11	65091609	A	G	0.156994	-0.026	0.0053	1.4e-06	0.087148	0.003179	1.80747e-165	-0.298344	0.061782	1.37248e-06	0.00298052	50
Height	cg05210497	11	TIGD3	65121660	rs629710	11:65109233	11	65109233	A	C	0.273065	-0.018	0.0036	4.6e-07	0.050358	0.002752	8.63118e-75	-0.357441	0.074109	1.41296e-06	0.0456375	63
Height	cg07321092	11	SLC25A45;SLC25A45	65144724	rs1787666	11:65249089	11	65249089	C	A	0.142857	-0.031	0.0044	1.6e-12	-0.021017	0.003123	1.69379e-11	1.47501	0.303087	1.13523e-06	NA	NA
Height	cg20889322	11		65196622	rs1787666	11:65249089	11	65249089	C	A	0.142857	-0.031	0.0044	1.6e-12	-0.020663	0.002706	2.25287e-14	1.50023	0.289739	2.24427e-07	NA	NA
Height	cg21890820	11	LTBP3;LTBP3;LTBP3	65308645	rs1787666	11:65249089	11	65249089	C	A	0.142857	-0.031	0.0044	1.6e-12	0.04502	0.002612	1.43142e-66	-0.688586	0.105585	6.95458e-11	0.00761167	45
Height	cg04948284	11	LTBP3;LTBP3;LTBP3	65313608	rs616599	11:65254025	11	65254025	G	T	0.140625	-0.032	0.0045	7.9e-13	0.023567	0.003575	4.32365e-11	-1.35785	0.280863	1.33431e-06	NA	NA
Height	cg04255276	11	LTBP3;LTBP3;LTBP3	65314021	rs616599	11:65254025	11	65254025	G	T	0.140625	-0.032	0.0045	7.9e-13	0.067728	0.00546	2.45592e-35	-0.472479	0.076585	6.85775e-10	0.0234264	13
Height	cg13044675	11	LTBP3;LTBP3;LTBP3	65314161	rs616599	11:65254025	11	65254025	G	T	0.140625	-0.032	0.0045	7.9e-13	0.056915	0.004577	1.66251e-35	-0.562238	0.091078	6.69366e-10	0.00878007	11
Height	cg05638689	11	LTBP3;LTBP3;LTBP3	65314454	rs616599	11:65254025	11	65254025	G	T	0.140625	-0.032	0.0045	7.9e-13	0.036177	0.003136	8.76917e-31	-0.884547	0.146126	1.41908e-09	NA	NA
Height	cg24392577	11	LTBP3;LTBP3;LTBP3	65314556	rs616599	11:65254025	11	65254025	G	T	0.140625	-0.032	0.0045	7.9e-13	0.07252	0.005709	5.71593e-37	-0.441258	0.071114	5.47033e-10	0.0162529	15
Height	cg07408779	11	LTBP3;LTBP3;LTBP3	65315205	rs616599	11:65254025	11	65254025	G	T	0.140625	-0.032	0.0045	7.9e-13	0.018309	0.002721	1.72537e-11	-1.74778	0.357633	1.02347e-06	NA	NA
Height	cg03101763	11	LTBP3;LTBP3;LTBP3	65319844	rs1787666	11:65249089	11	65249089	C	A	0.142857	-0.031	0.0044	1.6e-12	-0.017606	0.002447	6.23658e-13	1.76074	0.34977	4.80352e-07	NA	NA
Height	cg01669108	11	CTSW	65646791	-	11:65663239	11	65663239	T	C	0.221726	-0.019	0.0037	3.8e-07	0.025971	0.001826	6.39417e-46	-0.731585	0.151465	1.36492e-06	0.0331169	30
Height	cg03887787	11	CTSW	65647532	-	11:65663239	11	65663239	T	C	0.221726	-0.019	0.0037	3.8e-07	0.116826	0.002417	0	-0.162635	0.031849	3.28358e-07	0.000579782	78
Height	cg17985854	11	BANF1;EIF1AD;BANF1	65770987	-	11:65733393	11	65733393	T	C	0.491071	0.017	0.0033	4.3e-07	-0.041631	0.001672	8.34797e-137	-0.408349	0.080947	4.54364e-07	0.000459292	87
Height	cg12152352	11	TPCN2	68856906	rs3750972	11:68830628	11	68830628	G	T	0.476935	0.019	0.0031	9.5e-10	0.020349	0.001665	2.29201e-34	0.933689	0.170413	4.27769e-08	0.394499	19
Height	cg23845249	11		68861649	rs7111999	11:68860658	11	68860658	G	A	0.47247	0.015	0.003	6.6e-07	0.032024	0.001611	5.74313e-88	0.468398	0.096596	1.2407e-06	0.662816	39
Height	cg02660097	11		68866761	rs3750972	11:68830628	11	68830628	G	T	0.476935	0.019	0.0031	9.5e-10	0.083589	0.003727	2.05248e-111	0.227304	0.038446	3.3744e-09	0.0154485	24
Height	cg00509485	11		69863098	rs4980722	11:69852415	11	69852415	C	T	0.453869	-0.016	0.0029	6.9e-08	-0.044636	0.002794	1.9698e-57	0.358458	0.068737	1.83902e-07	0.0878868	26
Height	cg26830558	11		69874845	rs4980739	11:69867624	11	69867624	G	C	0.433036	0.017	0.0031	7.6e-08	-0.053766	0.002941	1.19803e-74	-0.316187	0.060196	1.49965e-07	0.0219699	69
Height	cg17700453	11	XRRA1	74657466	rs12221841	11:74618701	11	74618701	G	C	0.286458	0.017	0.0032	7.8e-08	-0.041591	0.001983	1.19777e-97	-0.408742	0.07937	2.6072e-07	9.42296e-05	126
Height	cg24899006	11	C2CD2L	118978955	rs4301800	11:119019520	11	119019520	A	C	0.482887	-0.015	0.0029	2.4e-07	-0.028022	0.001787	2.05291e-55	0.535298	0.108976	9.01171e-07	0.342796	34
Height	cg15212210	11	C2CD2L	118986793	rs4301800	11:119019520	11	119019520	A	C	0.482887	-0.015	0.0029	2.4e-07	-0.095338	0.002823	5.2663e-250	0.157335	0.030773	3.17431e-07	0.315205	44
Height	cg22259797	11	C2CD2L	118986860	rs4301800	11:119019520	11	119019520	A	C	0.482887	-0.015	0.0029	2.4e-07	-0.17503	0.003745	0	0.0857	0.01667	2.73234e-07	0.28053	44
Height	cg17563773	11	POU2F3	120177486	-	11:120178753	11	120178753	G	T	0.110119	-0.026	0.0048	9.2e-08	-0.058849	0.003685	2.10998e-57	0.44181	0.08613	2.90366e-07	0.000127568	20
Height	cg09120934	11	POU2F3	120187999	-	11:120187971	11	120187971	A	G	0.127976	-0.027	0.0044	1.2e-09	-0.040337	0.003007	4.94927e-41	0.669357	0.119951	2.40161e-08	0.0673352	19
Height	cg27398637	11	C11orf63	122830231	rs7944492	11:122838745	11	122838745	G	T	0.416667	-0.017	0.003	5.2e-09	0.056609	0.003108	4.02748e-74	-0.300305	0.055501	6.2731e-08	0.00354942	29
Height	cg06172475	11	FLI1;FLI1;FLI1	128563903	-	11:128577624	11	128577624	C	G	0.261905	-0.027	0.0035	2.7e-14	-0.031088	0.002407	3.72674e-38	0.868502	0.13114	3.5264e-11	0.19569	21
Height	cg24279017	12	ETV6	11877740	rs2416883	12:11876394	12	11876394	G	A	0.418155	0.028	0.003	2.5e-20	-0.024947	0.002426	8.37736e-25	-1.1224	0.162404	4.80654e-12	0.0633028	21
Height	cg13890972	12		28721907	rs7971717	12:28723020	12	28723020	C	T	0.498512	0.021	0.0029	1.2e-12	-0.009288	0.001327	2.56418e-12	-2.26101	0.449252	4.83301e-07	0.0320416	36
Height	cg26714650	12	CS	56694279	rs17118431	12:56667100	12	56667100	G	A	0.072917	0.047	0.0058	1.1e-15	-0.02361	0.002573	4.50323e-20	-1.99068	0.327749	1.24936e-09	NA	NA
Height	cg02705573	12	PAN2;PAN2;PAN2	56728493	rs871130	12:56648777	12	56648777	T	C	0.073661	0.046	0.0059	2.2e-15	-0.042407	0.005024	3.16319e-17	-1.08472	0.1894	1.02151e-08	NA	NA
Height	cg00599273	12	CDK4	58146742	-	12:58146719	12	58146719	C	A	0.337798	-0.019	0.0035	1.1e-07	0.033564	0.001789	1.63348e-78	-0.566078	0.108556	1.84198e-07	0.00728413	127
Height	cg02732509	12	CTDSP2	58241200	-	12:58241028	12	58241028	G	T	0.318591	-0.024	0.0036	5.5e-11	0.021251	0.002281	1.19607e-20	-1.12934	0.2083	5.90385e-08	0.360793	44
Height	cg23105471	12	CTDSP2	58241215	rs1599750	12:58242545	12	58242545	G	T	0.315868	-0.023	0.0032	2.3e-12	0.027403	0.002878	1.73001e-21	-0.839315	0.146318	9.67922e-09	0.165308	22
Height	cg12526091	12		58245042	rs10877030	12:58256714	12	58256714	G	T	0.317708	-0.023	0.0031	4.3e-13	0.013492	0.00196	5.77677e-12	-1.70477	0.337792	4.49283e-07	NA	NA
Height	cg02802391	12	HMGA2	66357083	rs10506474	12:66360274	12	66360274	C	T	0.168155	-0.027	0.0038	1.6e-12	0.027695	0.002915	2.07587e-21	-0.974895	0.171331	1.26945e-08	1.78809e-15	9
Height	cg16749629	12		66459807	rs10735933	12:66459794	12	66459794	G	A	0.335565	-0.016	0.003	1.8e-07	-0.191345	0.002329	0	0.083619	0.015712	1.0256e-07	0.000465878	60
Height	cg18151635	12		93972918	rs10777530	12:93961110	12	93961110	T	C	0.205357	0.044	0.0036	2.4e-34	-0.047182	0.002	4.9334e-123	-0.932563	0.085934	1.94896e-27	7.44883e-08	23
Height	cg13944111	12		107296891	rs2024518	12:107296902	12	107296902	A	G	0.254464	-0.018	0.0034	7.2e-08	0.057409	0.004554	1.98151e-36	-0.313538	0.064235	1.05506e-06	0.00565453	17
Height	cg08817693	12	C12orf23	107348944	rs10778515	12:107332481	12	107332481	G	A	0.380952	-0.017	0.0031	4.2e-08	-0.035516	0.003436	4.85367e-25	0.478658	0.098809	1.27087e-06	0.323327	15
Height	cg26297688	12	C12orf23	107349093	rs10778517	12:107341664	12	107341664	G	T	0.447173	-0.017	0.003	1.8e-08	-0.01371	0.001238	1.7013e-28	1.23993	0.245801	4.54819e-07	0.270458	101
Height	cg23895963	12		117471115	rs7302025	12:117442902	12	117442902	G	A	0.130208	-0.024	0.0043	3e-08	-0.061997	0.003638	4.11599e-65	0.387114	0.072984	1.13214e-07	0.0147033	84
Height	cg09595079	12	SPPL3	121273323	rs584001	12:121228055	12	121228055	G	T	0.419643	0.017	0.0029	2e-08	-0.037343	0.002801	1.48024e-40	-0.455234	0.084832	8.0357e-08	0.357558	100
Height	cg12635120	12		121345228	rs2650006	12:121352206	12	121352206	G	A	0.354911	0.017	0.0031	2.3e-08	-0.028385	0.00208	2.09735e-42	-0.598915	0.117701	3.61044e-07	0.0595444	77
Height	cg21745287	12	ARL6IP4;ARL6IP4;OGFOD2;ARL6IP4;ARL6IP4	123464511	rs1727295	12:123616861	12	123616861	G	A	0.293155	0.022	0.0033	3e-11	0.033837	0.00168	3.38791e-90	0.650178	0.102732	2.46919e-10	2.43329e-09	98
Height	cg13010344	12	ARL6IP4;ARL6IP4;ARL6IP4;ARL6IP4	123464640	rs1051434	12:123641200	12	123641200	C	T	0.290179	0.019	0.0032	6e-09	0.014237	0.001088	3.82189e-39	1.33457	0.246815	6.4035e-08	3.82052e-09	98
Height	cg19120225	12	PITPNM2	123595024	rs1790121	12:123604492	12	123604492	G	A	0.294643	0.019	0.0032	3.3e-09	0.020451	0.002425	3.40349e-17	0.929052	0.191374	1.20605e-06	6.90317e-06	83
Height	cg01687878	12		123616817	rs2337934	12:123745359	12	123745359	A	G	0.234375	0.036	0.0037	2.4e-22	0.026887	0.002228	1.5696e-33	1.33892	0.176769	3.60839e-14	2.11107e-06	56
Height	cg19016782	12	C12orf65;C12orf65	123741754	rs1716170	12:123716513	12	123716513	C	T	0.229911	0.035	0.0036	7.7e-22	0.01243	0.001547	9.37899e-16	2.81569	0.454626	5.88706e-10	0.0986535	25
Height	cg19781462	12		124744261	rs7976444	12:124744315	12	124744315	A	G	0.087798	0.034	0.0055	3.7e-10	0.046841	0.002014	1.11634e-119	0.725867	0.121496	2.30901e-09	5.77019e-05	67
Height	cg00827893	13	PDS5B	33162946	rs2032495	13:33204742	13	33204742	C	T	0.421131	0.018	0.003	1.2e-09	-0.016961	0.00172	6.20612e-23	-1.06128	0.207055	2.96607e-07	0.0401199	50
Height	cg17976839	13		50923823	rs2762046	13:50925940	13	50925940	A	G	0.465774	0.02	0.0029	6.8e-12	0.016408	0.001887	3.40583e-18	1.21895	0.225574	6.52543e-08	0.265048	20
Height	cg14651504	13		50961428	rs2532972	13:50980822	13	50980822	C	T	0.407738	-0.027	0.003	4.4e-20	0.013151	0.001613	3.49309e-16	-2.05312	0.339744	1.51136e-09	NA	NA
Height	cg21025488	13	CDC16;CDC16	115000149	rs9285061	13:115045729	13	115045729	G	T	0.241815	-0.022	0.0035	1.1e-10	-0.036942	0.002386	4.43262e-54	0.595533	0.102253	5.74115e-09	0.637823	30
Height	cg24890222	13	CDC16;CDC16	115000162	rs6560947	13:115003468	13	115003468	G	C	0.24256	-0.022	0.0034	2.1e-10	-0.037059	0.002729	5.43113e-42	0.593651	0.101632	5.18262e-09	0.531564	14
Height	cg02115394	13	CDC16;CDC16	115000168	rs9285061	13:115045729	13	115045729	G	T	0.241815	-0.022	0.0035	1.1e-10	-0.019758	0.001568	2.16955e-36	1.11347	0.197969	1.86077e-08	0.626281	14
Height	cg24704211	13	CDC16;CDC16	115000206	rs9285061	13:115045729	13	115045729	G	T	0.241815	-0.022	0.0035	1.1e-10	-0.029149	0.002004	6.23351e-48	0.754745	0.130805	7.9271e-09	0.714477	31
Height	cg04718414	13	CDC16;CDC16	115000211	rs9285061	13:115045729	13	115045729	G	T	0.241815	-0.022	0.0035	1.1e-10	-0.014092	0.001207	1.61721e-31	1.56117	0.282052	3.11119e-08	0.606142	11
Height	cg22958605	13	CDC16;CDC16	115000234	rs6560947	13:115003468	13	115003468	G	C	0.24256	-0.022	0.0034	2.1e-10	-0.013366	0.001187	2.03716e-29	1.64594	0.293374	2.01863e-08	0.749703	11
Height	cg18688254	14	GMPR2;GMPR2;GMPR2;GMPR2;GMPR2;NEDD8;GMPR2	24701745	rs12886362	14:24791571	14	24791571	A	C	0.202381	0.027	0.0038	6.1e-13	-0.004805	0.000556	5.61177e-18	-5.61943	1.02396	4.06643e-08	NA	NA
Height	cg02879798	14	ADCY4	24800305	rs12436417	14:24799578	14	24799578	G	C	0.275298	0.021	0.0033	2.7e-10	-0.015031	0.001771	2.08511e-17	-1.39716	0.274394	3.5469e-07	0.0362492	24
Height	cg18846074	14	ADCY4	24801073	rs12436417	14:24799578	14	24799578	G	C	0.275298	0.021	0.0033	2.7e-10	-0.099105	0.002733	7.30259e-288	-0.211897	0.033807	3.66103e-10	1.85009e-07	84
Height	cg09822192	14	ADCY4	24801191	rs12436417	14:24799578	14	24799578	G	C	0.275298	0.021	0.0033	2.7e-10	-0.104101	0.003667	2.83775e-177	-0.201728	0.032487	5.31422e-10	4.0101e-07	84
Height	cg26229990	14	ADCY4	24801301	rs12436417	14:24799578	14	24799578	G	C	0.275298	0.021	0.0033	2.7e-10	-0.046249	0.00281	7.09384e-61	-0.454064	0.0765	2.92954e-09	1.51436e-08	82
Height	cg02098786	14	ADCY4	24801794	rs12436417	14:24799578	14	24799578	G	C	0.275298	0.021	0.0033	2.7e-10	0.052657	0.002934	4.95337e-72	0.39881	0.066493	2.00004e-09	0.000301883	75
Height	cg22990158	14	ADCY4	24802150	-	14:24799843	14	24799843	C	T	0.392113	0.018	0.003	3.4e-09	0.049327	0.001954	1.32792e-140	0.364911	0.062513	5.30284e-09	8.03867e-06	72
Height	cg08218799	14	ADCY4	24804930	-	14:24805117	14	24805117	T	C	0.254464	0.026	0.0035	8.3e-14	0.026075	0.002351	1.35947e-28	0.997125	0.161547	6.72766e-10	0.00274861	50
Height	cg06993714	14	NFATC4	24835343	rs10129213	14:24856202	14	24856202	T	G	0.110119	0.039	0.0046	3.4e-17	-0.0208	0.002719	2.01544e-14	-1.87504	0.33014	1.35065e-08	NA	NA
Height	cg01233722	14	NFATC4;NFATC4	24838126	rs2229309	14:24839083	14	24839083	G	C	0.398065	0.022	0.003	1e-13	-0.007857	0.000929	2.80054e-17	-2.8	0.505437	3.02872e-08	0.00151302	12
Height	cg07166546	14		35805898	rs10438062	14:35806152	14	35806152	T	C	0.420387	-0.018	0.0031	2.7e-09	-0.10753	0.002515	0	0.167395	0.029094	8.73371e-09	0.00492253	216
Height	cg04177945	14		35838240	rs17114075	14:35842260	14	35842260	T	C	0.248512	-0.023	0.0036	8.5e-11	-0.042237	0.002813	5.7197e-51	0.544549	0.092627	4.12936e-09	0.00743481	52
Height	cg03549618	14		35838977	-	14:35839236	14	35839236	C	G	0.261161	0.018	0.0035	3.2e-07	0.073341	0.002523	9.97711e-186	0.245427	0.048463	4.1014e-07	0.0516254	118
Height	cg16518861	14	NFKBIA	35871715	rs17114075	14:35842260	14	35842260	T	C	0.248512	-0.023	0.0036	8.5e-11	-0.078249	0.004227	1.64555e-76	0.293934	0.04867	1.54742e-09	0.0197908	56
Height	cg00689225	14	NFKBIA	35871954	rs17114075	14:35842260	14	35842260	T	C	0.248512	-0.023	0.0036	8.5e-11	-0.052467	0.00383	1.02901e-42	0.438373	0.07571	7.03239e-09	0.0135973	22
Height	cg04545963	14	NFKBIA	35872393	rs17114075	14:35842260	14	35842260	T	C	0.248512	-0.023	0.0036	8.5e-11	-0.039439	0.002688	1.0071e-48	0.583179	0.099561	4.69915e-09	0.000770701	30
Height	cg16907514	14	KTN1;C14orf33;KTN1;KTN1;KTN1	56046098	rs4457912	14:56050896	14	56050896	A	G	0.358108	0.016	0.003	1.5e-07	0.049607	0.004201	3.50409e-32	0.322536	0.066357	1.17024e-06	0.748061	61
Height	cg18819791	14	DAAM1	59799583	rs1957409	14:59800800	14	59800800	A	C	0.428571	-0.017	0.0029	9.6e-09	0.043655	0.002548	8.55577e-66	-0.389416	0.070211	2.91662e-08	0.00686049	100
Height	cg26396452	14	MAX;MAX;MAX;MAX	65542826	rs2151755	14:65578874	14	65578874	T	C	0.415179	-0.021	0.003	3.7e-12	0.050584	0.001548	3.14106e-234	-0.415149	0.060652	7.66218e-12	0.254526	81
Height	cg11161011	14	MAX;MAX;MAX;MAX;MAX;MAX	65562177	rs7143495	14:65546361	14	65546361	G	A	0.374256	-0.019	0.0031	1.5e-09	-0.040279	0.002833	6.97367e-46	0.471714	0.083809	1.81865e-08	0.0100925	56
Height	cg16583315	14	MAX;MAX;MAX;MAX;MAX;MAX	65563665	rs4902361	14:65548470	14	65548470	T	G	0.392113	-0.02	0.003	5.9e-11	-0.031083	0.001947	2.34026e-57	0.643446	0.104597	7.66599e-10	0.158035	39
Height	cg07112884	14	RAD51L1;RAD51L1;RAD51L1	68548136	rs11158718	14:68548431	14	68548431	A	G	0.145833	-0.029	0.0041	2.1e-12	0.108754	0.003313	2.13313e-236	-0.266658	0.038565	4.69448e-12	0.0372969	310
Height	cg18825221	14	RAD51L1;RAD51L1;RAD51L1	68749962	rs911263	14:68753593	14	68753593	C	T	0.287946	-0.02	0.0032	5.8e-10	-0.138909	0.003529	0	0.14398	0.023325	6.71393e-10	3.34706e-05	255
Height	cg08847533	14	NEK9	75593920	rs910316	14:75626042	14	75626042	C	A	0.482887	-0.017	0.0029	1.3e-08	0.005138	0.000313	1.57662e-60	-3.30871	0.599353	3.3808e-08	0.325463	70
Height	cg11812906	14	NEK9	75593930	rs11159121	14:75666029	14	75666029	A	T	0.482143	-0.017	0.003	1.8e-08	0.00605	0.000619	1.53963e-22	-2.80969	0.573217	9.50503e-07	0.247807	33
Height	cg16787352	14	ANKRD9	102975405	rs942024	14:102979463	14	102979463	T	C	0.294643	-0.023	0.0033	2e-12	-0.019022	0.001635	2.73516e-31	1.20911	0.202225	2.2447e-09	0.396228	26
Height	cg18329187	14	CKB	103989711	rs17679259	14:103895302	14	103895302	G	A	0.127232	0.032	0.0042	1.9e-14	0.076994	0.006067	6.6581e-37	0.415616	0.063625	6.47978e-11	1.15063e-08	129
Height	cg11468522	14	CKB	103989789	rs17679259	14:103895302	14	103895302	G	A	0.127232	0.032	0.0042	1.9e-14	0.020495	0.00264	8.24365e-15	1.56132	0.287117	5.39038e-08	NA	NA
Height	cg09975044	14		104007538	rs12885878	14:104007555	14	104007555	A	G	0.1875	0.025	0.0038	4.3e-11	0.121167	0.005729	2.86424e-99	0.206326	0.032844	3.34256e-10	0.00042681	51
Height	cg21153102	15		41252147	rs9796	15:41271447	15	41271447	T	A	0.44494	-0.016	0.003	2.9e-08	0.087365	0.002903	5.19334e-199	-0.18314	0.034874	1.50848e-07	0.00221728	107
Height	cg07883696	15	NUSAP1;NUSAP1;NUSAP1	41628806	-	15:41672384	15	41672384	G	A	0.256696	-0.021	0.0034	7.6e-10	0.027499	0.001604	6.44323e-66	-0.763674	0.131418	6.20858e-09	0.11866	106
Height	cg18705301	15	NDUFAF1	41695430	rs7164211	15:41705041	15	41705041	T	A	0.254464	-0.021	0.0034	5.8e-10	-0.280326	0.002828	0	0.074913	0.012152	7.06997e-10	0.0723703	141
Height	cg00456672	15	C2CD4A	62358751	rs1436966	15:62358682	15	62358682	G	A	0.471642	-0.018	0.0029	5.9e-10	-0.037333	0.002767	1.77678e-41	0.482147	0.085507	1.71327e-08	0.00766094	134
Height	cg26430287	15	SMAD3;SMAD3;SMAD3	67439567	rs12441344	15:67447895	15	67447895	G	A	0.216317	-0.021	0.0036	2.6e-09	0.040822	0.003438	1.592e-32	-0.514435	0.098254	1.64314e-07	0.34452	22
Height	cg01666796	15	TLE3;TLE3;TLE3	70364327	rs4777230	15:70365762	15	70365762	C	T	0.136905	0.037	0.0046	1e-15	-0.028346	0.002513	1.61449e-29	-1.30529	0.1993	5.77897e-11	NA	NA
Height	cg04664328	15	NR2E3;NR2E3	72101672	rs2291276	15:72195718	15	72195718	A	G	0.019345	0.064	0.0094	7.8e-12	-0.096704	0.005152	1.3204e-78	-0.661811	0.1034	1.54909e-10	0.0302659	23
Height	cg16672083	15	SENP8;SENP8	72433130	rs2415120	15:72105544	15	72105544	G	A	0.260417	0.021	0.0039	4.9e-08	-0.01764	0.001286	8.51795e-43	-1.1905	0.237527	5.38521e-07	0.000325109	89
Height	cg02812767	15	LOXL1	74218468	rs4886782	15:74228810	15	74228810	A	G	0.423363	-0.03	0.0031	1.1e-21	0.038719	0.002801	1.87526e-43	-0.774816	0.097737	2.23556e-15	0.0297965	28
Height	cg01349856	15	LOXL1	74220517	rs4243042	15:74241624	15	74241624	T	A	0.478423	-0.026	0.003	1.4e-17	-0.006474	0.000724	3.96253e-19	4.01635	0.645511	4.90937e-10	NA	NA
Height	cg23484268	15	LOXL1	74220776	rs4243042	15:74241624	15	74241624	T	A	0.478423	-0.026	0.003	1.4e-17	-0.041497	0.001861	4.02523e-110	0.626558	0.077565	6.59071e-16	0.0139748	38
Height	cg02462661	15	STOML1	74275622	rs2507	15:74275676	15	74275676	G	A	0.28497	-0.017	0.0033	2.3e-07	0.037965	0.002457	7.4366e-54	-0.447786	0.091627	1.02362e-06	3.73875e-07	26
Height	cg03328299	15	STOML1	74281983	rs3816197	15:74282880	15	74282880	T	C	0.294643	-0.017	0.0032	1.9e-07	-0.034846	0.001991	1.33359e-68	0.487866	0.09597	3.70488e-07	0.00013619	49
Height	cg25207952	15	C15orf39	75499952	rs7163907	15:75845097	15	75845097	C	T	0.247024	0.02	0.0034	6.6e-09	0.025997	0.002628	4.50408e-23	0.769322	0.152161	4.28211e-07	0.00359555	31
Height	cg10416071	15	COMMD4	75628863	rs7163907	15:75845097	15	75845097	C	T	0.247024	0.02	0.0034	6.6e-09	-0.026809	0.002333	1.44296e-30	-0.746028	0.142473	1.6385e-07	0.558246	18
Height	cg25839482	15	IMP3;IMP3	75931953	-	15:75932129	15	75932129	T	G	0.244792	0.02	0.0036	4.2e-08	0.020228	0.00143	1.93173e-45	0.988721	0.1912	2.32664e-07	0.0221476	33
Height	cg26291519	15		76640005	rs17462564	15:76817203	15	76817203	G	A	0.067708	0.034	0.0058	7e-09	0.052858	0.005712	2.16207e-20	0.643229	0.12989	7.3417e-07	NA	NA
Height	cg02030270	15	SH3GL3;SH3GL3	84215725	rs2732153	15:84221440	15	84221440	G	T	0.136905	0.02	0.0039	2.5e-07	-0.084405	0.003808	7.38022e-109	-0.236952	0.047426	5.84614e-07	6.09857e-10	23
Height	cg15564896	15	SH3GL3;SH3GL3	84287328	rs1863451	15:84292025	15	84292025	C	A	0.34003	-0.034	0.0031	8.2e-29	-0.072322	0.003041	4.7041e-125	0.470122	0.047202	2.28303e-23	3.29492e-12	158
Height	cg14598478	15	ADAMTSL3	84363061	rs2585049	15:84352873	15	84352873	G	T	0.218006	-0.04	0.0035	5.4e-29	0.143877	0.003551	0	-0.278015	0.025275	3.84505e-28	5.71614e-13	162
Height	cg12863693	15	NMB;NMB	85201151	rs11638290	15:85227636	15	85227636	T	C	0.255952	0.018	0.0032	1.2e-08	0.127647	0.003411	1.80466e-306	0.141014	0.025351	2.65926e-08	7.3582e-15	218
Height	cg18582073	15	NMB;NMB	85202042	rs11638290	15:85227636	15	85227636	T	C	0.255952	0.018	0.0032	1.2e-08	-0.041024	0.001715	1.69418e-126	-0.438771	0.080131	4.35802e-08	1.05292e-11	189
Height	cg11038343	15		85920850	rs8038164	15:85850040	15	85850040	T	G	0.366815	0.016	0.003	8.2e-08	-0.017236	0.001048	8.87445e-61	-0.928286	0.182977	3.91076e-07	0.0189296	127
Height	cg17133734	15	AKAP13;AKAP13	86042851	rs6496027	15:86049988	15	86049988	C	T	0.43378	-0.017	0.0031	6e-08	0.021238	0.001227	3.65789e-67	-0.800468	0.153114	1.71425e-07	0.121481	288
Height	cg00376910	15	RLBP1	89765061	rs17228503	15:89763206	15	89763206	C	T	0.416667	-0.017	0.003	2.1e-08	-0.019555	0.002068	3.19512e-21	0.869349	0.178852	1.16961e-06	0.0482303	21
Height	cg01877814	15	POLG;POLG	89879097	rs1054875	15:89879126	15	89879126	T	A	0.383929	-0.02	0.003	9.8e-11	0.037295	0.00236	3.11601e-56	-0.536258	0.087306	8.13469e-10	0.021441	58
Height	cg24365117	15	POLG;POLG	89879190	-	15:89876236	15	89876236	A	C	0.38244	-0.02	0.0034	4.8e-09	0.050908	0.002255	7.9325e-113	-0.392866	0.069018	1.25372e-08	0.0223136	75
Height	cg08961287	15	LOC254559	89919993	rs176645	15:89917870	15	89917870	C	G	0.432292	0.018	0.0031	1.5e-08	-0.021028	0.001925	9.00439e-28	-0.856012	0.166961	2.94382e-07	0.102126	13
Height	cg17301216	15	LOC254559	89920348	rs3803528	15:89905333	15	89905333	A	G	0.412946	-0.018	0.0031	1.5e-08	0.041527	0.003044	2.27615e-42	-0.433455	0.081132	9.16235e-08	0.00520328	60
Height	cg09918751	15	ADAMTS17	100517450	rs9920547	15:100519833	15	100519833	A	G	0.291667	-0.031	0.0034	4.2e-20	0.12425	0.003189	0	-0.249497	0.028103	6.81787e-19	0.00976134	46
Height	cg00908189	16	PIGQ;PIGQ	619842	rs4144003	16:645968	16	645968	T	C	0.425595	0.018	0.003	1e-09	0.017232	0.000997	7.1386e-67	1.04457	0.184296	1.44559e-08	0.0405236	23
Height	cg08805041	16	PIGQ;PIGQ	621841	rs4984903	16:680695	16	680695	G	A	0.427827	0.02	0.0031	5.4e-11	-0.030977	0.002237	1.32981e-43	-0.645643	0.110404	4.97525e-09	5.73345e-05	15
Height	cg07343612	16	PIGQ;PIGQ	622815	rs4144003	16:645968	16	645968	T	C	0.425595	0.018	0.003	1e-09	-0.044958	0.001763	1.86094e-143	-0.400376	0.068551	5.2035e-09	0.000175259	23
Height	cg09263875	16	PIGQ;PIGQ	632152	rs4144003	16:645968	16	645968	T	C	0.425595	0.018	0.003	1e-09	0.050121	0.002392	1.63052e-97	0.359132	0.06226	8.01022e-09	0.0394576	23
Height	cg09256448	16		638327	rs4984903	16:680695	16	680695	G	A	0.427827	0.02	0.0031	5.4e-11	0.012481	0.001078	5.43569e-31	1.60248	0.284354	1.74537e-08	0.00833773	15
Height	cg07597022	16	RAB40C	675116	rs7204088	16:661142	16	661142	C	T	0.207589	0.019	0.0035	4.5e-08	-0.037883	0.001804	7.19918e-98	-0.501538	0.095427	1.47435e-07	0.000198854	39
Height	cg04911050	16	RAB40C	677664	rs7204088	16:661142	16	661142	C	T	0.207589	0.019	0.0035	4.5e-08	0.033234	0.001588	2.68378e-97	0.57171	0.108799	1.48227e-07	3.82169e-05	42
Height	cg05932139	16	WFIKKN1	680872	rs4984903	16:680695	16	680695	G	A	0.427827	0.02	0.0031	5.4e-11	-0.028983	0.002365	1.6016e-34	-0.690069	0.12088	1.13825e-08	0.000115332	15
Height	cg16808927	16	WDR90	710921	rs7204088	16:661142	16	661142	C	T	0.207589	0.019	0.0035	4.5e-08	0.069623	0.005057	3.9555e-43	0.2729	0.054037	4.41349e-07	0.0949802	33
Height	cg05638439	16	WDR90	711235	rs7204088	16:661142	16	661142	C	T	0.207589	0.019	0.0035	4.5e-08	-0.084231	0.006149	1.02415e-42	-0.225571	0.044696	4.49326e-07	0.00266751	44
Height	cg03079132	16	RHBDL1	727212	rs4984903	16:680695	16	680695	G	A	0.427827	0.02	0.0031	5.4e-11	0.019305	0.002457	3.96781e-15	1.03598	0.207787	6.17086e-07	NA	NA
Height	cg04861096	16	STUB1	729354	rs4984903	16:680695	16	680695	G	A	0.427827	0.02	0.0031	5.4e-11	0.01356	0.001686	8.85322e-16	1.47492	0.29309	4.84605e-07	NA	NA
Height	cg01552128	16	FBXL16	743584	rs4984903	16:680695	16	680695	G	A	0.427827	0.02	0.0031	5.4e-11	-0.015408	0.002118	3.42408e-13	-1.29799	0.26888	1.38319e-06	NA	NA
Height	cg08492912	16	METRN	764759	rs763206	16:770103	16	770103	G	C	0.203125	0.03	0.0038	1.9e-15	-0.033459	0.00358	8.99651e-21	-0.89661	0.148659	1.62612e-09	0.137267	12
Height	cg10254923	16	FAM173A	769848	-	16:774692	16	774692	G	A	0.410714	0.024	0.0037	4e-11	0.067162	0.002469	5.75123e-163	0.357346	0.056635	2.79737e-10	1.18055e-05	16
Height	cg09830866	16	FAM173A	771714	-	16:774692	16	774692	G	A	0.410714	0.024	0.0037	4e-11	0.023835	0.003132	2.76131e-14	1.00694	0.203987	7.96244e-07	NA	NA
Height	cg09385972	16	FAM173A	772568	-	16:774692	16	774692	G	A	0.410714	0.024	0.0037	4e-11	0.019875	0.002008	4.25933e-23	1.20752	0.222574	5.78748e-08	NA	NA
Height	cg08100221	16	NARFL	783800	rs11648796	16:792190	16	792190	G	A	0.180804	0.033	0.0038	1.4e-18	0.019411	0.001786	1.5833e-27	1.70004	0.250556	1.16024e-11	0.010685	9
Height	cg27144592	16	NARFL	783916	rs11648796	16:792190	16	792190	G	A	0.180804	0.033	0.0038	1.4e-18	0.087432	0.003942	5.41989e-109	0.377436	0.046675	6.14266e-16	0.136315	46
Height	cg06860422	16	NARFL	788079	rs11648796	16:792190	16	792190	G	A	0.180804	0.033	0.0038	1.4e-18	-0.062047	0.005012	3.32869e-35	-0.531851	0.074808	1.16398e-12	0.0349223	10
Height	cg07153511	16	LMF1	967377	rs8063213	16:992961	16	992961	G	T	0.375	0.017	0.0031	1.5e-08	0.013799	0.00127	1.76219e-27	1.23195	0.25166	9.81604e-07	NA	NA
Height	cg05836256	16	LMF1	1006052	rs8063213	16:992961	16	992961	G	T	0.375	0.017	0.0031	1.5e-08	-0.036179	0.001657	9.99729e-106	-0.469886	0.088345	1.04486e-07	0.0652276	14
Height	cg02837935	16		1027604	rs8063213	16:992961	16	992961	G	T	0.375	0.017	0.0031	1.5e-08	0.035089	0.00333	5.79866e-26	0.484483	0.099594	1.14711e-06	NA	NA
Height	cg02847766	16	ABCA17P	2470641	rs12926827	16:2488693	16	2488693	T	C	0.31994	-0.019	0.0031	2e-09	0.026228	0.001758	2.36262e-50	-0.724424	0.127777	1.43264e-08	0.0176828	11
Height	cg06979342	16	ABCA17P	2475057	rs1136062	16:2502641	16	2502641	T	C	0.323661	-0.019	0.0032	3.3e-09	-0.009825	0.000571	2.09391e-66	1.93379	0.344521	1.98873e-08	0.0194587	13
Height	cg02512168	16	ZNF205;MGC3771;ZNF205;MGC3771	3163228	rs8048848	16:3161652	16	3161652	A	G	0.414435	0.016	0.003	1.4e-07	0.047534	0.002996	1.06467e-56	0.336598	0.066582	4.29477e-07	0.461138	34
Height	cg05894115	16		3181972	rs9922546	16:3167795	16	3167795	C	A	0.41369	0.016	0.003	1.5e-07	-0.045934	0.002217	2.51601e-95	-0.348326	0.067441	2.40563e-07	0.209737	49
Height	cg00834536	16	ADCY9	4013537	rs2531995	16:4013467	16	4013467	C	T	0.278274	-0.018	0.0031	8.7e-09	-0.018736	0.002122	1.06364e-18	0.960738	0.198041	1.22712e-06	NA	NA
Height	cg08550394	16	ADCY9	4013659	rs2531995	16:4013467	16	4013467	C	T	0.278274	-0.018	0.0031	8.7e-09	0.02414	0.002624	3.55485e-20	-0.745648	0.151851	9.08978e-07	0.17418	16
Height	cg01176694	16		14381731	rs246177	16:14380768	16	14380768	T	C	0.383185	0.026	0.0036	2.5e-13	0.025126	0.003021	9.05777e-17	1.03478	0.189763	4.952e-08	NA	NA
Height	cg07665535	16	MIR193B	14397756	rs30226	16:14405892	16	14405892	G	A	0.489583	-0.021	0.003	3.9e-12	-0.019215	0.002705	1.21612e-12	1.09288	0.219192	6.16591e-07	NA	NA
Height	cg03295417	16	MIR193B	14397892	rs30226	16:14405892	16	14405892	G	A	0.489583	-0.021	0.003	3.9e-12	-0.026902	0.003733	5.72605e-13	0.780619	0.155462	5.13274e-07	NA	NA
Height	cg06916001	16	MIR365-1	14403004	rs4781606	16:14439864	16	14439864	G	A	0.418155	-0.019	0.0032	5.1e-09	0.050092	0.003582	1.91679e-44	-0.379303	0.069401	4.62011e-08	0.000184945	21
Height	cg00928596	16	MIR365-1	14403022	rs4781606	16:14439864	16	14439864	G	A	0.418155	-0.019	0.0032	5.1e-09	0.04899	0.003594	2.5903e-42	-0.387833	0.071246	5.22286e-08	0.000241913	21
Height	cg02533339	16	MIR365-1	14403040	rs30222	16:14409658	16	14409658	G	A	0.421875	-0.02	0.0031	6.9e-11	0.022302	0.001957	4.33038e-30	-0.896778	0.159727	1.97186e-08	0.00115043	20
Height	cg02886263	16	MIR365-1	14403144	rs30222	16:14409658	16	14409658	G	A	0.421875	-0.02	0.0031	6.9e-11	0.015871	0.001549	1.22199e-24	-1.26018	0.23082	4.77208e-08	0.00333472	17
Height	cg00160388	16		14403425	rs30222	16:14409658	16	14409658	G	A	0.421875	-0.02	0.0031	6.9e-11	0.048127	0.003174	6.01382e-52	-0.415565	0.069999	2.9079e-09	0.000253165	20
Height	cg02965178	16	AKTIP;AKTIP	53538660	-	16:53538157	16	53538157	G	A	0.307292	0.019	0.0032	4e-09	-0.055603	0.002472	4.46119e-112	-0.341706	0.059521	9.41649e-09	0.00873649	52
Height	cg09728985	16		53543985	rs8054299	16:53498655	16	53498655	G	C	0.297619	0.019	0.0032	3.2e-09	-0.024201	0.002664	1.05444e-19	-0.785082	0.157968	6.69929e-07	0.0035303	31
Height	cg04059762	16		53544020	rs8054299	16:53498655	16	53498655	G	C	0.297619	0.019	0.0032	3.2e-09	-0.025914	0.002769	8.12952e-21	-0.733194	0.146244	5.34495e-07	0.00443559	31
Height	cg01755541	16	TPPP3;TPPP3;ZDHHC1	67428324	rs3893749	16:67533298	16	67533298	G	A	0.033784	-0.043	0.0073	2.9e-09	-0.094276	0.006128	2.08067e-53	0.456108	0.082914	3.77684e-08	NA	NA
Height	cg09738193	16	PSKH1	67926317	rs3893749	16:67533298	16	67533298	G	A	0.033784	-0.043	0.0073	2.9e-09	-0.07334	0.006966	6.43147e-26	0.586309	0.114057	2.74019e-07	NA	NA
Height	cg04384112	16	CFDP1	75339383	rs1862706	16:75346975	16	75346975	A	C	0.343006	0.018	0.0031	1e-08	-0.089278	0.004305	1.5228e-95	-0.201618	0.036058	2.25184e-08	0.105378	91
Height	cg10574376	16		78079753	rs2344926	16:78112285	16	78112285	G	T	0.390625	-0.016	0.003	1.5e-07	-0.040535	0.003419	2.01573e-32	0.394717	0.081153	1.15135e-06	0.3379	57
Height	cg00534468	16	CMIP;CMIP	81579629	rs10514517	16:81579729	16	81579729	T	C	0.192708	0.02	0.0038	1.1e-07	-0.046519	0.002493	1.00891e-77	-0.429934	0.084874	4.07204e-07	0.0249584	15
Height	cg09894383	16	HSD17B2	82067445	-	16:82203758	16	82203758	C	T	0.220238	0.025	0.0041	1.5e-09	0.04188	0.002416	2.53908e-67	0.596949	0.103779	8.81371e-09	0.00346316	54
Height	cg07307142	16	HSD17B2	82071433	rs12102917	16:82196808	16	82196808	G	A	0.25	0.017	0.0034	3e-07	0.154588	0.004112	0	0.10997	0.022188	7.18294e-07	0.0210725	61
Height	cg01148073	16	HSD17B2	82126267	rs11859599	16:82182832	16	82182832	C	G	0.219494	0.022	0.0036	6.3e-10	0.016624	0.002044	4.16935e-16	1.32336	0.270862	1.03047e-06	0.0117228	32
Height	cg09439754	16	HSD17B2	82129088	rs12102917	16:82196808	16	82196808	G	A	0.25	0.017	0.0034	3e-07	0.116442	0.004238	3.31492e-166	0.145995	0.029679	8.6891e-07	0.0122133	61
Height	cg02389323	16	FAM38A	88786976	rs2290902	16:88782676	16	88782676	A	G	0.106399	-0.032	0.0053	1.5e-09	-0.017463	0.001051	6.08847e-62	1.83243	0.322929	1.39178e-08	NA	NA
Height	cg27087555	16	FAM38A	88793112	rs2290902	16:88782676	16	88782676	A	G	0.106399	-0.032	0.0053	1.5e-09	0.053084	0.002276	2.36444e-120	-0.602818	0.103132	5.06213e-09	NA	NA
Height	cg00052588	16		89672139	rs12922197	16:89744809	16	89744809	C	G	0.104167	-0.029	0.0049	2.9e-09	-0.020765	0.001857	5.08982e-29	1.39657	0.266995	1.68866e-07	NA	NA
Height	cg07168214	17	ZBTB4;ZBTB4	7380112	-	17:7403942	17	7403942	A	C	0.202381	0.034	0.004	1.4e-17	-0.015195	0.0015	3.95737e-24	-2.23754	0.343598	7.41029e-11	0.000164924	14
Height	cg01781446	17	AMAC1L3;ZBTB4;ZBTB4	7383488	-	17:7411770	17	7411770	T	C	0.200893	0.028	0.0036	2.5e-14	-0.024448	0.003646	2.00803e-11	-1.14528	0.22551	3.8019e-07	NA	NA
Height	cg17892169	17	TNFSF12;TNFSF12-TNFSF13	7452644	rs8071847	17:7407327	17	7407327	G	A	0.203869	0.028	0.0036	3.1e-15	0.015907	0.002285	3.37639e-12	1.76019	0.339345	2.13683e-07	NA	NA
Height	cg05114606	17		21274193	rs7217403	17:21160085	17	21160085	C	T	0.334821	-0.017	0.0031	1.1e-07	-0.045188	0.003858	1.08419e-31	0.376207	0.075748	6.81547e-07	NA	NA
Height	cg01637175	17	KCNJ12	21281507	rs7217403	17:21160085	17	21160085	C	T	0.334821	-0.017	0.0031	1.1e-07	0.051638	0.004758	1.93218e-27	-0.329218	0.067263	9.85459e-07	NA	NA
Height	cg06772580	17	TP53I13	27899576	-	17:27898828	17	27898828	T	C	0.301339	-0.017	0.0032	1.2e-07	0.061829	0.00365	2.3201e-64	-0.274953	0.054242	3.9981e-07	0.0655156	50
Height	cg05877788	17	TP53I13	27899874	-	17:27898828	17	27898828	T	C	0.301339	-0.017	0.0032	1.2e-07	0.036817	0.002363	9.81413e-55	-0.461739	0.091829	4.94966e-07	0.0264054	21
Height	cg04498198	17	TP53I13	27899966	-	17:27898828	17	27898828	T	C	0.301339	-0.017	0.0032	1.2e-07	0.040454	0.002614	5.18152e-54	-0.420227	0.083633	5.04393e-07	0.0329391	57
Height	cg12000131	17	ANKRD13B;CORO6	27941776	rs4794859	17:27962393	17	27962393	G	T	0.456101	-0.017	0.003	2.2e-08	0.032317	0.002006	2.13705e-58	-0.52604	0.098405	9.00957e-08	0.115661	165
Height	cg24425628	17	OMG;NF1;NF1	29625626	rs2952978	17:29474744	17	29474744	A	C	0.293155	0.017	0.0032	4.9e-08	-0.027543	0.002102	3.26035e-39	-0.617216	0.125371	8.51748e-07	0.116175	59
Height	cg26284483	17	C17orf79	30184997	-	17:30191954	17	30191954	G	C	0.130208	0.031	0.0044	4.5e-12	0.031594	0.002342	1.77299e-41	0.981199	0.157115	4.23527e-10	0.0329835	111
Height	cg02090742	17	C17orf79	30186405	rs7209493	17:30197323	17	30197323	T	C	0.148065	0.029	0.0041	4.8e-13	-0.049454	0.002717	5.15878e-74	-0.586401	0.088946	4.31629e-11	0.00480809	115
Height	cg12000587	17	C17orf79	30186630	rs7209493	17:30197323	17	30197323	T	C	0.148065	0.029	0.0041	4.8e-13	-0.056932	0.003241	4.31578e-69	-0.509377	0.077633	5.33235e-11	0.00876104	117
Height	cg25221637	17	C17orf79	30186770	-	17:30183857	17	30183857	T	C	0.126488	0.031	0.0044	3.5e-12	-0.036988	0.003009	9.78839e-35	-0.838116	0.137109	9.79109e-10	0.00393987	86
Height	cg13347577	17		30243828	rs8066558	17:30272879	17	30272879	T	G	0.147321	0.031	0.0041	1.4e-14	-0.041344	0.0039	2.92183e-26	-0.749805	0.121804	7.46767e-10	0.462198	22
Height	cg19193384	17		30244184	rs17780080	17:30343146	17	30343146	A	G	0.144345	0.033	0.0042	1.1e-15	-0.067307	0.005477	1.03161e-34	-0.49029	0.074064	3.59603e-11	0.174194	67
Height	cg12193833	17		30244370	rs17780080	17:30343146	17	30343146	A	G	0.144345	0.033	0.0042	1.1e-15	-0.097571	0.008061	9.98465e-34	-0.338216	0.051319	4.38437e-11	0.458625	28
Height	cg23018236	17		30244563	rs559228	17:30294527	17	30294527	C	T	0.145089	0.032	0.0041	2.2e-15	-0.097667	0.005397	3.34395e-73	-0.327644	0.045717	7.67774e-13	0.0600375	84
Height	cg13870426	17		30244630	rs8066558	17:30272879	17	30272879	T	G	0.147321	0.031	0.0041	1.4e-14	-0.031833	0.002283	3.38589e-44	-0.973844	0.146513	2.99545e-11	0.415938	74
Height	cg19679112	17		30333737	rs8066558	17:30272879	17	30272879	T	G	0.147321	0.031	0.0041	1.4e-14	0.014603	0.002162	1.42689e-11	2.12279	0.421398	4.71642e-07	NA	NA
Height	cg03582285	17		40700314	rs9911799	17:40767688	17	40767688	C	T	0.434328	-0.019	0.0029	1.6e-10	0.081286	0.003686	9.0979e-108	-0.233742	0.037218	3.37696e-10	0.00336334	38
Height	cg07694864	17		40700509	rs4793036	17:40757564	17	40757564	A	C	0.433681	-0.019	0.0029	1.6e-10	0.070331	0.003884	2.68466e-73	-0.27015	0.043849	7.23225e-10	0.00158236	32
Height	cg21854286	17		40700858	rs12953018	17:40778888	17	40778888	G	A	0.435917	-0.019	0.0029	7e-11	0.034963	0.002437	1.10943e-46	-0.543426	0.091183	2.52665e-09	0.00127942	31
Height	cg02481789	17		40805506	rs12944420	17:40792710	17	40792710	T	C	0.436567	-0.019	0.0029	6.5e-11	-0.025181	0.002782	1.39305e-19	0.754539	0.142163	1.11097e-07	0.0502195	23
Height	cg25181941	17		40805728	rs4792930	17:40805844	17	40805844	T	G	0.44003	-0.019	0.0029	1.1e-10	-0.010538	0.00146	5.315e-13	1.80294	0.371667	1.2287e-06	0.301023	16
Height	cg13408214	17	PLEKHH3	40823572	-	17:40873303	17	40873303	T	C	0.397321	-0.021	0.003	6.3e-13	-0.031134	0.004422	1.90668e-12	0.674507	0.135873	6.89741e-07	NA	NA
Height	cg12222881	17	CNTNAP1;CCR10	40834024	rs2292755	17:40719474	17	40719474	C	T	0.390462	-0.021	0.003	2.3e-12	0.051855	0.002382	4.67834e-105	-0.404979	0.060772	2.66626e-11	0.0149691	59
Height	cg21692620	17	CNTNAP1	40835849	rs8069972	17:40639422	17	40639422	A	G	0.377612	-0.02	0.0031	1.7e-10	0.03183	0.003663	3.60317e-18	-0.628335	0.121295	2.21621e-07	NA	NA
Height	cg03989507	17	CNTNAP1	40836125	rs9766	17:40852841	17	40852841	G	A	0.462631	-0.021	0.0029	9e-13	-0.02561	0.003274	5.23598e-15	0.820005	0.154323	1.07498e-07	0.000362279	21
Height	cg21433558	17	CNTNAP1	40837037	-	17:40724276	17	40724276	T	C	0.390299	-0.021	0.0034	6.7e-10	-0.046131	0.002202	1.99977e-97	0.455221	0.07684	3.13636e-09	0.0815386	59
Height	cg20841748	17	CNTNAP1	40838078	rs12944420	17:40792710	17	40792710	T	C	0.436567	-0.019	0.0029	6.5e-11	-0.013389	0.001831	2.61469e-13	1.4191	0.290813	1.06217e-06	NA	NA
Height	cg08860498	17	CNTNAP1	40838861	rs2292755	17:40719474	17	40719474	C	T	0.390462	-0.021	0.003	2.3e-12	-0.030464	0.001841	1.76975e-61	0.689336	0.106929	1.14325e-10	0.0368718	57
Height	cg16308533	17	CNTNAP1	40838983	rs2292755	17:40719474	17	40719474	C	T	0.390462	-0.021	0.003	2.3e-12	-0.049254	0.003065	4.13552e-58	0.42636	0.066436	1.38449e-10	0.0306763	45
Height	cg11629889	17	CNTNAP1	40839022	rs2292755	17:40719474	17	40719474	C	T	0.390462	-0.021	0.003	2.3e-12	-0.046688	0.002605	7.44393e-72	0.449794	0.068982	7.00869e-11	0.0267805	59
Height	cg17049621	17	FZD2	42635778	rs12949217	17:42699199	17	42699199	A	C	0.195067	0.02	0.0037	1.3e-07	0.0323	0.002368	2.24754e-42	0.619194	0.123215	5.02637e-07	0.137939	45
Height	cg09339219	17	FZD2	42635789	-	17:42808491	17	42808491	A	G	0.187126	0.022	0.0038	4e-09	0.030059	0.002519	7.83157e-33	0.731893	0.140508	1.89943e-07	0.324715	40
Height	cg10624665	17	FZD2	42636570	rs12949217	17:42699199	17	42699199	A	C	0.195067	0.02	0.0037	1.3e-07	0.031523	0.002289	3.92352e-43	0.634457	0.126095	4.86504e-07	0.087626	32
Height	cg24996403	17		42638832	rs11870875	17:42805485	17	42805485	T	C	0.187874	0.022	0.0038	1.1e-08	0.058149	0.003775	1.55528e-53	0.378336	0.069812	5.9826e-08	0.0999049	36
Height	cg00142155	17		42639118	-	17:42808491	17	42808491	A	G	0.187126	0.022	0.0038	4e-09	0.019273	0.002206	2.43889e-18	1.14152	0.236548	1.3949e-06	NA	NA
Height	cg13304350	17		43084426	rs12450587	17:43108899	17	43108899	C	G	0.225782	0.02	0.0038	1.9e-07	0.062083	0.004738	3.18759e-39	0.32215	0.065962	1.04027e-06	6.9361e-06	34
Height	cg19407385	17		43099144	rs2239920	17:43170422	17	43170422	A	G	0.450149	0.015	0.0029	1.6e-07	0.057899	0.00289	2.66909e-89	0.259073	0.05173	5.49353e-07	2.15783e-05	31
Height	cg25538415	17	DCAKD;DCAKD	43129957	-	17:43176804	17	43176804	T	C	0.299851	-0.019	0.0032	4.1e-09	-0.037894	0.004427	1.13491e-17	0.501395	0.102774	1.0683e-06	NA	NA
Height	cg27395066	17	ACBD4;ACBD4;ACBD4;ACBD4	43221220	rs12603813	17:43196584	17	43196584	C	T	0.261194	-0.022	0.0033	3.7e-11	0.051632	0.00503	1.02257e-24	-0.426094	0.076213	2.25935e-08	0.0892235	10
Height	cg00677574	17	ACBD4;ACBD4;ACBD4;ACBD4	43221327	rs12603813	17:43196584	17	43196584	C	T	0.261194	-0.022	0.0033	3.7e-11	0.036573	0.003336	5.66953e-28	-0.601534	0.1056	1.22407e-08	0.0963838	11
Height	cg24180402	17	ACBD4;ACBD4;ACBD4;ACBD4	43221464	rs12603813	17:43196584	17	43196584	C	T	0.261194	-0.022	0.0033	3.7e-11	0.018495	0.002189	2.96783e-17	-1.1895	0.227291	1.6646e-07	NA	NA
Height	cg06100756	17		43221575	rs12603813	17:43196584	17	43196584	C	T	0.261194	-0.022	0.0033	3.7e-11	0.05009	0.004263	7.14033e-32	-0.439213	0.075749	6.70021e-09	0.0850677	10
Height	cg00348467	17		43222121	rs3744760	17:43195981	17	43195981	C	T	0.272321	-0.022	0.0033	5.6e-11	0.024423	0.003277	9.18104e-14	-0.900807	0.181299	6.74272e-07	NA	NA
Height	cg10701640	17		43249399	rs12603813	17:43196584	17	43196584	C	T	0.261194	-0.022	0.0033	3.7e-11	0.091588	0.004664	7.3895e-86	-0.240207	0.038051	2.74019e-10	0.00532982	48
Height	cg08085267	17	C17orf57	45401833	rs6504872	17:45438952	17	45438952	T	C	0.491058	-0.016	0.0029	3.7e-08	-0.036892	0.003619	2.09509e-24	0.433699	0.089381	1.22078e-06	0.516799	60
Height	cg05123976	17		45949677	rs4794321	17:46028844	17	46028844	T	C	0.214179	-0.022	0.0036	5.8e-10	-0.025104	0.003136	1.19588e-15	0.87635	0.180415	1.1893e-06	0.00176065	34
Height	cg03715070	17	NFE2L1	46124684	rs8071778	17:46080233	17	46080233	C	G	0.144461	0.024	0.0042	1.1e-08	0.019088	0.00206	1.96252e-20	1.25731	0.258518	1.15306e-06	0.093441	51
Height	cg26022315	17	SNF8	47021804	rs6504582	17:46905056	17	46905056	A	G	0.342066	-0.018	0.0031	7.1e-09	0.010392	0.001109	7.48368e-21	-1.73217	0.350987	8.00968e-07	0.0264045	45
Height	cg07967210	17	SNF8	47022446	rs12602746	17:47031741	17	47031741	A	C	0.476155	0.022	0.0029	2e-14	-0.036746	0.003187	9.23506e-31	-0.598711	0.09447	2.33376e-10	0.15543	42
Height	cg27201301	17	GIP	47039149	rs12602746	17:47031741	17	47031741	A	C	0.476155	0.022	0.0029	2e-14	-0.020763	0.001582	2.47901e-39	-1.05956	0.161331	5.1142e-11	0.1598	33
Height	cg24989577	17	BCAS3;BCAS3	59470156	rs2286530	17:59470055	17	59470055	A	C	0.095238	0.04	0.0054	3.1e-13	-0.031076	0.003552	2.15406e-18	-1.28716	0.227684	1.57408e-08	NA	NA
Height	cg01438365	17	TBX2	59480470	rs887258	17:59479580	17	59479580	C	G	0.214286	0.043	0.0037	2.6e-30	0.021466	0.001756	2.28349e-34	2.0032	0.237825	3.67004e-17	7.78988e-05	15
Height	cg00730441	17	TBX2	59483863	-	17:59485393	17	59485393	C	T	0.25744	0.033	0.0034	2e-22	-0.016656	0.001922	4.55553e-18	-1.9813	0.306539	1.02344e-10	NA	NA
Height	cg19450155	17		59520986	-	17:59502319	17	59502319	C	T	0.201637	0.033	0.0037	4.1e-19	-0.024478	0.003178	1.33106e-14	-1.34816	0.23126	5.55507e-09	NA	NA
Height	cg03964554	17		59521084	-	17:59502319	17	59502319	C	T	0.201637	0.033	0.0037	4.1e-19	0.026488	0.002695	8.57308e-23	1.24583	0.188633	3.98768e-11	0.000253676	13
Height	cg01411255	17	DDX42;CCDC47;DDX42	61851458	rs3785574	17:61763185	17	61763185	C	T	0.343006	-0.035	0.0032	1.1e-28	0.007533	0.000678	1.21238e-28	-4.64601	0.596266	6.60346e-15	NA	NA
Height	cg04006303	17	TCAM1	61934523	rs9944483	17:61783553	17	61783553	G	T	0.344494	-0.036	0.0031	6.8e-32	-0.013456	0.001562	6.88399e-18	2.67539	0.386622	4.51886e-12	NA	NA
Height	cg26736099	17	CSHL1;CSHL1;CSHL1;CSHL1	61989275	rs2854160	17:61977248	17	61977248	T	C	0.323661	-0.039	0.0031	9.8e-36	-0.025454	0.001907	1.20892e-40	1.53216	0.167353	5.42183e-20	6.35014e-20	83
Height	cg02598441	17	LOC146880;LOC146880	62777298	rs2521880	17:62742089	17	62742089	G	A	0.188988	0.02	0.0037	5.2e-08	0.022866	0.001711	9.55629e-41	0.874673	0.174546	5.4112e-07	NA	NA
Height	cg26090045	17		68025978	rs11867479	17:68090207	17	68090207	T	C	0.384673	0.026	0.0032	2.2e-16	0.025515	0.002265	2.0089e-29	1.019	0.154645	4.41958e-11	0.00577418	14
Height	cg06146665	17	USP36	76799964	rs1044486	17:76792179	17	76792179	G	A	0.457589	0.016	0.0029	2.9e-08	-0.0451	0.003443	3.39575e-39	-0.354764	0.069773	3.68506e-07	0.00517565	37
Height	cg26927190	17	TIMP2	76875678	rs7220980	17:76875728	17	76875728	G	A	0.063244	0.028	0.0056	6.8e-07	0.193372	0.009036	1.33983e-101	0.144799	0.02974	1.12239e-06	0.298852	22
Height	cg19944656	17	TIMP2	76876040	rs7220980	17:76875728	17	76875728	G	A	0.063244	0.028	0.0056	6.8e-07	0.192652	0.010216	2.49558e-79	0.14534	0.030072	1.34479e-06	0.340276	22
Height	cg13694343	17	TIMP2	76876206	rs7220980	17:76875728	17	76875728	G	A	0.063244	0.028	0.0056	6.8e-07	0.140903	0.007509	1.50322e-78	0.198719	0.041131	1.35573e-06	0.422301	21
Height	cg18050634	17	BAHCC1	79420145	rs1478610	17:79422252	17	79422252	A	G	0.409226	0.025	0.0041	9.1e-10	-0.036141	0.002722	3.20088e-40	-0.691738	0.124839	3.00671e-08	3.5079e-07	14
Height	cg19825371	17		79454562	rs1478610	17:79422252	17	79422252	A	G	0.409226	0.025	0.0041	9.1e-10	-0.085317	0.002243	0	-0.293026	0.04867	1.73638e-09	5.00573e-08	22
Height	cg20811236	18		46501400	rs11661691	18:46770186	18	46770186	T	G	0.459077	-0.03	0.003	1e-23	-0.023107	0.003474	2.89421e-11	1.29831	0.234417	3.05141e-08	NA	NA
Height	cg02611770	18		46502975	-	18:46581313	18	46581313	G	A	0.470982	-0.023	0.0031	1.3e-13	0.014193	0.002009	1.59101e-12	-1.62053	0.316702	3.10604e-07	NA	NA
Height	cg25458298	18	DYM	46985887	rs833520	18:46564559	18	46564559	T	C	0.218006	-0.029	0.0035	2e-16	0.015959	0.001677	1.80221e-21	-1.81714	0.290795	4.13487e-10	0.0178789	11
Height	cg12875426	18	DYM	46987532	rs9961129	18:46971732	18	46971732	G	T	0.281994	-0.024	0.0034	2.4e-12	-0.018554	0.002548	3.29916e-13	1.2935	0.255216	4.01456e-07	NA	NA
Height	cg16308790	18	NFATC1;NFATC1;NFATC1;NFATC1;NFATC1	77225973	rs2290154	18:77211175	18	77211175	C	T	0.359375	-0.023	0.0036	1.3e-10	-0.057671	0.003241	7.50527e-71	0.398814	0.066324	1.81953e-09	0.298125	26
Height	cg17656426	19	AP3D1;AP3D1	2137788	rs12974139	19:2184005	19	2184005	C	T	0.479911	0.028	0.003	2e-20	0.019529	0.002282	1.15393e-17	1.43376	0.22731	2.83539e-10	0.0437733	13
Height	cg09261902	19	AP3D1;AP3D1	2140048	rs12982744	19:2177193	19	2177193	G	C	0.47619	0.033	0.003	1.6e-27	0.012089	0.00169	8.48833e-13	2.72983	0.455225	2.01421e-09	0.00078822	13
Height	cg12180253	19	NFIC;NFIC	3435746	rs4807470	19:3443470	19	3443470	T	A	0.370536	0.03	0.0032	1.4e-20	0.019633	0.001991	6.17611e-23	1.52807	0.224905	1.08863e-11	NA	NA
Height	cg16900796	19	SLC44A2;SLC44A2	10755136	-	19:10754400	19	10754400	A	G	0.345982	0.016	0.0031	5.2e-07	-0.035229	0.001811	2.67055e-84	-0.454173	0.09104	6.07834e-07	3.25811e-07	53
Height	cg17848348	19	ILF3;ILF3;ILF3;ILF3;ILF3	10766748	rs2569512	19:10790162	19	10790162	T	C	0.313244	0.02	0.0031	8.5e-11	0.025991	0.001853	1.07942e-44	0.769504	0.131286	4.59284e-09	0.000118536	31
Height	cg13523818	19	HAPLN4	19371900	rs6511027	19:19391851	19	19391851	T	C	0.174107	0.028	0.004	2.9e-12	0.050901	0.003996	3.66695e-37	0.550089	0.089669	8.53539e-10	3.38212e-07	83
Height	cg21131022	19	HAPLN4	19371974	rs7250233	19:19630948	19	19630948	T	C	0.1875	0.025	0.0039	9.8e-11	0.027627	0.00328	3.68962e-17	0.904913	0.177403	3.3804e-07	0.0193857	16
Height	cg12163845	19	HAPLN4	19373739	rs6511027	19:19391851	19	19391851	T	C	0.174107	0.028	0.004	2.9e-12	-0.019079	0.002552	7.66362e-14	-1.46758	0.287213	3.22613e-07	0.136006	29
Height	cg13364410	19	HAPLN4	19373755	rs2011503	19:19443986	19	19443986	T	C	0.181548	0.026	0.004	5e-11	-0.023585	0.00273	5.68776e-18	-1.1024	0.212248	2.05899e-07	1.76808e-07	42
Height	cg02887458	19	GATAD2A	19495540	-	19:19657198	19	19657198	T	C	0.180804	0.026	0.004	8.9e-11	-0.075174	0.003557	3.69171e-99	-0.345863	0.055669	5.20322e-10	7.25028e-10	79
Height	cg12488919	19	GATAD2A	19515518	rs2060275	19:19536208	19	19536208	C	G	0.186756	0.026	0.0039	4.2e-11	-0.037641	0.002683	1.00849e-44	-0.690731	0.11471	1.72787e-09	0.00318346	22
Height	cg25352836	19	TSSK6;TSSK6	19625264	rs2965201	19:19478051	19	19478051	C	T	0.18378	0.025	0.0039	1.2e-10	0.059372	0.005021	2.91658e-32	0.421074	0.074719	1.74628e-08	1.33462e-07	74
Height	cg08928145	19	TSSK6;TSSK6	19625364	rs6511027	19:19391851	19	19391851	T	C	0.174107	0.028	0.004	2.9e-12	0.025052	0.00329	2.65804e-14	1.11767	0.216891	2.56143e-07	0.117211	29
Height	cg07624705	19	NDUFA13;TSSK6	19626525	rs2965201	19:19478051	19	19478051	C	T	0.18378	0.025	0.0039	1.2e-10	-0.031265	0.003454	1.41893e-19	-0.799625	0.152859	1.68478e-07	0.00827052	20
Height	cg15839431	19	YJEFN3	19639596	rs2060275	19:19536208	19	19536208	C	G	0.186756	0.026	0.0039	4.2e-11	-0.029815	0.002375	3.83921e-36	-0.872044	0.14811	3.91314e-09	1.94851e-08	77
Height	cg20098710	19	YJEFN3	19640075	rs2060275	19:19536208	19	19536208	C	G	0.186756	0.026	0.0039	4.2e-11	-0.025353	0.002824	2.75373e-19	-1.02553	0.191602	8.67819e-08	0.00332672	21
Height	cg16640973	19	YJEFN3	19644143	rs7250233	19:19630948	19	19630948	T	C	0.1875	0.025	0.0039	9.8e-11	0.0306	0.00349	1.82581e-18	0.816986	0.157881	2.28295e-07	0.0235324	16
Height	cg10669058	19	CILP2	19648555	rs10401193	19:19591066	19	19591066	G	A	0.200149	-0.028	0.0038	8.7e-14	0.040809	0.005147	2.20507e-15	-0.686117	0.127114	6.75224e-08	2.08505e-07	44
Height	cg01436998	19		38308263	rs8105694	19:38359649	19	38359649	C	T	0.226935	0.021	0.0034	1.2e-09	0.016025	0.001824	1.55802e-18	1.31047	0.259359	4.35515e-07	0.854631	30
Height	cg09537434	19	ATP5SL;ATP5SL;ATP5SL;ATP5SL;ATP5SL;ATP5SL;ATP5SL;ATP5SL;ATP5SL;ATP5SL;ATP5SL	41945824	-	19:41945848	19	41945848	T	G	0.390625	0.027	0.0032	2e-17	0.009552	0.000765	8.6479e-36	2.82655	0.404292	2.72234e-12	NA	NA
Height	cg04600297	19		42750575	rs3745233	19:42733865	19	42733865	C	T	0.101935	-0.036	0.0049	4e-13	-0.02762	0.003994	4.67427e-12	1.30342	0.258848	4.76668e-07	NA	NA
Height	cg26860257	19	ERF	42755793	rs3745233	19:42733865	19	42733865	C	T	0.101935	-0.036	0.0049	4e-13	0.037481	0.003375	1.17083e-28	-0.960492	0.15675	8.92474e-10	0.0602533	10
Height	cg13554818	19	PHLDB3	43979316	rs939460	19:44068401	19	44068401	A	G	0.177083	0.022	0.0038	2e-08	-0.051731	0.003944	2.60216e-39	-0.425273	0.080292	1.18e-07	NA	NA
Height	cg18851960	19	PHLDB3	43979739	rs2682560	19:44044548	19	44044548	T	C	0.179315	0.021	0.0037	1.9e-08	-0.025642	0.002584	3.33608e-23	-0.81896	0.166232	8.36706e-07	NA	NA
Height	cg22159528	19	ZNF575	44039727	rs2682552	19:44069741	19	44069741	A	T	0.174851	0.021	0.0037	1.2e-08	0.049024	0.004262	1.26073e-30	0.428362	0.084159	3.5824e-07	0.00314579	10
Height	cg01080902	19	ZNF575	44039870	rs2682552	19:44069741	19	44069741	A	T	0.174851	0.021	0.0037	1.2e-08	0.030263	0.003278	2.66812e-20	0.69392	0.143521	1.33168e-06	0.0255316	10
Height	cg12710480	20	NECAB3;NECAB3;C20orf134	32254216	rs3746461	20:32245869	20	32245869	G	C	0.486607	-0.023	0.0033	6.4e-12	-0.032427	0.001951	4.60277e-62	0.70928	0.110348	1.29553e-10	5.06025e-10	47
Height	cg07470512	20	NECAB3;NECAB3;C20orf134;C20orf134	32255052	rs6059418	20:32292758	20	32292758	A	G	0.47976	-0.027	0.0029	3.3e-20	-0.03586	0.004309	8.61231e-17	0.752934	0.121346	5.47462e-10	NA	NA
Height	cg03904042	20	NECAB3;NECAB3;C20orf134	32255491	rs6059418	20:32292758	20	32292758	A	G	0.47976	-0.027	0.0029	3.3e-20	-0.073991	0.006818	1.9498e-27	0.364909	0.051642	1.59257e-12	0.000520125	39
Height	cg14921437	20	NECAB3;NECAB3;C20orf134	32255988	rs6059418	20:32292758	20	32292758	A	G	0.47976	-0.027	0.0029	3.3e-20	-0.041794	0.004565	5.44193e-20	0.646023	0.098966	6.67659e-11	NA	NA
Height	cg13403462	20	NECAB3;NECAB3;C20orf134;C20orf134	32256071	rs6059418	20:32292758	20	32292758	A	G	0.47976	-0.027	0.0029	3.3e-20	-0.049264	0.005089	3.62975e-22	0.548071	0.081672	1.9378e-11	NA	NA
Height	cg01901788	20	MAP1LC3A;MAP1LC3A	33145848	rs6059969	20:33245284	20	33245284	T	C	0.169643	-0.026	0.004	1.9e-10	0.051502	0.003769	1.68918e-42	-0.504834	0.086008	4.36785e-09	7.76862e-07	33
Height	cg08999081	20	PIGU	33150536	rs6059909	20:33139691	20	33139691	A	C	0.482861	0.029	0.0029	9e-24	0.019217	0.001629	3.88345e-32	1.50907	0.197805	2.36452e-14	0.00179755	131
Height	cg06115741	20	TP53INP2	33292138	rs910870	20:33292893	20	33292893	C	T	0.38244	0.03	0.003	2.8e-23	0.002302	0.000243	2.42193e-21	13.0346	1.89407	5.90996e-12	0.0135183	89
Height	cg21132536	20	ACSS2;ACSS2;ACSS2	33465180	rs2236270	20:33523155	20	33523155	T	G	0.371833	0.032	0.003	3.9e-27	0.033728	0.003852	2.03726e-18	0.948759	0.140194	1.3106e-11	0.0382833	17
Height	cg00952050	20	MYH7B	33585040	rs6120827	20:33672123	20	33672123	A	T	0.293155	0.027	0.0033	1.8e-16	-0.019146	0.00235	3.67602e-16	-1.4102	0.244246	7.75474e-09	1.22523e-05	16
Height	cg11092487	20	MYH7B	33585188	rs6060194	20:33649930	20	33649930	T	C	0.291667	0.027	0.0033	3.1e-16	-0.042553	0.003711	1.93041e-30	-0.634502	0.095267	2.73306e-11	2.45563e-07	53
Height	cg11277126	20	TRPC4AP;TRPC4AP	33680945	rs1885115	20:33681256	20	33681256	G	A	0.302691	0.029	0.0032	2.4e-19	-0.018705	0.002296	3.75063e-16	-1.55042	0.255911	1.3746e-09	2.71406e-05	18
Height	cg14752227	20	UQCC;UQCC	34000481	rs143384	20:34025756	20	34025756	G	A	0.371622	0.075	0.0032	1.1e-121	0.059386	0.006119	2.86037e-22	1.26292	0.140841	3.04794e-19	0.195036	53
Height	cg03547924	20	GDF5;GDF5	34025927	rs6058227	20:33895947	20	33895947	T	C	0.067708	0.052	0.0055	3.8e-21	-0.024679	0.003218	1.72358e-14	-2.10704	0.35375	2.57996e-09	NA	NA
Height	cg14947478	20	GDF5;GDF5	34025962	rs6088815	20:33976474	20	33976474	G	C	0.351714	0.068	0.003	3.2e-112	-0.032784	0.002705	8.22262e-34	-2.07416	0.194057	1.15364e-26	0.0418067	20
Height	cg09618904	20	GDF5	34026478	rs6088820	20:33987298	20	33987298	T	C	0.350969	0.068	0.003	2.6e-112	-0.01461	0.002119	5.43812e-12	-4.65422	0.705681	4.24207e-11	NA	NA
Height	cg17454857	20		34127524	rs2104417	20:34127871	20	34127871	A	G	0.132638	0.042	0.0043	7.4e-23	-0.034563	0.005012	5.34809e-12	-1.21516	0.215705	1.76633e-08	NA	NA
Height	cg26038318	20	SPAG4	34205095	rs6060720	20:34548336	20	34548336	C	A	0.142964	0.058	0.0039	1.2e-49	0.021728	0.002179	1.99596e-23	2.66934	0.322262	1.19992e-16	0.072199	96
Height	cg27632911	20	SPAG4	34205182	rs6060526	20:34225302	20	34225302	T	C	0.152757	0.057	0.0038	3.9e-52	0.023251	0.001818	1.94471e-37	2.45153	0.251931	2.22512e-22	0.00131515	144
Height	cg04508476	20	CPNE1;CPNE1;RBM12;CPNE1;CPNE1;CPNE1;CPNE1;CPNE1;CPNE1;RBM12	34239394	rs2425125	20:34330954	20	34330954	A	G	0.154018	0.057	0.0038	2.3e-51	-0.023077	0.001536	4.96514e-51	-2.46999	0.232672	2.51734e-26	0.000189867	144
Height	cg23207816	20	CPNE1;CPNE1;CPNE1;CPNE1;CPNE1;RBM12;CPNE1;CPNE1;RBM12	34252616	rs2425125	20:34330954	20	34330954	A	G	0.154018	0.057	0.0038	2.3e-51	-0.007461	0.001029	4.21671e-13	-7.64013	1.17066	6.73808e-11	0.610097	34
Height	cg03168614	20	RBM12;CPNE1;RBM12;CPNE1;CPNE1;CPNE1;CPNE1;CPNE1;CPNE1	34253242	rs6121026	20:34266883	20	34266883	T	A	0.154762	0.058	0.0038	2e-52	-0.041295	0.00446	2.05005e-20	-1.40454	0.177414	2.43825e-15	0.019443	84
Height	cg14714222	20	PREX1	47440761	rs11905956	20:47457059	20	47457059	A	T	0.154762	0.028	0.0039	3.8e-13	-0.106591	0.003996	8.73222e-157	-0.262686	0.03789	4.12576e-12	2.73052e-07	171
Height	cg01332882	20	ZNFX1	47874155	-	20:47909111	20	47909111	C	T	0.261905	-0.024	0.0035	1.4e-11	0.042872	0.003477	6.35076e-35	-0.559804	0.093416	2.06524e-09	0.00957172	112
Height	cg13928427	20		47937419	rs237713	20:47923314	20	47923314	C	G	0.176339	-0.025	0.0041	1.2e-09	-0.040708	0.002788	2.72934e-48	0.614127	0.109146	1.8371e-08	0.00530204	105
Height	cg23159236	20	GNAS;GNAS;GNAS;GNAS	57464002	-	20:57472043	20	57472043	A	G	0.350446	0.02	0.0032	2.2e-10	-0.019514	0.002237	2.73402e-18	-1.02491	0.201741	3.76814e-07	NA	NA
Height	cg18708252	22	CBX7	39545030	-	22:39557340	22	39557340	G	T	0.438988	0.015	0.0029	2.6e-07	-0.038647	0.002211	2.12907e-68	-0.388127	0.078255	7.05765e-07	0.153543	23
Height	cg02038168	22		39784481	rs5750815	22:39798449	22	39798449	T	C	0.325149	-0.018	0.0031	1.1e-08	0.022811	0.001242	2.71736e-75	-0.789106	0.142536	3.09094e-08	0.314644	28
Height	cg01416388	22		39784598	rs9611170	22:39784845	22	39784845	G	C	0.325893	-0.018	0.0031	8.6e-09	0.02814	0.002215	5.47103e-37	-0.639669	0.121123	1.28382e-07	0.790228	21
Height	cg05872129	22		39784769	rs5757655	22:39797178	22	39797178	G	C	0.326637	-0.018	0.0031	9.3e-09	0.094124	0.002383	0	-0.191237	0.033289	9.20882e-09	0.394531	85
Height	cg24399712	22		39784796	rs5757655	22:39797178	22	39797178	G	C	0.326637	-0.018	0.0031	9.3e-09	0.158515	0.003127	0	-0.113554	0.019684	7.98727e-09	0.225882	102
Height	cg11247378	22		39784982	rs5757655	22:39797178	22	39797178	G	C	0.326637	-0.018	0.0031	9.3e-09	0.292966	0.003031	0	-0.061441	0.010601	6.79141e-09	0.172335	104
Height	cg25956985	22	MAP3K7IP1;MAP3K7IP1	39795188	rs5757655	22:39797178	22	39797178	G	C	0.326637	-0.018	0.0031	9.3e-09	0.03796	0.002615	9.44537e-48	-0.474187	0.087956	6.99874e-08	0.237316	18
Height	cg00820535	22	MGAT3	39852281	rs4821897	22:39835587	22	39835587	A	G	0.267113	-0.019	0.0033	3.2e-08	-0.021658	0.002216	1.46948e-22	0.877277	0.176845	7.02336e-07	0.0910359	37
Hip circumference	cg14515364	2		636606	rs10188334	2:653874	2	653874	T	C	0.158482	-0.054	0.0048	1.4e-29	-0.048589	0.00557	2.70136e-18	1.11136	0.161215	5.43624e-12	NA	NA
Hip circumference	cg15423357	2		25149977	-	2:25141538	2	25141538	G	A	0.48051	0.026	0.0039	3.8e-11	0.027631	0.001645	2.40782e-63	0.940961	0.15185	5.76795e-10	0.00258333	45
Hip circumference	cg01884057	2		25150051	-	2:25141538	2	25141538	G	A	0.48051	0.026	0.0039	3.8e-11	0.070982	0.002606	2.4035e-163	0.366288	0.056565	9.44941e-11	0.00603644	147
Hip circumference	cg27084654	3	ZBTB38	141118615	rs7632381	3:141106063	3	141106063	C	T	0.453869	0.036	0.0035	5.3e-24	-0.016056	0.002118	3.39655e-14	-2.24217	0.367376	1.03972e-09	NA	NA
Hip circumference	cg13344095	6		26233352	rs10946808	6:26233387	6	26233387	G	A	0.296875	-0.028	0.0038	1.5e-13	-0.060304	0.00599	7.71014e-24	0.464316	0.07809	2.74879e-09	0.15219	17
Hip circumference	cg17866778	6		26233442	rs10946808	6:26233387	6	26233387	G	A	0.296875	-0.028	0.0038	1.5e-13	-0.05617	0.004518	1.72289e-35	0.498488	0.07864	2.3145e-10	0.26569	54
Hip circumference	cg16688681	7	GNA12	2874522	rs2533878	7:2878707	7	2878707	A	G	0.293899	-0.021	0.0038	4.9e-08	0.061649	0.002655	2.83743e-119	-0.340641	0.063361	7.60928e-08	0.631424	74
Hip circumference	cg09781307	11	BDNFOS	27648324	rs4923461	11:27656910	11	27656910	G	A	0.179315	-0.032	0.0043	2.7e-13	0.02353	0.002946	1.36974e-15	-1.35994	0.249755	5.17808e-08	NA	NA
Hip circumference	cg10635145	11	BDNF;BDNF;BDNF;BDNF;BDNF	27742435	rs2030323	11:27728539	11	27728539	A	C	0.186012	-0.032	0.0043	8.6e-14	-0.047557	0.004119	7.71837e-31	0.672879	0.107572	3.97091e-10	0.021684	37
Hip circumference	cg20307385	11	PSMC3	47447363	rs7103648	11:47461783	11	47461783	G	A	0.369048	-0.018	0.0036	9.7e-07	0.015884	0.000639	1.45613e-136	-1.13322	0.231178	9.48954e-07	0.00358804	114
Hip circumference	cg00834536	16	ADCY9	4013537	rs2531995	16:4013467	16	4013467	C	T	0.278274	-0.029	0.0047	1e-09	-0.018736	0.002122	1.06364e-18	1.54786	0.306058	4.25012e-07	NA	NA
Hip circumference	cg08550394	16	ADCY9	4013659	rs2531995	16:4013467	16	4013467	C	T	0.278274	-0.029	0.0047	1e-09	0.02414	0.002624	3.55485e-20	-1.20132	0.234425	2.98241e-07	0.0487901	16
Hip circumference	cg09046979	16	SBK1	28333134	-	16:28507644	16	28507644	G	C	0.420387	0.031	0.004	2.8e-15	-0.049082	0.003022	2.61554e-59	-0.631599	0.090301	2.66385e-12	0.100873	35
Hip circumference	cg27413008	16	IL27	28519597	-	16:28507644	16	28507644	G	C	0.420387	0.031	0.004	2.8e-15	-0.01596	0.001865	1.15813e-17	-1.94236	0.338139	9.23268e-09	0.625647	17
Hip circumference	cg15149645	16	NUPR1;NUPR1	28550619	rs762634	16:28603335	16	28603335	C	T	0.376488	0.032	0.0045	1.1e-12	-0.008763	0.001229	1.01448e-12	-3.65172	0.725346	4.79194e-07	NA	NA
Hip circumference	cg01542023	16	NUPR1;NUPR1	28550637	rs1074631	16:28554108	16	28554108	A	G	0.375744	0.029	0.0036	3.9e-16	-0.01087	0.001491	3.04595e-13	-2.66793	0.493494	6.43738e-08	0.0998326	26
Hip circumference	cg04270652	16	SULT1A2;SULT1A2	28608894	rs153109	16:28519096	16	28519096	C	T	0.43006	0.03	0.0054	4.2e-08	-0.02459	0.001449	1.26791e-64	-1.22002	0.231066	1.29212e-07	0.0142344	35
Hip circumference	cg09754948	16	ATXN2L;ATXN2L;ATXN2L;ATXN2L;ATXN2L	28834200	rs9972768	16:28861734	16	28861734	C	A	0.398065	0.035	0.0056	5.6e-10	0.005805	0.000668	3.60324e-18	6.02954	1.1883	3.89326e-07	0.499889	30
Hip circumference	cg05966235	16	ATP2A1;ATP2A1	28915196	rs9972768	16:28861734	16	28861734	C	A	0.398065	0.035	0.0056	5.6e-10	0.015868	0.000961	3.11705e-61	2.20571	0.377356	5.0601e-09	0.53449	35
Hip circumference	cg14752227	20	UQCC;UQCC	34000481	rs143384	20:34025756	20	34025756	G	A	0.371622	0.026	0.0038	3.9e-12	0.059386	0.006119	2.86037e-22	0.437811	0.07829	2.24271e-08	0.0791583	54
Inflammatory bowel disease	cg17806162	1		2472133	rs4487972	1:2472144	1	2472144	C	G	0.487351	-0.089301	0.0176	4.166e-07	-0.049225	0.002471	2.78119e-88	1.81414	0.368957	8.79153e-07	0.30618	269
Inflammatory bowel disease	cg21419617	1	UTS2;UTS2;UTS2	7913067	rs35197830	1:7930983	1	7930983	G	A	0.179315	-0.112096	0.0225	6.604e-07	-0.054227	0.002233	3.17916e-130	2.06714	0.423564	1.05895e-06	0.0068568	419
Inflammatory bowel disease	cg09195271	1	RNF186	20142497	rs12128452	1:20143706	1	20143706	G	T	0.372024	-0.099203	0.0178	2.488e-08	0.024115	0.002275	2.99848e-26	-4.11371	0.833941	8.10363e-07	NA	NA
Inflammatory bowel disease	cg15505276	1	RNF186	20142706	rs12128452	1:20143706	1	20143706	G	T	0.372024	-0.099203	0.0178	2.488e-08	-0.021377	0.001572	4.02918e-42	4.64061	0.899875	2.51011e-07	NA	NA
Inflammatory bowel disease	cg08029281	1		67600428	rs4655679	1:67599657	1	67599657	T	C	0.292411	-0.1377	0.019	4.066e-13	0.034724	0.003488	2.38557e-23	-3.96558	0.676807	4.64951e-09	0.00520869	60
Inflammatory bowel disease	cg04384208	1	FCGR3A;FCGR3A;FCGR3A;FCGR3A;FCGR3A	161519396	rs12139150	1:161470505	1	161470505	G	C	0.385246	0.111803	0.0172	8.776e-11	0.018671	0.002532	1.64595e-13	5.9881	1.22798	1.08049e-06	NA	NA
Inflammatory bowel disease	cg00971747	1	C1orf106;C1orf106	200864307	rs296532	1:200866131	1	200866131	T	C	0.374256	-0.108398	0.0183	3.225e-09	0.026441	0.001816	5.24798e-48	-4.09962	0.747207	4.09757e-08	0.00238068	95
Inflammatory bowel disease	cg21555271	2		43826133	rs111720289	2:43809494	2	43809494	C	G	0.140625	0.125301	0.0242	2.217e-07	-0.150168	0.002432	0	-0.834407	0.161718	2.47424e-07	0.0587523	586
Inflammatory bowel disease	cg04731861	2	ARPC2;ARPC2	219085781	rs6436049	2:219113286	2	219113286	T	C	0.444196	0.088496	0.017	1.783e-07	0.054235	0.002506	7.86871e-104	1.63173	0.322396	4.16524e-07	0.220103	263
Inflammatory bowel disease	cg23050873	2	ATG16L1;ATG16L1;SCARNA5	234184376	rs11679791	2:234156536	2	234156536	G	T	0.462054	-0.139501	0.017	1.965e-16	-0.008987	0.001253	7.2721e-13	15.5218	2.87383	6.62332e-08	0.166745	9
Inflammatory bowel disease	cg00383909	3	WDR6;WDR6	49044727	rs67060340	3:48915321	3	48915321	T	C	0.12872	0.150298	0.0261	8.947e-09	0.017075	0.001136	4.71804e-51	8.80207	1.63689	7.56e-08	3.13267e-05	402
Inflammatory bowel disease	cg14798641	3	USP4;USP4;C3orf62	49314920	rs73084135	3:49272218	3	49272218	G	A	0.127232	0.153699	0.0265	6.531e-09	-0.093955	0.002949	1.12322e-222	-1.63588	0.286687	1.15557e-08	1.42044e-07	831
Inflammatory bowel disease	cg18642234	3	GPX1;GPX1;GPX1	49394622	rs13064576	3:49642430	3	49642430	T	C	0.328869	0.169101	0.0178	2.067e-21	-0.015998	0.002314	4.765e-12	-10.5699	1.89105	2.27858e-08	0.326257	16
Inflammatory bowel disease	cg05767306	3	AMT;AMT;AMT;AMT;AMT	49459143	rs55957735	3:49438158	3	49438158	A	G	0.427827	-0.114895	0.017	1.419e-11	-0.035523	0.001462	2.03466e-130	3.23436	0.496728	7.44884e-11	3.33363e-09	663
Inflammatory bowel disease	cg01978534	3	APEH	49711033	rs6767878	3:49710345	3	49710345	T	A	0.483631	0.127197	0.017	8.008e-14	-0.03371	0.00484	3.27333e-12	-3.77327	0.740116	3.4286e-07	NA	NA
Inflammatory bowel disease	cg03060546	3	APEH	49711283	rs2960545	3:49730058	3	49730058	A	G	0.482143	0.134601	0.0169	1.864e-15	-0.020784	0.001525	2.63716e-42	-6.47618	0.941763	6.12723e-12	0.000455497	227
Inflammatory bowel disease	cg20832320	3	APEH	49712339	rs11720597	3:49635354	3	49635354	A	G	0.322917	0.168603	0.0178	2.906e-21	-0.01301	0.001925	1.39983e-11	-12.9592	2.35565	3.76997e-08	NA	NA
Inflammatory bowel disease	cg06313718	3	APEH	49714199	rs9858213	3:49731861	3	49731861	T	G	0.322173	0.178999	0.0183	1.722e-22	-0.031473	0.002192	9.42399e-47	-5.6874	0.703549	6.27399e-16	0.801933	535
Inflammatory bowel disease	cg08166588	3	AMIGO3;RNF123	49757438	rs9855505	3:49792158	3	49792158	T	G	0.486607	-0.110596	0.0167	3.679e-11	0.030471	0.003174	7.98748e-22	-3.62956	0.665818	5.00071e-08	0.0167857	246
Inflammatory bowel disease	cg05666287	3	AMIGO3;RNF123	49757470	rs9855505	3:49792158	3	49792158	T	G	0.486607	-0.110596	0.0167	3.679e-11	0.026559	0.003153	3.66944e-17	-4.16412	0.799857	1.92867e-07	0.360584	54
Inflammatory bowel disease	cg19381811	3	UBA7	49851713	rs9814765	3:49818555	3	49818555	T	C	0.47247	-0.112005	0.0168	2.927e-11	0.018096	0.002085	4.00767e-18	-6.18949	1.1707	1.24341e-07	0.456942	115
Inflammatory bowel disease	cg12257692	3	RBM6;RBM6	49977190	rs11721204	3:49982765	3	49982765	T	C	0.435268	-0.0924	0.0171	6.647e-08	0.017038	0.001586	6.35187e-27	-5.42319	1.12343	1.38362e-06	0.109257	172
Inflammatory bowel disease	cg05623727	3	RBM5	50126028	rs2624848	3:50165101	3	50165101	T	C	0.426339	-0.102	0.0171	2.324e-09	0.019534	0.001661	6.36938e-32	-5.22171	0.981601	1.04003e-07	0.0985639	225
Inflammatory bowel disease	cg09067459	5		40385259	-	5:40438831	5	40438831	C	G	0.405506	-0.186101	0.0175	2.108e-26	-0.015965	0.001589	9.55115e-24	11.657	1.59624	2.81859e-13	1.82722e-05	215
Inflammatory bowel disease	cg24117468	5	P4HA2;P4HA2;P4HA2;P4HA2;P4HA2;P4HA2;P4HA2	131562848	rs112688207	5:131564636	5	131564636	T	C	0.447839	0.106996	0.017	2.906e-10	0.049809	0.002471	2.4707e-90	2.14813	0.357559	1.88104e-09	0.0107931	563
Inflammatory bowel disease	cg22598563	5	P4HA2;P4HA2;P4HA2;P4HA2;P4HA2	131563921	rs112688207	5:131564636	5	131564636	T	C	0.447839	0.106996	0.017	2.906e-10	-0.01759	0.001675	8.60147e-26	-6.08272	1.12676	6.72349e-08	0.0161569	203
Inflammatory bowel disease	cg16205897	5	P4HA2;P4HA2;P4HA2;P4HA2;P4HA2	131564050	rs7705189	5:131623358	5	131623358	G	A	0.45509	0.113303	0.0169	2.186e-11	-0.029094	0.002191	3.1846e-40	-3.89444	0.650751	2.17009e-09	0.0400728	303
Inflammatory bowel disease	cg14196790	5	SLC22A5	131705035	rs2631360	5:131707429	5	131707429	G	A	0.463378	0.118198	0.0167	1.678e-12	0.022244	0.001344	1.63359e-61	5.31382	0.816564	7.63915e-11	0.0478023	393
Inflammatory bowel disease	cg13351061	6	RPS6KA2	167051536	rs444210	6:167390242	6	167390242	A	G	0.451637	-0.109502	0.0168	7.391e-11	0.015676	0.001833	1.20949e-17	-6.98517	1.34745	2.17189e-07	NA	NA
Inflammatory bowel disease	cg00271210	6	RPS6KA2	167070053	rs239934	6:167412048	6	167412048	G	A	0.467262	-0.0966	0.0171	1.764e-08	0.106574	0.003129	3.44001e-254	-0.906417	0.162645	2.50416e-08	0.150157	328
Inflammatory bowel disease	cg20486651	6	RPS6KA2	167070296	rs444210	6:167390242	6	167390242	A	G	0.451637	-0.109502	0.0168	7.391e-11	0.068781	0.003329	7.63636e-95	-1.59204	0.256118	5.09859e-10	0.377295	315
Inflammatory bowel disease	cg16490823	6	RPS6KA2	167085508	rs9717862	6:167394091	6	167394091	T	G	0.468006	-0.090899	0.018	4.145e-07	0.031793	0.001942	3.15027e-60	-2.85905	0.592483	1.39626e-06	0.0366453	282
Inflammatory bowel disease	cg05573767	6	RPS6KA2	167171394	rs239934	6:167412048	6	167412048	G	A	0.467262	-0.0966	0.0171	1.764e-08	0.077142	0.004551	1.8776e-64	-1.25223	0.233653	8.35125e-08	0.057538	292
Inflammatory bowel disease	cg23641108	6	RPS6KA2	167183902	rs444210	6:167390242	6	167390242	A	G	0.451637	-0.109502	0.0168	7.391e-11	-0.020709	0.00244	2.13592e-17	5.28775	1.02293	2.35086e-07	0.524445	57
Inflammatory bowel disease	cg11454936	6	RPS6KA2	167184995	rs444210	6:167390242	6	167390242	A	G	0.451637	-0.109502	0.0168	7.391e-11	-0.027173	0.002714	1.33101e-23	4.02982	0.737704	4.69056e-08	0.772945	177
Inflammatory bowel disease	cg24160243	6	RPS6KA2	167185027	rs444210	6:167390242	6	167390242	A	G	0.451637	-0.109502	0.0168	7.391e-11	-0.038271	0.003263	9.22689e-32	2.86127	0.502226	1.21803e-08	0.616657	213
Inflammatory bowel disease	cg18561247	6	RPS6KA2	167198539	rs239934	6:167412048	6	167412048	G	A	0.467262	-0.0966	0.0171	1.764e-08	0.017649	0.00183	5.27214e-22	-5.47326	1.12289	1.09205e-06	0.0890223	81
Inflammatory bowel disease	cg01612133	6		167317799	rs239934	6:167412048	6	167412048	G	A	0.467262	-0.0966	0.0171	1.764e-08	0.060389	0.002557	2.77405e-123	-1.59962	0.291153	3.92687e-08	0.0887092	280
Inflammatory bowel disease	cg17991206	6	RNASET2	167366683	rs444210	6:167390242	6	167390242	A	G	0.451637	-0.109502	0.0168	7.391e-11	-0.034798	0.002542	1.21082e-42	3.14677	0.534729	3.9854e-09	0.452226	216
Inflammatory bowel disease	cg25258033	6	RNASET2	167368657	rs239934	6:167412048	6	167412048	G	A	0.467262	-0.0966	0.0171	1.764e-08	-0.089841	0.002216	0	1.07523	0.192174	2.20487e-08	0.13838	324
Inflammatory bowel disease	cg20406979	6		167373233	rs239934	6:167412048	6	167412048	G	A	0.467262	-0.0966	0.0171	1.764e-08	-0.056113	0.001841	3.99022e-204	1.72153	0.30993	2.78282e-08	0.154629	324
Inflammatory bowel disease	cg17744997	6		167401611	rs444210	6:167390242	6	167390242	A	G	0.451637	-0.109502	0.0168	7.391e-11	-0.048144	0.002488	1.995e-83	2.27447	0.368214	6.53263e-10	0.247247	242
Inflammatory bowel disease	cg01859669	6	GPR31	167571328	rs239934	6:167412048	6	167412048	G	A	0.467262	-0.0966	0.0171	1.764e-08	-0.025725	0.002077	3.23012e-35	3.75512	0.730629	2.75359e-07	0.0556034	167
Inflammatory bowel disease	cg23216724	6	GPR31	167571584	rs239934	6:167412048	6	167412048	G	A	0.467262	-0.0966	0.0171	1.764e-08	-0.051308	0.003206	1.196e-57	1.88275	0.353435	9.98389e-08	0.101528	240
Inflammatory bowel disease	cg20394284	9	JAK2	4984206	rs1887428	9:4984530	9	4984530	G	C	0.37128	0.171595	0.0178	6.648e-22	0.03014	0.002673	1.73944e-29	5.69321	0.777	2.35068e-13	0.311932	405
Inflammatory bowel disease	cg02405213	9	JAK2	5042618	rs7038763	9:5076399	9	5076399	C	T	0.259673	0.142405	0.0186	2.101e-14	-0.128294	0.003906	1.40549e-236	-1.10999	0.148866	8.90057e-14	0.00655477	226
Inflammatory bowel disease	cg13799504	9	GPSM1	139237889	rs12379380	9:139279981	9	139279981	T	C	0.259673	0.122103	0.019	1.211e-10	-0.023424	0.002764	2.34893e-17	-5.21281	1.01798	3.04323e-07	0.0182031	47
Inflammatory bowel disease	cg14115884	9	SDCCAG3;SDCCAG3;SDCCAG3	139300582	rs10781518	9:139300547	9	139300547	G	A	0.450149	0.167803	0.0172	1.836e-22	0.028566	0.001984	5.45971e-47	5.87433	0.727361	6.68021e-16	0.0546402	93
Inflammatory bowel disease	cg13741927	9	INPP5E	139327495	rs11145760	9:139382594	9	139382594	A	G	0.453125	0.1134	0.0168	1.577e-11	0.063165	0.002547	9.40164e-136	1.7953	0.275647	7.36472e-11	0.0121986	155
Inflammatory bowel disease	cg14169450	9	INPP5E	139327907	rs68002978	9:139325641	9	139325641	T	C	0.40997	0.1313	0.0171	1.431e-14	0.011906	0.001502	2.23502e-15	11.0279	1.99947	3.47951e-08	0.217969	31
Inflammatory bowel disease	cg14019695	9	INPP5E	139328340	rs68002978	9:139325641	9	139325641	T	C	0.40997	0.1313	0.0171	1.431e-14	0.011578	0.001284	1.91332e-19	11.3403	1.93974	5.02615e-09	0.143096	43
Inflammatory bowel disease	cg14217861	9	NOTCH1	139426233	rs8413	9:139323311	9	139323311	C	T	0.41369	0.132903	0.0171	6.877e-15	-0.030506	0.004526	1.58039e-11	-4.35656	0.855548	3.54066e-07	NA	NA
Inflammatory bowel disease	cg18806716	10	MAP3K8	30721971	-	10:30731491	10	30731491	T	C	0.325149	-0.0933	0.0184	3.836e-07	0.088215	0.003932	1.73269e-111	-1.05765	0.213842	7.57825e-07	0.578698	146
Inflammatory bowel disease	cg05235248	10		35503876	rs11010103	10:35421004	10	35421004	C	G	0.330357	0.114801	0.0179	1.383e-10	-0.014201	0.000876	3.78802e-59	-8.0841	1.35548	2.46096e-09	0.172609	354
Inflammatory bowel disease	cg16988166	10		35503900	rs11010103	10:35421004	10	35421004	C	G	0.330357	0.114801	0.0179	1.383e-10	-0.011125	0.0009	4.13358e-35	-10.3188	1.81253	1.24808e-08	0.131847	322
Inflammatory bowel disease	cg12196389	10		35504007	rs11010131	10:35513316	10	35513316	C	A	0.335565	0.112698	0.0174	1.07e-10	-0.204694	0.004597	0	-0.550571	0.0859	1.46027e-10	0.0754886	391
Inflammatory bowel disease	cg00674004	10		101280750	rs17094148	10:101280279	10	101280279	G	A	0.276786	-0.154402	0.019	4.652e-16	0.040773	0.00344	2.05322e-32	-3.78689	0.564986	2.04714e-11	0.00476115	79
Inflammatory bowel disease	cg25452067	10		101281603	rs17094148	10:101280279	10	101280279	G	A	0.276786	-0.154402	0.019	4.652e-16	0.029437	0.002281	4.08497e-38	-5.2452	0.76272	6.11398e-12	7.95314e-05	66
Inflammatory bowel disease	cg19960420	10		101282185	rs11190141	10:101292390	10	101292390	T	C	0.369048	-0.172498	0.0177	2.227e-22	-0.017569	0.001788	8.69701e-23	9.81835	1.41895	4.53362e-12	0.0249096	77
Inflammatory bowel disease	cg01987516	10		101282726	rs17094148	10:101280279	10	101280279	G	A	0.276786	-0.154402	0.019	4.652e-16	-0.057287	0.002917	7.01162e-86	2.69523	0.358933	5.95677e-14	0.00177702	85
Inflammatory bowel disease	cg23904955	10		101282759	rs200574439	10:101283330	10	101283330	C	A	0.441964	0.176499	0.0174	4.278e-24	0.10407	0.004163	5.88785e-138	1.69597	0.180433	5.48546e-21	0.165674	104
Inflammatory bowel disease	cg17888390	10		101282816	rs200574439	10:101283330	10	101283330	C	A	0.441964	0.176499	0.0174	4.278e-24	0.085887	0.004701	1.46862e-74	2.05501	0.231726	7.42911e-19	0.0582178	103
Inflammatory bowel disease	cg07044859	10		101282883	rs200574439	10:101283330	10	101283330	C	A	0.441964	0.176499	0.0174	4.278e-24	0.121052	0.005107	3.42964e-124	1.45805	0.15635	1.1047e-20	0.0979488	105
Inflammatory bowel disease	cg14748795	10		101283090	rs200574439	10:101283330	10	101283330	C	A	0.441964	0.176499	0.0174	4.278e-24	0.039957	0.002091	2.17999e-81	4.41723	0.493028	3.26462e-19	0.365832	102
Inflammatory bowel disease	cg27354537	10		101283644	-	10:101283328	10	101283328	C	G	0.484375	0.174802	0.0168	3.086e-25	0.017892	0.001904	5.69847e-21	9.76974	1.40104	3.09789e-12	1.03279e-06	31
Inflammatory bowel disease	cg11988910	10		101286538	-	10:101292484	10	101292484	G	A	0.494048	0.174901	0.0168	1.995e-25	-0.013652	0.001917	1.06851e-12	-12.8116	2.17965	4.15762e-09	NA	NA
Inflammatory bowel disease	cg03609639	10	NKX2-3	101291397	rs10786558	10:101287610	10	101287610	A	G	0.412202	-0.152406	0.0172	7.896e-19	0.024633	0.002582	1.41072e-21	-6.18705	0.952912	8.42665e-11	0.746651	19
Inflammatory bowel disease	cg09788492	10	NKX2-3	101292477	rs6584283	10:101290301	10	101290301	T	C	0.47619	0.180303	0.0169	1.701e-26	-0.007421	0.000698	2.18366e-26	-24.2972	3.22678	5.07853e-14	0.0213777	29
Inflammatory bowel disease	cg03711485	10	NKX2-3	101296036	rs17094148	10:101280279	10	101280279	G	A	0.276786	-0.154402	0.019	4.652e-16	0.019117	0.002591	1.61113e-13	-8.07679	1.47863	4.69834e-08	NA	NA
Inflammatory bowel disease	cg17647271	11		76299819	rs4494327	11:76294836	11	76294836	A	T	0.499256	-0.143097	0.0171	5.378e-17	-0.088372	0.003092	1.2246e-179	1.61926	0.201625	9.66487e-16	0.114752	183
Inflammatory bowel disease	cg24032190	15	SMAD3;SMAD3;SMAD3	67442893	rs2033784	15:67449660	15	67449660	G	A	0.324143	0.111904	0.0181	6.399e-10	0.015051	0.001882	1.28903e-15	7.43515	1.52019	1.00354e-06	NA	NA
Inflammatory bowel disease	cg09046979	16	SBK1	28333134	rs62034325	16:28538640	16	28538640	G	A	0.419643	0.102498	0.0174	3.602e-09	-0.049102	0.003017	1.44184e-59	-2.08746	0.37686	3.04031e-08	0.866088	132
Inflammatory bowel disease	cg27413008	16	IL27	28519597	-	16:28539386	16	28539386	A	G	0.420387	0.103396	0.0174	2.842e-09	-0.01596	0.001865	1.15813e-17	-6.47843	1.32732	1.05638e-06	0.776427	67
Inflammatory bowel disease	cg01621080	16	SULT1A2;SULT1A2	28608125	rs231976	16:28545587	16	28545587	G	C	0.452381	-0.092798	0.0171	5.963e-08	0.021554	0.001954	2.79557e-28	-4.30533	0.884201	1.12063e-06	0.0374541	108
Inflammatory bowel disease	cg04270652	16	SULT1A2;SULT1A2	28608894	rs153111	16:28524723	16	28524723	T	C	0.43006	0.106097	0.0174	1.158e-09	-0.02459	0.001449	1.26791e-64	-4.31469	0.751881	9.55012e-09	0.679596	132
Inflammatory bowel disease	cg26624097	16	SULT1A1;SULT1A1;SULT1A1;SULT1A1;SULT1A1	28620651	rs231976	16:28545587	16	28545587	G	C	0.452381	-0.092798	0.0171	5.963e-08	-0.021624	0.001544	1.47087e-44	4.29143	0.848085	4.18966e-07	0.106586	175
Inflammatory bowel disease	cg05966235	16	ATP2A1;ATP2A1	28915196	rs80275162	16:28863517	16	28863517	A	T	0.398065	0.094801	0.0176	6.867e-08	0.015868	0.000961	3.11705e-61	5.97439	1.1667	3.04283e-07	0.0520514	129
Inflammatory bowel disease	cg01068906	16	NOD2	50745944	-	16:50731096	16	50731096	A	G	0.287202	0.166599	0.0181	2.889e-20	-0.021474	0.002424	8.11045e-19	-7.75805	1.21549	1.74032e-10	0.145188	11
Inflammatory bowel disease	cg08195491	16	NOD2	50746063	-	16:50709723	16	50709723	A	G	0.156994	0.217399	0.0223	1.997e-22	-0.014101	0.001743	6.05667e-16	-15.4174	2.47679	4.82318e-10	0.738439	17
Inflammatory bowel disease	cg00129232	17	STARD3;STARD3;STARD3	37814104	-	17:37879762	17	37879762	G	A	0.319611	-0.108603	0.0184	3.633e-09	0.004857	0.000502	4.08912e-22	-22.3605	4.43851	4.70788e-07	0.0319629	409
Inflammatory bowel disease	cg03815147	17	PGAP3	37833890	rs1565923	17:37858678	17	37858678	A	G	0.302083	-0.107596	0.0187	8.619e-09	0.030843	0.001984	1.77908e-54	-3.48856	0.646514	6.81623e-08	0.0327106	397
Inflammatory bowel disease	cg19468946	17	IKZF3;IKZF3;IKZF3;IKZF3;IKZF3;IKZF3	37922297	rs7221814	17:38089717	17	38089717	A	G	0.457526	0.115603	0.0172	1.885e-11	-0.019661	0.002515	5.39735e-15	-5.87995	1.15374	3.4616e-07	0.00194575	90
Inflammatory bowel disease	cg27435903	17	GSDMB;GSDMB;GSDMB;GSDMB	38065264	rs12936409	17:38043649	17	38043649	T	C	0.457589	0.145701	0.0168	3.868e-18	-0.01077	0.001611	2.28229e-11	-13.5286	2.55473	1.18694e-07	NA	NA
Inflammatory bowel disease	cg10057218	17	GSDMB;GSDMB;GSDMB;GSDMB	38074149	rs36000226	17:38063929	17	38063929	C	T	0.49851	0.137298	0.017	7.628e-16	0.01075	0.001299	1.29962e-16	12.7714	2.20983	7.49971e-09	0.0608383	55
Inflammatory bowel disease	cg12655416	17	ORMDL3	38077870	rs62067029	17:38038391	17	38038391	T	A	0.452985	0.135797	0.0186	3.121e-13	0.014885	0.001892	3.60491e-15	9.1232	1.70471	8.70989e-08	0.0362025	16
Inflammatory bowel disease	cg22144450	17	ORMDL3	38080378	rs9909593	17:37970149	17	37970149	G	A	0.465774	0.136404	0.0168	4.09e-16	0.014398	0.002128	1.3121e-11	9.47379	1.82245	2.01014e-07	NA	NA
Inflammatory bowel disease	cg19511844	17	ORMDL3	38084119	rs12944882	17:37983492	17	37983492	T	C	0.485842	-0.118401	0.0169	2.653e-12	0.013349	0.001831	3.10484e-13	-8.86983	1.75594	4.38775e-07	NA	NA
Inflammatory bowel disease	cg24910161	17	GSDMA	38119198	rs4794820	17:38089344	17	38089344	A	G	0.461136	0.109401	0.0172	2.1e-10	0.03307	0.002195	2.65862e-51	3.3082	0.564557	4.63386e-09	0.00035153	302
Inflammatory bowel disease	cg26162295	17	GSDMA	38119207	rs4794820	17:38089344	17	38089344	A	G	0.461136	0.109401	0.0172	2.1e-10	0.035747	0.002493	1.26475e-46	3.06046	0.526383	6.09486e-09	0.000344897	278
Inflammatory bowel disease	cg07780782	17	STAT3;STAT3;STAT3	40465546	rs9909659	17:40473835	17	40473835	A	G	0.189732	-0.118603	0.0217	4.31e-08	-0.029222	0.00255	2.09788e-30	4.05872	0.822729	8.0874e-07	0.0974484	91
Inflammatory bowel disease	cg06270615	17	STAT3;STAT3;STAT3	40516068	rs1905340	17:40520390	17	40520390	A	C	0.274554	-0.124306	0.019	5.618e-11	-0.038143	0.001614	2.01857e-123	3.25894	0.51687	2.87931e-10	0.066045	181
Inflammatory bowel disease	cg23598886	18		12777645	rs2542151	18:12779947	18	12779947	G	T	0.181548	0.149696	0.0227	4.301e-11	-0.075286	0.004205	1.09495e-71	-1.98835	0.321317	6.08868e-10	0.0274002	73
Inflammatory bowel disease	cg23544223	18		12777786	rs2542151	18:12779947	18	12779947	G	T	0.181548	0.149696	0.0227	4.301e-11	-0.080934	0.004674	3.66574e-67	-1.8496	0.300129	7.15296e-10	0.102664	66
Inflammatory bowel disease	cg09945482	18		12777974	rs2542151	18:12779947	18	12779947	G	T	0.181548	0.149696	0.0227	4.301e-11	-0.054658	0.00487	3.09293e-29	-2.73879	0.481686	1.30175e-08	NA	NA
Inflammatory bowel disease	cg24737193	18		12778029	rs2542151	18:12779947	18	12779947	G	T	0.181548	0.149696	0.0227	4.301e-11	-0.049619	0.003696	4.28792e-41	-3.0169	0.509696	3.23867e-09	0.0104177	62
Inflammatory bowel disease	cg01190666	20	PRIC285	62204908	rs35096459	20:62258892	20	62258892	C	G	0.389137	-0.109703	0.0174	2.989e-10	0.014595	0.001843	2.4134e-15	-7.51666	1.524	8.13091e-07	0.398052	14
Inflammatory bowel disease	cg03999872	20	STMN3	62272968	rs6062295	20:62291174	20	62291174	A	G	0.44122	-0.092905	0.0176	1.357e-07	-0.062431	0.003673	8.53242e-65	1.48813	0.295194	4.62627e-07	6.05321e-05	157
Inflammatory bowel disease	cg02049682	20		62287940	rs11696198	20:62298404	20	62298404	A	G	0.494792	0.121598	0.0189	1.174e-10	-0.017978	0.001844	1.88689e-22	-6.76363	1.25961	7.89098e-08	NA	NA
Inflammatory bowel disease	cg27236539	20	RTEL1;RTEL1	62289627	rs56053617	20:62306757	20	62306757	T	C	0.485863	0.106196	0.0173	9.281e-10	0.009349	0.000582	4.04421e-58	11.3586	1.98077	9.78278e-09	0.000258272	139
Inflammatory bowel disease	cg05172940	20	RTEL1;TNFRSF6B;TNFRSF6B;RTEL1	62327534	rs2257885	20:62334220	20	62334220	A	G	0.255952	-0.157894	0.0206	1.564e-14	0.028308	0.002062	6.90081e-43	-5.57779	0.833462	2.19664e-11	0.0170013	98
Inflammatory bowel disease	cg04078896	20	ZGPAT;ZGPAT;ZGPAT;ARFRP1;ARFRP1	62338273	rs3787088	20:62316634	20	62316634	T	G	0.334077	-0.147897	0.0189	4.649e-15	0.012737	0.001567	4.40609e-16	-11.6119	2.05998	1.7315e-08	0.565889	94
Inflammatory bowel disease	cg20642413	20	ZGPAT;ZGPAT;ZGPAT;ARFRP1;ARFRP1	62338338	rs7361098	20:62312755	20	62312755	G	A	0.251488	-0.157098	0.0207	2.81e-14	0.02275	0.002538	3.11977e-19	-6.90545	1.19218	6.94437e-09	0.142004	36
Inflammatory bowel disease	cg14977069	20	LIME1	62367698	rs2297440	20:62312299	20	62312299	T	C	0.25	-0.157098	0.0206	2.784e-14	0.026869	0.003039	9.47934e-19	-5.84689	1.01251	7.71118e-09	0.121639	31
Inflammatory bowel disease	cg06653796	20	LIME1	62367805	-	20:62373983	20	62373983	A	G	0.243304	-0.128504	0.0221	6.387e-09	0.046331	0.004061	3.7508e-30	-2.7736	0.535375	2.21088e-07	1.85736e-05	56
Inflammatory bowel disease	cg24631526	20	LIME1	62367961	rs7361098	20:62312755	20	62312755	G	A	0.251488	-0.157098	0.0207	2.81e-14	0.017093	0.002433	2.15343e-12	-9.19096	1.7829	2.53563e-07	NA	NA
Inflammatory bowel disease	cg22961457	20	LIME1;SLC2A4RG	62370310	-	20:62364180	20	62364180	G	A	0.327381	-0.146098	0.0186	4.148e-15	-0.029828	0.003347	5.02861e-19	4.89807	0.831229	3.80254e-09	NA	NA
Inflammatory bowel disease	cg03738656	21		45581008	rs11089118	21:45633388	21	45633388	A	C	0.384673	0.1238	0.0172	6.708e-13	-0.021071	0.002131	4.73518e-23	-5.87552	1.0097	5.91802e-09	0.000582004	221
Inflammatory bowel disease	cg21305068	21		45622219	rs2838527	21:45633226	21	45633226	T	C	0.481399	0.095801	0.0169	1.466e-08	-0.021365	0.001946	4.85003e-28	-4.48401	0.890237	4.73194e-07	6.99762e-05	44
Inflammatory bowel disease	cg01992765	21		45622493	rs3804031	21:45629604	21	45629604	T	C	0.389137	0.128402	0.0171	5.51e-14	-0.013722	0.001015	1.24127e-41	-9.35721	1.42552	5.23602e-11	0.000821178	23
Inflammatory bowel disease	cg11564601	22		30592435	rs5997579	22:30537526	22	30537526	C	T	0.432292	0.091096	0.0167	5.251e-08	-0.034909	0.003087	1.18554e-29	-2.60951	0.531125	8.96184e-07	0.246876	203
LDL	cg24991732	1		25594486	rs873309	1:25758419	1	25758419	T	C	0.442708	-0.031	0.0051	8.376e-09	-0.058252	0.003226	7.19291e-73	0.532168	0.092379	8.37503e-09	NA	NA
LDL	cg20684491	1		25596433	rs873309	1:25758419	1	25758419	T	C	0.442708	-0.031	0.0051	8.376e-09	0.078052	0.004947	4.52095e-56	-0.397172	0.070023	1.41138e-08	NA	NA
LDL	cg27572855	1	RHD;RHD	25598939	rs9438904	1:25756860	1	25756860	T	C	0.439732	-0.0329	0.0056	2.383e-08	0.023165	0.002057	2.06294e-29	-1.42026	0.272672	1.90205e-07	NA	NA
LDL	cg23205692	1	TMEM50A	25664452	rs873309	1:25758419	1	25758419	T	C	0.442708	-0.031	0.0051	8.376e-09	-0.01053	0.001016	3.53768e-25	2.94403	0.561467	1.57593e-07	NA	NA
LDL	cg18883198	1	TMEM57	25758604	rs6699896	1:25762902	1	25762902	A	T	0.4375	-0.0323	0.0053	8.6e-09	0.020337	0.002043	2.38172e-23	-1.58821	0.305555	2.01668e-07	NA	NA
LDL	cg10583485	1	DOCK7	63150905	rs1168023	1:63006595	1	63006595	A	T	0.344494	-0.0482	0.0054	5.537e-16	0.021171	0.002662	1.83743e-15	-2.27666	0.383442	2.89507e-09	0.603806	12
LDL	cg17826107	1	EVI5	92977322	-	1:92979354	1	92979354	A	G	0.201637	-0.0335	0.0064	6.131e-07	-0.027866	0.001855	5.3418e-51	1.2022	0.24322	7.69829e-07	0.0650744	258
LDL	cg21684021	1	CELSR2	109800400	rs35271870	1:109776285	1	109776285	C	T	0.082589	-0.1196	0.0098	1.941e-30	-0.027184	0.004064	2.25128e-11	4.39964	0.750084	4.47694e-09	NA	NA
LDL	cg00908766	1	CELSR2	109817496	-	1:109818530	1	109818530	C	T	0.209821	-0.1602	0.0044	1.63e-272	-0.120179	0.004336	4.25335e-169	1.33301	0.060442	8.70448e-108	6.55782e-10	39
LDL	cg13926338	1	SORT1	109941043	-	1:109891423	1	109891423	G	C	0.275298	-0.0304	0.0041	1.584e-12	0.019121	0.002306	1.11348e-16	-1.58985	0.287641	3.25394e-08	9.63142e-05	41
LDL	cg02175308	1	SORT1	109941060	-	1:109864374	1	109864374	G	A	0.267857	-0.0342	0.0041	5.012e-15	0.055613	0.003218	6.49577e-67	-0.61496	0.081862	5.81702e-14	1.83319e-08	64
LDL	cg07725836	1	SYPL2	110007630	rs6666119	1:110040310	1	110040310	G	A	0.303571	-0.0299	0.0039	1.323e-12	-0.02435	0.003508	3.88256e-12	1.22792	0.238631	2.66583e-07	NA	NA
LDL	cg20591472	1	SYPL2	110008990	rs4970761	1:109995398	1	109995398	C	T	0.286458	-0.0313	0.004	1.039e-13	-0.01941	0.00254	2.1208e-14	1.61255	0.294926	4.56018e-08	0.0247207	25
LDL	cg21079113	1	SYPL2	110010089	-	1:109846278	1	109846278	C	T	0.274554	-0.0305	0.0041	1.555e-12	0.013225	0.001838	6.27809e-13	-2.30618	0.44594	2.32232e-07	0.0132812	33
LDL	cg07572233	1		234689565	rs6660731	1:234688888	1	234688888	A	G	0.014881	0.0856	0.0157	2.427e-06	-0.104775	0.010107	3.51876e-25	-0.816988	0.169306	1.39639e-06	0.154449	21
LDL	cg25035485	2	APOB	21266500	rs580889	2:21290067	2	21290067	C	T	0.191964	-0.1316	0.0068	9.379e-77	-0.070497	0.005434	1.73805e-38	1.86675	0.173232	4.47058e-27	0.000211848	190
LDL	cg05337441	2	APOB	21266568	rs541041	2:21294975	2	21294975	G	A	0.19225	-0.1393	0.0048	6.01e-176	-0.054226	0.005178	1.1693e-25	2.56889	0.260807	6.86795e-23	9.64914e-06	190
LDL	cg00673290	2	APOB	21266727	rs934197	2:21267461	2	21267461	A	G	0.328829	0.1049	0.0054	1.648e-74	0.05693	0.004481	5.50442e-37	1.84261	0.173288	2.08842e-26	0.0995249	204
LDL	cg16723488	2	APOB	21266947	rs934197	2:21267461	2	21267461	A	G	0.328829	0.1049	0.0054	1.648e-74	0.054373	0.004238	1.1045e-37	1.92927	0.180202	9.52334e-27	0.233949	207
LDL	cg16306978	2	APOB	21266953	rs541041	2:21294975	2	21294975	G	A	0.19225	-0.1393	0.0048	6.01e-176	-0.087314	0.00604	2.32903e-47	1.59539	0.123302	2.71627e-38	2.47448e-07	199
LDL	cg24309555	2	APOB	21266956	rs541041	2:21294975	2	21294975	G	A	0.19225	-0.1393	0.0048	6.01e-176	-0.05058	0.003812	3.55906e-40	2.75403	0.228237	1.58661e-33	5.4862e-08	198
LDL	cg03350299	2	APOB	21266960	rs580889	2:21290067	2	21290067	C	T	0.191964	-0.1316	0.0068	9.379e-77	-0.054005	0.004079	5.13791e-40	2.43683	0.222998	8.50701e-28	0.000223227	198
LDL	cg25071744	2	APOB	21266995	rs934197	2:21267461	2	21267461	A	G	0.328829	0.1049	0.0054	1.648e-74	0.048719	0.003209	4.79818e-52	2.15315	0.180012	5.67611e-33	0.096049	211
LDL	cg25123895	2	APOB	21267113	-	2:21263900	2	21263900	A	G	0.329085	0.1186	0.004	9.48e-183	0.052552	0.003601	3.00957e-48	2.25681	0.172344	3.52845e-39	0.000676256	172
LDL	cg07636176	2	APOB	21267175	-	2:21263900	2	21263900	A	G	0.329085	0.1186	0.004	9.48e-183	0.044691	0.003249	4.65446e-43	2.6538	0.212664	9.74244e-36	0.000470527	163
LDL	cg15246511	2	APOB	21267212	rs934197	2:21267461	2	21267461	A	G	0.328829	0.1049	0.0054	1.648e-74	0.028951	0.002634	4.14897e-28	3.62339	0.378737	1.10001e-21	0.000481957	55
LDL	cg26112457	2	APOB	21267334	rs62122515	2:21295227	2	21295227	A	G	0.335075	0.0926	0.0054	5.407e-60	0.014367	0.002057	2.89062e-12	6.44522	0.996588	9.97765e-11	0.22055	14
LDL	cg04951549	2	DYNC2LI1;DYNC2LI1;DYNC2LI1	44001131	-	2:44004099	2	44004099	G	T	0.142857	0.0404	0.007	2.65e-07	-0.008564	0.000934	5.00657e-20	-4.71767	0.966026	1.0417e-06	NA	NA
LDL	cg23032965	3	RAF1	12705835	rs7617041	3:12709167	3	12709167	G	A	0.331845	-0.0203	0.0038	3.307e-07	0.008099	0.00065	1.27418e-35	-2.50639	0.510497	9.12105e-07	0.0199603	22
LDL	cg11212234	5		74353351	rs1422700	5:74510023	5	74510023	T	C	0.228423	0.0328	0.0063	2.032e-08	0.053449	0.00259	1.3619e-94	0.613664	0.121563	4.46149e-07	1.01548e-10	145
LDL	cg26567688	5	COL4A3BP;COL4A3BP;COL4A3BP	74762295	rs4045166	5:74909446	5	74909446	G	C	0.238839	0.0542	0.0043	5.675e-32	-0.022123	0.002808	3.30496e-15	-2.44994	0.366702	2.37307e-11	0.0478856	77
LDL	cg03649429	5	COL4A3BP;COL4A3BP;COL4A3BP	74798138	rs1820049	5:74908446	5	74908446	C	G	0.122024	0.0648	0.0074	9.698e-17	-0.209813	0.003267	0	-0.308846	0.035596	4.08288e-18	5.28557e-11	313
LDL	cg27379109	5		74907287	rs5744544	5:74808331	5	74808331	A	G	0.114583	0.0651	0.0078	2.516e-15	0.030389	0.003395	3.50339e-19	2.14224	0.350931	1.03154e-09	5.03031e-14	81
LDL	cg08253296	5		74907592	rs5744544	5:74808331	5	74808331	A	G	0.114583	0.0651	0.0078	2.516e-15	0.014692	0.001667	1.19703e-18	4.43111	0.731136	1.35624e-09	0.260497	20
LDL	cg07671805	5		74907694	rs1820049	5:74908446	5	74908446	C	G	0.122024	0.0648	0.0074	9.698e-17	0.041063	0.002511	4.0761e-60	1.57804	0.204416	1.16559e-14	1.04573e-06	145
LDL	cg02573091	5		74908125	rs16872639	5:74918856	5	74918856	T	G	0.09375	0.0503	0.0094	1.22e-07	-0.173812	0.008693	6.17889e-89	-0.289394	0.055985	2.3517e-07	2.79381e-24	195
LDL	cg19683494	5		74908142	rs1820049	5:74908446	5	74908446	C	G	0.122024	0.0648	0.0074	9.698e-17	0.155083	0.006938	1.10468e-110	0.417841	0.051247	3.53588e-16	2.34804e-22	193
LDL	cg00601450	5		74908170	rs16872639	5:74918856	5	74918856	T	G	0.09375	0.0503	0.0094	1.22e-07	-0.196739	0.005284	1.82935e-303	-0.255669	0.04827	1.17947e-07	1.35819e-21	194
LDL	cg08333616	5	TIMD4;TIMD4	156369336	rs7717984	5:156369171	5	156369171	C	T	0.353423	-0.0414	0.0039	1.6e-24	-0.023141	0.002387	3.21859e-22	1.789	0.249929	8.18384e-13	0.0181629	11
LDL	cg12943317	5	HAVCR1;HAVCR1	156479607	rs58198139	5:156399039	5	156399039	C	T	0.365127	-0.0356	0.0053	1.604e-10	0.018825	0.002319	4.80418e-16	-1.89115	0.365459	2.28249e-07	0.0509626	40
LDL	cg14254433	6	PACSIN1	34482411	rs3800406	6:35133074	6	35133074	G	A	0.111607	-0.0318	0.0062	9.392e-08	-0.095918	0.005957	2.4846e-58	0.331532	0.067838	1.02343e-06	0.0485053	80
LDL	cg17674042	6	PACSIN1	34482479	rs3800406	6:35133074	6	35133074	G	A	0.111607	-0.0318	0.0062	9.392e-08	-0.154848	0.010036	1.0428e-53	0.205362	0.042194	1.13218e-06	0.070877	76
LDL	cg26893134	6	FRK;FRK	116381904	rs12214881	6:116342187	6	116342187	T	G	0.407738	-0.0318	0.0053	8.633e-08	0.041681	0.002231	6.72066e-78	-0.762933	0.133551	1.11225e-08	0.287378	130
LDL	cg18764771	6	FRK	116381957	rs12214881	6:116342187	6	116342187	T	G	0.407738	-0.0318	0.0053	8.633e-08	0.05647	0.002107	3.49184e-158	-0.563127	0.096178	4.76928e-09	0.620279	228
LDL	cg15226275	6	FRK	116381976	rs12214881	6:116342187	6	116342187	T	G	0.407738	-0.0318	0.0053	8.633e-08	0.06379	0.002307	2.89553e-168	-0.498507	0.085018	4.53147e-09	0.444029	227
LDL	cg26557270	6	FRK	116382179	rs12524249	6:116368813	6	116368813	A	G	0.397761	-0.0315	0.0052	7.998e-08	0.014815	0.001666	5.85051e-19	-2.12618	0.424653	5.53262e-07	0.649511	31
LDL	cg10512472	6	IGF2R	160468304	-	6:160469099	6	160469099	A	T	0.458333	-0.0228	0.0037	4.147e-09	-0.010454	0.001328	3.46482e-15	2.18089	0.449436	1.2191e-06	NA	NA
LDL	cg04310488	6	SLC22A2	160675744	rs3127575	6:160644012	6	160644012	T	C	0.133929	0.0335	0.0059	3.125e-08	0.042223	0.003888	1.7825e-27	0.793412	0.157681	4.85985e-07	2.35143e-05	70
LDL	cg07408740	7	OGDH;OGDH;OGDH	44645306	-	7:44622286	7	44622286	A	G	0.445685	-0.0329	0.0037	4.109e-17	-0.017538	0.00266	4.29366e-11	1.87593	0.354196	1.18159e-07	NA	NA
LDL	cg06992846	8	TRIB1	126448837	-	8:126474356	8	126474356	G	A	0.309524	0.0299	0.004	5.686e-13	-0.025916	0.003598	5.86927e-13	-1.15371	0.222425	2.13749e-07	NA	NA
LDL	cg20080878	8		126479070	rs2980882	8:126480700	8	126480700	G	A	0.482887	-0.0536	0.0036	5.711e-46	0.012764	0.001538	1.04027e-16	-4.19925	0.579231	4.1772e-13	NA	NA
LDL	cg19405177	8	PLEC1;PLEC1;PLEC1;PLEC1;PLEC1;PLEC1;PLEC1;PLEC1	145001428	rs7006770	8:145000602	8	145000602	C	T	0.396577	0.035	0.0056	6.21e-09	0.145674	0.003959	2.03593e-296	0.240262	0.038993	7.19442e-10	0.0195667	27
LDL	cg20784950	8	PLEC1;PLEC1;PLEC1;PLEC1;PLEC1;PLEC1;PLEC1;PLEC1	145002522	rs6993953	8:145000321	8	145000321	T	C	0.398065	0.036	0.0056	1.51e-09	0.050651	0.003407	5.24217e-50	0.710744	0.120451	3.61984e-09	0.0145309	27
LDL	cg04757492	8	PLEC1;PLEC1;PLEC1;PLEC1;PLEC1;PLEC1;PLEC1;PLEC1	145003862	rs6993953	8:145000321	8	145000321	T	C	0.398065	0.036	0.0056	1.51e-09	0.070959	0.003513	1.04886e-90	0.507335	0.08282	9.02616e-10	0.0167058	27
LDL	cg22822867	8	PLEC1;PLEC1;PLEC1;PLEC1;PLEC1;PLEC1;PLEC1;PLEC1	145004144	rs6993953	8:145000321	8	145000321	T	C	0.398065	0.036	0.0056	1.51e-09	0.061377	0.002931	2.1653e-97	0.586542	0.095441	7.96772e-10	0.0185929	27
LDL	cg08090367	8	PLEC1;PLEC1;PLEC1;PLEC1;PLEC1;PLEC1;PLEC1;PLEC1	145005311	rs6993953	8:145000321	8	145000321	T	C	0.398065	0.036	0.0056	1.51e-09	0.033713	0.001783	1.02458e-79	1.06783	0.175447	1.15526e-09	0.0235622	27
LDL	cg07427475	8	PLEC1;PLEC1;PLEC1;PLEC1;PLEC1;PLEC1;PLEC1;PLEC1	145008110	rs11777239	8:145031265	8	145031265	A	G	0.392857	0.038	0.0056	1.664e-10	-0.137336	0.003071	0	-0.276694	0.041243	1.9608e-11	0.200456	26
LDL	cg02331830	8	PLEC1;PLEC1;PLEC1;PLEC1;PLEC1;PLEC1;PLEC1;PLEC1	145008288	rs11777239	8:145031265	8	145031265	A	G	0.392857	0.038	0.0056	1.664e-10	-0.200149	0.003423	0	-0.189859	0.028167	1.57855e-11	0.197907	26
LDL	cg04255391	8	PLEC1;PLEC1;PLEC1;PLEC1;PLEC1;PLEC1;PLEC1;PLEC1	145008397	rs11780978	8:145034852	8	145034852	A	G	0.393601	0.0378	0.0056	1.65e-10	-0.103641	0.002973	2.92578e-266	-0.364721	0.055036	3.42772e-11	0.187324	26
LDL	cg14598846	8	PLEC1;PLEC1;PLEC1;PLEC1;PLEC1;PLEC1;PLEC1;PLEC1	145008909	rs11780978	8:145034852	8	145034852	A	G	0.393601	0.0378	0.0056	1.65e-10	-0.095331	0.001878	0	-0.396512	0.05926	2.21506e-11	0.232076	26
LDL	cg23299254	8	PLEC1;PLEC1;PLEC1;PLEC1;PLEC1;PLEC1;PLEC1;PLEC1	145008957	rs6993022	8:145040108	8	145040108	C	T	0.395089	0.0371	0.0056	2.323e-10	-0.040724	0.002289	8.6865e-71	-0.91102	0.14674	5.35251e-10	0.186664	26
LDL	cg10173586	8	PLEC1;PLEC1;MIR661;PLEC1;PLEC1	145020593	rs11777239	8:145031265	8	145031265	A	G	0.392857	0.038	0.0056	1.664e-10	0.089595	0.002045	0	0.424129	0.063249	2.00387e-11	0.139765	26
LDL	cg14234406	8	PLEC1;PLEC1;PLEC1	145028103	rs11780978	8:145034852	8	145034852	A	G	0.393601	0.0378	0.0056	1.65e-10	0.018548	0.002593	8.49995e-13	2.0379	0.415118	9.14442e-07	NA	NA
LDL	cg20680163	8	PLEC1;PLEC1	145033743	rs11780978	8:145034852	8	145034852	A	G	0.393601	0.0378	0.0056	1.65e-10	0.023365	0.002351	2.85679e-23	1.61779	0.289734	2.35418e-08	0.186957	18
LDL	cg04892187	8	PLEC1;PLEC1	145040629	rs11780978	8:145034852	8	145034852	A	G	0.393601	0.0378	0.0056	1.65e-10	0.01386	0.001981	2.62171e-12	2.72735	0.561434	1.18682e-06	NA	NA
LDL	cg07980830	8	GRINA;GRINA	145063362	-	8:145058986	8	145058986	G	A	0.409226	0.0372	0.006	2.267e-09	0.080579	0.002354	6.8771e-257	0.46166	0.075672	1.05558e-09	0.194081	28
LDL	cg27263049	8	SPATC1;SPATC1	145086300	-	8:145058986	8	145058986	G	A	0.409226	0.0372	0.006	2.267e-09	0.025694	0.002783	2.64999e-20	1.44781	0.281289	2.64599e-07	0.321574	28
LDL	cg13531387	9		136078657	rs529565	9:136149500	9	136149500	C	T	0.301339	0.0398	0.0038	4.766e-24	-0.022912	0.002563	3.91512e-19	-1.73706	0.25547	1.05012e-11	NA	NA
LDL	cg00339415	9	OBP2B	136085771	rs4246169	9:136094150	9	136094150	C	A	0.154762	-0.0319	0.0051	2.94e-09	-0.037998	0.002601	2.51318e-48	0.83951	0.146003	8.92732e-09	0.0550697	40
LDL	cg00878953	9		136129875	rs529565	9:136149500	9	136149500	C	T	0.301339	0.0398	0.0038	4.766e-24	-0.007593	0.001023	1.14138e-13	-5.24182	0.865495	1.39162e-09	NA	NA
LDL	cg14440550	9	ABO	136131118	-	9:136132754	9	136132754	A	C	0.078125	-0.0473	0.006	1.849e-14	-0.124238	0.003813	7.79066e-233	0.380722	0.049688	1.82744e-14	4.62677e-05	103
LDL	cg12020464	9	ABO	136131183	-	9:136132754	9	136132754	A	C	0.078125	-0.0473	0.006	1.849e-14	-0.111537	0.002779	0	0.424074	0.054822	1.0298e-14	4.9556e-05	78
LDL	cg13850847	9	ABO	136131739	-	9:136132873	9	136132873	C	T	0.334821	-0.0332	0.0038	1.589e-17	-0.040631	0.002107	7.28447e-83	0.817117	0.102676	1.74578e-15	1.7267e-06	98
LDL	cg14636261	9	ABO	136133628	-	9:136132873	9	136132873	C	T	0.334821	-0.0332	0.0038	1.589e-17	-0.010199	0.001364	7.53957e-14	3.2552	0.572975	1.33741e-08	NA	NA
LDL	cg11879188	9	ABO	136149908	rs676457	9:136146227	9	136146227	T	A	0.300595	0.0303	0.0054	6.33e-08	0.066988	0.002882	1.66887e-119	0.452322	0.082928	4.91319e-08	2.34391e-09	48
LDL	cg21160290	9	ABO	136149941	rs676457	9:136146227	9	136146227	T	A	0.300595	0.0303	0.0054	6.33e-08	0.187346	0.003315	0	0.161733	0.028965	2.35523e-08	6.65972e-13	119
LDL	cg22535403	9	ABO	136150032	rs676457	9:136146227	9	136146227	T	A	0.300595	0.0303	0.0054	6.33e-08	0.145225	0.002697	0	0.208642	0.037385	2.39273e-08	1.20986e-12	113
LDL	cg13506600	9	ABO	136150361	rs676457	9:136146227	9	136146227	T	A	0.300595	0.0303	0.0054	6.33e-08	0.044278	0.002494	1.6307e-70	0.684312	0.127903	8.78391e-08	2.77472e-12	29
LDL	cg07241568	9	ABO	136150823	rs529565	9:136149500	9	136149500	C	T	0.301339	0.0398	0.0038	4.766e-24	0.012541	0.001144	5.77327e-28	3.17368	0.419078	3.64699e-14	2.12668e-06	16
LDL	cg24267699	9	ABO	136151359	rs529565	9:136149500	9	136149500	C	T	0.301339	0.0398	0.0038	4.766e-24	0.037603	0.001842	1.33395e-92	1.05842	0.113583	1.18035e-20	2.15856e-08	29
LDL	cg06818865	9	ABO	136151958	rs8176681	9:136139754	9	136139754	C	T	0.442708	-0.0249	0.0037	5.01e-10	-0.022317	0.0018	2.74782e-35	1.11573	0.188648	3.33191e-09	9.806e-05	27
LDL	cg14560040	9	SURF6	136203305	-	9:136194595	9	136194595	C	T	0.321429	-0.0276	0.0041	6.034e-10	-0.01523	0.002114	5.79124e-13	1.81219	0.36841	8.70096e-07	NA	NA
LDL	cg20219074	11	SPTY2D1	18656078	rs10832962	11:18656271	11	18656271	C	T	0.264137	-0.032	0.004	6.619e-14	-0.004225	0.000534	2.38406e-15	7.5733	1.3456	1.82112e-08	NA	NA
LDL	cg00457155	11	SPTY2D1	18656868	rs10832962	11:18656271	11	18656271	C	T	0.264137	-0.032	0.004	6.619e-14	-0.009853	0.001451	1.13079e-11	3.24763	0.627413	2.26423e-07	NA	NA
LDL	cg07689907	11	FADS1	61582574	rs174561	11:61582708	11	61582708	C	T	0.327381	-0.0493	0.0055	4.267e-18	-0.016693	0.001179	1.62809e-45	2.95341	0.389959	3.62876e-14	0.00925822	59
LDL	cg15598662	11	MIR1908;FADS1	61582890	-	11:61543499	11	61543499	C	T	0.363095	-0.0482	0.0038	1.377e-35	-0.004343	0.000589	1.72693e-13	11.0975	1.74178	1.87344e-10	NA	NA
LDL	cg27386326	11		61587980	rs174560	11:61581764	11	61581764	C	T	0.331101	-0.0507	0.0054	4.088e-19	0.023074	0.00174	4.04857e-40	-2.19732	0.286775	1.82794e-14	0.00155953	71
LDL	cg19610905	11	FADS2	61596333	-	11:61557803	11	61557803	C	T	0.362351	-0.0512	0.0038	7.605e-40	-0.011659	0.000664	4.83148e-69	4.39163	0.410818	1.13409e-26	0.0201039	63
LDL	cg00603274	11	FADS2	61596626	rs174561	11:61582708	11	61582708	C	T	0.327381	-0.0493	0.0055	4.267e-18	-0.011856	0.001071	1.78874e-28	4.15835	0.596965	3.2649e-12	0.000604083	56
LDL	cg01400685	11	FADS2	61598025	rs968567	11:61595564	11	61595564	T	C	0.206845	-0.0355	0.0053	8.914e-11	-0.045594	0.002677	4.76589e-65	0.778619	0.124911	4.56408e-10	3.85096e-08	90
LDL	cg25324164	11	FADS2	61598330	rs968567	11:61595564	11	61595564	T	C	0.206845	-0.0355	0.0053	8.914e-11	-0.035949	0.003154	4.3584e-30	0.987502	0.171008	7.71443e-09	7.46216e-07	61
LDL	cg11250194	11	FADS2	61601937	rs174560	11:61581764	11	61581764	C	T	0.331101	-0.0507	0.0054	4.088e-19	-0.041725	0.002614	2.24044e-57	1.2151	0.15014	5.81597e-16	0.0153706	85
LDL	cg08577424	12	ACAD10;BRAP;ACAD10	112123256	-	12:112123284	12	112123284	G	A	0.261161	0.0236	0.0043	4.231e-08	-0.019699	0.000854	9.11957e-118	-1.19802	0.224375	9.32728e-08	0.0874073	261
LDL	cg23815491	16	HP;HP	72088622	rs8062041	16:72088964	16	72088964	T	C	0.363839	0.025	0.0038	5.669e-10	0.147263	0.002925	0	0.169764	0.026024	6.8692e-11	3.23781e-09	337
LDL	cg10660903	17		45307606	rs2271803	17:45400908	17	45400908	G	A	0.307292	-0.0306	0.0057	5.155e-07	-0.040552	0.002658	1.44191e-52	0.754586	0.149006	4.10257e-07	0.121992	62
LDL	cg08085267	17	C17orf57	45401833	rs6504872	17:45438952	17	45438952	T	C	0.491058	0.0274	0.0037	3.479e-13	-0.036892	0.003619	2.09509e-24	-0.742709	0.12396	2.07914e-09	0.771903	51
LDL	cg02886591	17	TBKBP1	45773570	rs8065669	17:45724996	17	45724996	A	G	0.491031	0.0242	0.0037	3.717e-10	-0.017606	0.001994	1.06332e-18	-1.37455	0.261551	1.47715e-07	0.15744	46
LDL	cg03719032	19	HAPLN4	19374710	rs2074298	19:19377716	19	19377716	G	C	0.366815	-0.0458	0.0057	1.776e-14	0.009986	0.001276	4.98748e-15	-4.58655	0.818044	2.06184e-08	0.000466329	65
LDL	cg01262667	19	TM6SF2	19385393	rs2269873	19:19392401	19	19392401	C	T	0.375744	-0.0278	0.0039	3.534e-11	0.015357	0.002205	3.30083e-12	-1.81027	0.363403	6.31143e-07	NA	NA
LDL	cg26732615	19	CILP2;YJEFN3	19648335	rs7245983	19:19657632	19	19657632	C	A	0.381696	-0.025	0.0039	1.887e-09	0.045993	0.003882	2.22911e-32	-0.543566	0.096414	1.72176e-08	2.00882e-08	93
LDL	cg10669058	19	CILP2	19648555	rs751858	19:19602821	19	19602821	C	G	0.200893	-0.0542	0.0066	1.285e-15	0.040809	0.005147	2.20507e-15	-1.32813	0.232833	1.1689e-08	0.0325368	67
Migraine	cg24460544	1	PRDM16;PRDM16	3085446	rs1627080	1:3081309	1	3081309	C	T	0.491815	0.058031	0.007039	1.76e-16	-0.023261	0.001666	2.54312e-44	-2.49475	0.351401	1.25277e-12	0.105069	16
Migraine	cg22674798	1	PRDM16;PRDM16	3096360	rs1627080	1:3081309	1	3081309	C	T	0.491815	0.058031	0.007039	1.76e-16	0.048271	0.001897	9.15373e-143	1.20218	0.153287	4.41057e-15	0.0083498	16
Migraine	cg21609526	1	PRDM16;PRDM16	3105151	rs2817137	1:3105160	1	3105160	G	A	0.259673	0.047954	0.007997	2.07e-09	-0.182962	0.005824	1.17147e-216	-0.262097	0.044497	3.85799e-09	1.4265e-06	20
Migraine	cg00254258	1	PRDM16;PRDM16	3105189	rs2817137	1:3105160	1	3105160	G	A	0.259673	0.047954	0.007997	2.07e-09	-0.125858	0.004671	6.21378e-160	-0.381016	0.065094	4.81851e-09	4.1621e-06	20
Migraine	cg25382214	1	PRDM16;PRDM16	3105252	rs2817137	1:3105160	1	3105160	G	A	0.259673	0.047954	0.007997	2.07e-09	-0.136588	0.004191	5.83254e-233	-0.351085	0.059531	3.69064e-09	1.501e-06	20
Migraine	cg07816247	1	TMEM51;TMEM51;TMEM51;TMEM51	15540152	rs12025158	1:15539259	1	15539259	A	G	0.357887	0.03696	0.007151	2.41e-07	-0.047883	0.002834	4.97611e-64	-0.771877	0.156175	7.71729e-07	NA	NA
Migraine	cg13878066	1	TMEM51;TMEM51;TMEM51;TMEM51	15541799	rs12025158	1:15539259	1	15539259	A	G	0.357887	0.03696	0.007151	2.41e-07	-0.031525	0.002155	1.78333e-48	-1.1724	0.240574	1.09712e-06	NA	NA
Migraine	cg09022584	1	TMEM51;TMEM51;TMEM51;TMEM51	15541956	rs12025158	1:15539259	1	15539259	A	G	0.357887	0.03696	0.007151	2.41e-07	-0.034998	0.002517	5.95322e-44	-1.05605	0.217983	1.26845e-06	NA	NA
Migraine	cg15897102	1		115677211	-	1:115677183	1	115677183	C	T	0.111607	0.106019	0.010459	4.08e-24	0.027829	0.003526	2.96328e-15	3.80966	0.611756	4.74191e-10	NA	NA
Migraine	cg08548089	1		156408887	rs1171561	1:156455898	1	156455898	A	G	0.235119	0.053874	0.008046	2.22e-11	-0.024218	0.003407	1.18206e-12	-2.22456	0.456446	1.0955e-06	0.0195384	31
Migraine	cg14087168	1	MEF2D	156450669	rs2282286	1:156452870	1	156452870	G	A	0.320685	0.068956	0.007218	1.34e-21	-0.015242	0.001822	6.08884e-17	-4.52411	0.71894	3.11873e-10	NA	NA
Migraine	cg08943375	1	MEF2D	156452258	rs3790454	1:156451349	1	156451349	T	G	0.320685	0.06916	0.007215	9.74e-22	-0.012805	0.001784	7.03443e-13	-5.40085	0.939931	9.13741e-09	NA	NA
Migraine	cg26121730	1	MEF2D	156460453	rs2282286	1:156452870	1	156452870	G	A	0.320685	0.068956	0.007218	1.34e-21	0.017243	0.001857	1.61542e-20	3.99898	0.600594	2.76877e-11	0.000776198	19
Migraine	cg04550103	2	HJURP	234762281	rs6708914	2:234804459	2	234804459	C	T	0.383929	-0.042282	0.00708	2.41e-09	0.017278	0.002088	1.29092e-16	-2.44716	0.505352	1.28219e-06	NA	NA
Migraine	cg11939399	4	REST	57773300	rs7684253	4:57727311	4	57727311	C	T	0.417788	-0.041323	0.006927	2.5e-09	-0.028518	0.002427	7.06562e-32	1.449	0.272409	1.04218e-07	NA	NA
Migraine	cg03951877	6	PHACTR1	13120250	rs9381494	6:12913152	6	12913152	C	T	0.33631	0.053408	0.007128	7.04e-14	-0.052297	0.002891	4.07469e-73	-1.02125	0.147533	4.44637e-12	0.156434	102
Migraine	cg06623918	6	KIAA0776	96969491	rs7452350	6:96883326	6	96883326	C	A	0.37128	0.071177	0.007172	3.51e-23	-0.014141	0.001459	3.23378e-22	-5.03325	0.725852	4.08359e-12	0.125536	21
Migraine	cg18709589	6	KIAA0776	96969512	-	6:96999725	6	96999725	T	C	0.366071	0.071616	0.007192	2.49e-23	-0.021547	0.002097	9.16358e-25	-3.32371	0.464815	8.63937e-13	0.512088	215
Migraine	cg05901451	6	HEY2;HEY2	126070800	rs1811852	6:126071575	6	126071575	G	C	0.485863	-0.039449	0.006899	1.11e-08	0.029525	0.001544	1.6904e-81	-1.33614	0.243894	4.29295e-08	0.104107	145
Migraine	cg14350557	9	ASTN2;ASTN2;ASTN2;ASTN2	119306116	rs184167981	9:119298348	9	119298348	C	T	0.151786	0.054934	0.009702	1.53e-08	0.031729	0.0025	6.73593e-37	1.73134	0.334833	2.3315e-07	0.0506339	53
Migraine	cg15470658	12		57518141	rs11172110	12:57515769	12	57515769	C	T	0.402402	-0.092273	0.007079	8.44e-39	0.015893	0.00239	2.9075e-11	-5.80572	0.979955	3.13303e-09	NA	NA
Migraine	cg10233454	12	LRP1	57529389	rs4759277	12:57533690	12	57533690	A	C	0.352679	-0.085005	0.007246	9.51e-32	0.025175	0.003252	9.80178e-15	-3.37651	0.52255	1.03604e-10	NA	NA
Migraine	cg08645402	16		4508243	rs7194761	16:4522367	16	4522367	C	T	0.321429	0.036955	0.00752	9.07e-07	-0.035298	0.001299	1.71031e-162	-1.04694	0.216501	1.32654e-06	0.0903025	31
Migraine	cg08322289	16	HMOX2;HMOX2;HMOX2;NMRAL1	4525918	rs4785967	16:4523208	16	4523208	G	A	0.30878	0.040186	0.007579	1.17e-07	-0.01764	0.00147	3.50769e-33	-2.27811	0.469712	1.23459e-06	0.379509	48
Migraine	cg04384112	16	CFDP1	75339383	rs35952313	16:75362787	16	75362787	C	G	0.433681	0.041109	0.007035	5.25e-09	0.060827	0.00494	7.58922e-35	0.675832	0.128016	1.29707e-07	0.128644	45
Migraine	cg08031982	16		87577539	rs8052831	16:87578039	16	87578039	G	A	0.389137	0.041052	0.007395	2.91e-08	0.049366	0.004159	1.67203e-32	0.831578	0.165368	4.93947e-07	NA	NA
Migraine	cg21516384	17	RNF213;RNF213	78233839	rs12947578	17:78246734	17	78246734	T	C	0.46131	0.050257	0.008241	1.11e-09	0.042778	0.003043	6.77677e-45	1.17485	0.209991	2.20955e-08	NA	NA
Migraine	cg06751007	17	RNF213;RNF213	78233937	rs72847097	17:78248369	17	78248369	T	C	0.462054	0.050317	0.008396	2.11e-09	0.041312	0.003911	4.41686e-26	1.21796	0.233662	1.86318e-07	NA	NA
Migraine	cg22357164	17	RNF213;RNF213	78237117	rs72847097	17:78248369	17	78248369	T	C	0.462054	0.050317	0.008396	2.11e-09	0.020155	0.002303	2.07552e-18	2.4965	0.504854	7.61478e-07	NA	NA
Obesity class 1	cg14515364	2		636606	rs10188334	2:653874	2	653874	T	C	0.158482	-0.17	0.017	2.9e-25	-0.048589	0.00557	2.70136e-18	3.49874	0.532237	4.90946e-11	NA	NA
Obesity class 1	cg11023668	2	ADCY3	25095040	rs2033656	2:25100902	2	25100902	G	C	0.462054	0.07	0.012	2.2e-08	-0.105754	0.002558	0	-0.661914	0.114595	7.64446e-09	0.760443	82
Obesity class 1	cg09505516	2	ADCY3	25110296	rs1865689	2:25108197	2	25108197	C	T	0.436756	0.067	0.012	6.3e-08	-0.023367	0.001561	1.13817e-50	-2.86734	0.548106	1.68266e-07	0.297009	50
Obesity class 1	cg04586622	2	ADCY3	25135609	rs6722587	2:25132192	2	25132192	A	C	0.462798	0.067	0.012	6.5e-08	0.034122	0.001645	1.35858e-95	1.96353	0.364191	6.98809e-08	0.522806	33
Obesity class 1	cg16888658	2	ADCY3	25142117	rs2033654	2:25103108	2	25103108	A	C	0.461194	0.071	0.012	1.2e-08	-0.037183	0.003396	6.72363e-28	-1.9095	0.36684	1.93722e-07	NA	NA
Obesity class 1	cg15423357	2		25149977	-	2:25141538	2	25141538	G	A	0.48051	0.078	0.015	1.7e-07	0.027631	0.001645	2.40782e-63	2.82288	0.568269	6.7819e-07	0.0406784	44
Obesity class 1	cg01884057	2		25150051	-	2:25141538	2	25141538	G	A	0.48051	0.078	0.015	1.7e-07	0.070982	0.002606	2.4035e-163	1.09886	0.215137	3.2603e-07	0.450176	145
Obesity class 1	cg09781307	11	BDNFOS	27648324	rs4923461	11:27656910	11	27656910	G	A	0.179315	-0.1	0.016	6.1e-11	0.02353	0.002946	1.36974e-15	-4.24981	0.863363	8.5496e-07	NA	NA
Obesity class 1	cg10635145	11	BDNF;BDNF;BDNF;BDNF;BDNF	27742435	rs2030323	11:27728539	11	27728539	A	C	0.186012	-0.11	0.015	2.5e-12	-0.047557	0.004119	7.71837e-31	2.31302	0.373652	6.00483e-10	0.221259	35
Obesity class 1	cg27219399	15	MAP2K5;MAP2K5	67835830	rs3865018	15:67892766	15	67892766	T	C	0.276453	-0.081	0.015	3.2e-08	0.035742	0.002611	1.21525e-42	-2.26622	0.451153	5.08225e-07	0.0324272	108
Obesity class 1	cg24579218	15		68104479	rs4776981	15:68109474	15	68109474	A	G	0.21875	-0.098	0.015	1.5e-10	-0.106981	0.002453	0	0.916054	0.141777	1.03841e-10	0.430286	266
Obesity class 1	cg09917562	15		68114909	rs7175517	15:68077630	15	68077630	G	A	0.220238	-0.1	0.015	3.4e-11	-0.018318	0.001211	9.97615e-52	5.45915	0.894823	1.05527e-09	0.269843	69
Obesity class 1	cg26545918	15	LBXCOR1	68124484	rs4776987	15:68123915	15	68123915	A	T	0.208209	-0.1	0.016	3.8e-10	0.029897	0.002693	1.21586e-28	-3.34478	0.61413	5.14093e-08	0.0365181	51
Obesity class 1	cg05966235	16	ATP2A1;ATP2A1	28915196	rs7187776	16:28857645	16	28857645	G	A	0.398065	0.068	0.013	6.9e-08	0.015868	0.000961	3.11705e-61	4.28539	0.859401	6.14885e-07	0.78184	23
Obesity class 2	cg14515364	2		636606	rs10188334	2:653874	2	653874	T	C	0.158482	-0.24	0.027	3e-19	-0.048589	0.00557	2.70136e-18	4.9394	0.793346	4.78388e-10	NA	NA
Obesity class 2	cg10635145	11	BDNF;BDNF;BDNF;BDNF;BDNF	27742435	rs2030323	11:27728539	11	27728539	A	C	0.186012	-0.13	0.024	5.2e-08	-0.047557	0.004119	7.71837e-31	2.73357	0.557434	9.39758e-07	0.298653	35
Obesity class 2	cg24579218	15		68104479	rs4776981	15:68109474	15	68109474	A	G	0.21875	-0.12	0.024	8.5e-07	-0.106981	0.002453	0	1.1217	0.225809	6.78329e-07	0.41926	265
Overweight	cg14515364	2		636606	rs10188334	2:653874	2	653874	T	C	0.158482	-0.11	0.012	2.8e-21	-0.048589	0.00557	2.70136e-18	2.26389	0.358253	2.62844e-10	NA	NA
Overweight	cg11023668	2	ADCY3	25095040	rs2033656	2:25100902	2	25100902	G	C	0.462054	0.051	0.009	1.1e-08	-0.105754	0.002558	0	-0.482251	0.085899	1.97506e-08	0.775956	82
Overweight	cg09505516	2	ADCY3	25110296	rs1865689	2:25108197	2	25108197	C	T	0.436756	0.048	0.009	8.8e-08	-0.023367	0.001561	1.13817e-50	-2.05421	0.408876	5.05938e-07	0.0749854	50
Overweight	cg04586622	2	ADCY3	25135609	rs6722587	2:25132192	2	25132192	A	C	0.462798	0.051	0.009	1.3e-08	0.034122	0.001645	1.35858e-95	1.49462	0.27342	4.59273e-08	0.865345	33
Overweight	cg16888658	2	ADCY3	25142117	rs2033654	2:25103108	2	25103108	A	C	0.461194	0.051	0.009	8.8e-09	-0.037183	0.003396	6.72363e-28	-1.37161	0.272546	4.83896e-07	NA	NA
Overweight	cg15423357	2		25149977	-	2:25141538	2	25141538	G	A	0.48051	0.056	0.011	1.5e-07	0.027631	0.001645	2.40782e-63	2.02669	0.415974	1.10394e-06	0.644307	44
Overweight	cg01884057	2		25150051	-	2:25141538	2	25141538	G	A	0.48051	0.056	0.011	1.5e-07	0.070982	0.002606	2.4035e-163	0.788928	0.157652	5.60822e-07	0.884326	145
Overweight	cg09781307	11	BDNFOS	27648324	rs4923461	11:27656910	11	27656910	G	A	0.179315	-0.076	0.011	8.7e-12	0.02353	0.002946	1.36974e-15	-3.22985	0.618077	1.73547e-07	NA	NA
Overweight	cg10635145	11	BDNF;BDNF;BDNF;BDNF;BDNF	27742435	rs2030323	11:27728539	11	27728539	A	C	0.186012	-0.079	0.011	1.1e-12	-0.047557	0.004119	7.71837e-31	1.66117	0.272397	1.07166e-09	0.0580238	35
Overweight	cg24579218	15		68104479	rs4776981	15:68109474	15	68109474	A	G	0.21875	-0.062	0.011	1e-08	-0.106981	0.002453	0	0.579544	0.103677	2.27221e-08	0.311488	266
Overweight	cg09917562	15		68114909	rs7175517	15:68077630	15	68077630	G	A	0.220238	-0.064	0.011	4.4e-09	-0.018318	0.001211	9.97615e-52	3.49386	0.643366	5.61684e-08	0.366885	69
Overweight	cg26545918	15	LBXCOR1	68124484	rs4776987	15:68123915	15	68123915	A	T	0.208209	-0.061	0.011	1.3e-07	0.029897	0.002693	1.21586e-28	-2.04031	0.411265	7.01071e-07	0.0454759	51
Overweight	cg05966235	16	ATP2A1;ATP2A1	28915196	rs7187776	16:28857645	16	28857645	G	A	0.398065	0.048	0.0091	1.3e-07	0.015868	0.000961	3.11705e-61	3.02498	0.602043	5.04695e-07	0.510601	23
Pubertal Growth - Height at age 10 in females and 12 in males	cg27084654	3	ZBTB38	141118615	rs7632381	3:141106063	3	141106063	C	T	0.453869	0.076405	0.012145	7.94835e-10	-0.016056	0.002118	3.39655e-14	-4.75866	0.982862	1.28777e-06	NA	NA
Pubertal Growth - Height at age 10 in females and 12 in males	cg14598478	15	ADAMTSL3	84363061	rs2585049	15:84352873	15	84352873	G	T	0.218006	-0.082014	0.014498	3.25519e-08	0.143877	0.003551	0	-0.570029	0.101741	2.11003e-08	0.0083494	161
Pubertal Growth - Height at age 12 in males	cg14895029	7	GNA12	2775587	-	7:2797267	7	2797267	C	T	0.290179	-0.1026	0.018448	3.78131e-08	-0.061502	0.003005	4.22524e-93	1.66823	0.310831	8.00544e-08	0.00781314	46
Pubertal Growth - Height at age 12 in males	cg21143896	7	GNA12	2802374	rs1636264	7:2864586	7	2864586	T	G	0.300595	-0.096601	0.018215	1.55546e-07	-0.068678	0.00474	1.44377e-47	1.40659	0.282436	6.3516e-07	0.227192	51
Pubertal Growth - Height at age 12 in males	cg12444411	7	GNA12	2802554	rs1636264	7:2864586	7	2864586	T	G	0.300595	-0.096601	0.018215	1.55546e-07	-0.078611	0.004371	2.55507e-72	1.22886	0.241576	3.64085e-07	0.294514	69
Pubertal Growth - Height at age 12 in males	cg23285459	7	GNA12	2802560	rs1636264	7:2864586	7	2864586	T	G	0.300595	-0.096601	0.018215	1.55546e-07	-0.076798	0.004286	8.43248e-72	1.25787	0.247353	3.6699e-07	0.283286	67
Pubertal Growth - Height at age 12 in males	cg00947599	7	GNA12	2802697	rs2644312	7:2841164	7	2841164	A	G	0.291667	-0.103443	0.018406	2.72304e-08	-0.075058	0.003976	1.78157e-79	1.37818	0.255867	7.19088e-08	0.317045	68
Pubertal Growth - Height at age 12 in males	cg05793240	7	GNA12	2802953	rs798498	7:2795882	7	2795882	G	T	0.292411	-0.097928	0.018324	1.2492e-07	-0.050272	0.002297	3.31734e-106	1.94796	0.375207	2.08399e-07	0.175253	64
Pubertal Growth - Height at age 12 in males	cg19524238	7	GNA12	2802976	rs798490	7:2801542	7	2801542	A	G	0.286458	-0.099003	0.018496	1.19255e-07	-0.047891	0.001894	4.5169e-141	2.06725	0.39476	1.63443e-07	0.417249	77
Pubertal Growth - Height at age 12 in males	cg16688681	7	GNA12	2874522	rs2533878	7:2878707	7	2878707	A	G	0.293899	-0.101584	0.018421	4.91217e-08	0.061649	0.002655	2.83743e-119	-1.64779	0.30711	8.07429e-08	0.323258	64
Pubertal Growth - total amount of growth across the pubertal growth period (females)	cg06067393	3		86780723	rs11919691	3:86782582	3	86782582	G	A	0.35842	-0.102631	0.018472	3.57482e-08	-0.022265	0.001073	1.24821e-95	4.60958	0.858895	8.01133e-08	0.199536	123
Pubertal Growth - total amount of growth across the pubertal growth period	cg11023668	2	ADCY3	25095040	rs2033656	2:25100902	2	25100902	G	C	0.462054	-0.074493	0.013357	3.86267e-08	-0.105754	0.002558	0	0.7044	0.127447	3.25744e-08	0.322197	81
Pubertal Growth - total amount of growth across the pubertal growth period	cg04586622	2	ADCY3	25135609	rs6722587	2:25132192	2	25132192	A	C	0.462798	-0.072777	0.013361	7.92293e-08	0.034122	0.001645	1.35858e-95	-2.13284	0.404842	1.37682e-07	0.193163	32
Pubertal Growth - total amount of growth across the pubertal growth period	cg16888658	2	ADCY3	25142117	rs2033654	2:25103108	2	25103108	A	C	0.461194	-0.072807	0.01335	7.63458e-08	-0.037183	0.003396	6.72363e-28	1.9581	0.401118	1.05218e-06	NA	NA
Pubertal Growth - total amount of growth across the pubertal growth period	cg15423357	2		25149977	-	2:25141538	2	25141538	G	A	0.48051	-0.073745	0.013397	5.77631e-08	0.027631	0.001645	2.40782e-63	-2.66889	0.510216	1.68681e-07	0.633562	43
Pubertal Growth - total amount of growth across the pubertal growth period	cg01884057	2		25150051	-	2:25141538	2	25141538	G	A	0.48051	-0.073745	0.013397	5.77631e-08	0.070982	0.002606	2.4035e-163	-1.03892	0.192556	6.83635e-08	0.839148	143
Schizophrenia	cg00546117	1	RERE;RERE;RERE	8445545	rs1763839	1:8473336	1	8473336	A	G	0.330357	0.065104	0.0114	1.196e-08	-0.073046	0.001923	0	-0.891273	0.157819	1.62866e-08	0.340361	428
Schizophrenia	cg25066665	1	RPRD2	150335507	rs11584070	1:150294925	1	150294925	G	A	0.122768	-0.088102	0.0169	1.888e-07	-0.151342	0.006853	4.5451e-108	0.58214	0.114737	3.90142e-07	0.00819949	483
Schizophrenia	cg08000102	2	GIGYF2;GIGYF2;GIGYF2;GIGYF2	233561755	rs4973563	2:233716421	2	233716421	T	C	0.374256	0.073297	0.0112	4.983e-11	-0.006789	0.000857	2.33909e-15	-10.797	2.13998	4.5258e-07	0.360825	15
Schizophrenia	cg06266189	2	NGEF;NGEF	233790293	rs73102769	2:233793211	2	233793211	C	T	0.446429	0.0692	0.0108	1.273e-10	-0.042634	0.004497	2.5329e-21	-1.6231	0.305746	1.10435e-07	NA	NA
Schizophrenia	cg14092988	3	DNAH1	52407081	-	3:52407041	3	52407041	T	C	0.290179	-0.059899	0.0116	2.64e-07	0.065691	0.002709	6.94976e-130	-0.911824	0.180544	4.40825e-07	0.0182454	632
Schizophrenia	cg07507251	3	NT5DC2;NT5DC2	52567010	rs1010554	3:52542919	3	52542919	C	T	0.488095	0.053496	0.0106	4.574e-07	-0.050253	0.002783	7.23851e-73	-1.06454	0.21902	1.17119e-06	0.00534487	731
Schizophrenia	cg05564831	3	NT5DC2;NT5DC2	52568323	rs12489828	3:52567014	3	52567014	G	T	0.488095	0.0551	0.0106	1.832e-07	-0.051075	0.002737	1.06379e-77	-1.07882	0.215442	5.51481e-07	0.00947438	585
Schizophrenia	cg05283597	3	ITIH1;ITIH1	52812410	rs35212380	3:52752959	3	52752959	G	C	0.468006	-0.065404	0.0109	1.711e-09	-0.017197	0.002088	1.76448e-16	3.8033	0.784191	1.2348e-06	0.154634	309
Schizophrenia	cg18404041	3	ITIH1;ITIH1;ITIH1;ITIH1	52824283	rs4687551	3:52823448	3	52823448	C	T	0.345982	-0.056598	0.011	2.66e-07	-0.069308	0.002197	1.66511e-218	0.816607	0.160807	3.81089e-07	0.0117443	660
Schizophrenia	cg11645453	3	ITIH4;ITIH4;ITIH4;ITIH4	52864694	rs3733047	3:52871929	3	52871929	A	G	0.216518	-0.067797	0.0124	4.65e-08	0.09566	0.002495	0	-0.708729	0.130937	6.2065e-08	0.00277636	740
Schizophrenia	cg25643088	3	TMEM110	52874325	rs4687672	3:52880543	3	52880543	A	G	0.221726	-0.067904	0.0123	3.607e-08	-0.022146	0.001969	2.39715e-29	3.06625	0.618716	7.20249e-07	0.098558	460
Schizophrenia	cg08121925	3		180588041	rs62291394	3:180589804	3	180589804	A	G	0.19122	-0.0846	0.0132	1.712e-10	-0.02795	0.003587	6.61142e-15	3.02683	0.611514	7.43166e-07	NA	NA
Schizophrenia	cg20565082	5		60525509	rs150534	5:60503133	5	60503133	G	A	0.488077	0.070798	0.0106	2.834e-11	0.019092	0.001628	9.13609e-32	3.70835	0.638942	6.47893e-09	0.0326653	65
Schizophrenia	cg21479132	6		26055353	rs13201341	6:25822661	6	25822661	T	C	0.092262	-0.195905	0.0217	2.024e-19	0.011135	0.001487	6.90967e-14	-17.5935	3.0522	8.2043e-09	0.00442687	71
Schizophrenia	cg16898833	6	HIST1H4D	26189333	-	6:26199903	6	26199903	T	C	0.089286	-0.2125	0.0213	1.844e-23	0.027312	0.002134	1.62373e-37	-7.78051	0.988765	3.57728e-15	0.00116656	851
Schizophrenia	cg12315302	6	HIST1H4D	26189340	rs6923139	6:26313348	6	26313348	T	C	0.104911	-0.159899	0.0185	5.929e-18	0.014018	0.00158	7.32152e-19	-11.4067	1.84269	6.00674e-10	0.00270182	552
Schizophrenia	cg06035815	6	HIST1H4D	26189597	rs67575965	6:26196593	6	26196593	G	A	0.218006	-0.078599	0.013	1.735e-09	0.028703	0.001822	6.8238e-56	-2.73833	0.485135	1.65694e-08	5.0516e-07	1577
Schizophrenia	cg06951627	6		26196580	rs67575965	6:26196593	6	26196593	G	A	0.218006	-0.078599	0.013	1.735e-09	0.035451	0.003824	1.86234e-20	-2.2171	0.437806	4.10279e-07	4.40574e-09	81
Schizophrenia	cg23465465	6	BTN3A2	26364728	rs9358937	6:26374274	6	26374274	G	C	0.122024	-0.156303	0.0174	2.645e-19	0.025348	0.002646	9.81683e-22	-6.16627	0.941066	5.6609e-11	0.00015755	315
Schizophrenia	cg14345882	6	BTN3A2	26364793	rs9358937	6:26374274	6	26374274	G	C	0.122024	-0.156303	0.0174	2.645e-19	0.16389	0.003328	0	-0.953706	0.10792	9.81978e-19	6.47654e-06	2210
Schizophrenia	cg12292205	6	C6orf41	26970375	-	6:26964048	6	26964048	A	T	0.303571	-0.070197	0.012	4.811e-09	-0.043996	0.002982	2.96167e-49	1.59553	0.293412	5.39234e-08	0.000108372	397
Schizophrenia	cg18278486	6	LOC100270746;C6orf41	26987575	rs6918835	6:27017827	6	27017827	G	T	0.296131	-0.069601	0.0116	1.724e-09	-0.062545	0.003138	2.12771e-88	1.11281	0.193686	9.17033e-09	3.42159e-09	1335
Schizophrenia	cg10547057	6	LOC100270746;C6orf41	26987810	rs6930959	6:27004551	6	27004551	T	G	0.303571	-0.068996	0.0114	1.618e-09	-0.024498	0.001985	5.6028e-35	2.81645	0.518319	5.51608e-08	4.71626e-07	561
Schizophrenia	cg07220782	6	LOC100270746;C6orf41	26987966	rs6930959	6:27004551	6	27004551	T	G	0.303571	-0.068996	0.0114	1.618e-09	-0.027011	0.00195	1.19257e-43	2.55436	0.460559	2.9193e-08	9.43751e-08	1209
Schizophrenia	cg11823142	6		27018041	rs9393789	6:27067028	6	27067028	T	G	0.404762	-0.057905	0.0107	6.825e-08	0.055705	0.002767	4.10264e-90	-1.03948	0.198903	1.73148e-07	3.36899e-06	1052
Schizophrenia	cg17658733	6	PRSS16	27219385	rs13211901	6:27187612	6	27187612	A	G	0.192708	-0.126403	0.0141	2.652e-19	0.015147	0.000724	3.4069e-97	-8.34511	1.01274	1.72009e-16	4.37291e-05	1700
Schizophrenia	cg11262757	6	POM121L2	27280423	rs9368501	6:27295082	6	27295082	G	A	0.431548	-0.057505	0.0107	8.267e-08	0.006763	0.000436	3.39082e-54	-8.50226	1.67442	3.81938e-07	1.89938e-08	807
Schizophrenia	cg18784558	6		27635849	rs200949	6:27835435	6	27835435	G	A	0.12872	-0.141899	0.0172	1.514e-16	0.012045	0.001576	2.14232e-14	-11.7806	2.10134	2.06767e-08	8.80252e-05	259
Schizophrenia	cg04612667	6		27706340	rs9366702	6:27734470	6	27734470	C	T	0.239583	-0.084396	0.0126	1.963e-11	0.037038	0.004663	1.96109e-15	-2.27864	0.444984	3.04359e-07	6.02171e-05	50
Schizophrenia	cg27179866	6		27740120	rs9366702	6:27734470	6	27734470	C	T	0.239583	-0.084396	0.0126	1.963e-11	0.056022	0.003532	1.18297e-56	-1.50648	0.244143	6.80936e-10	1.28447e-06	1038
Schizophrenia	cg20933634	6		27740509	rs9366702	6:27734470	6	27734470	C	T	0.239583	-0.084396	0.0126	1.963e-11	0.01023	0.000966	3.25734e-26	-8.24989	1.4573	1.50407e-08	0.000111004	808
Schizophrenia	cg10046620	6	HIST1H2AI	27775042	rs71559054	6:27896799	6	27896799	C	A	0.104167	-0.2115	0.02	4.024e-26	0.015728	0.00171	3.72451e-20	-13.447	1.93785	3.94538e-12	0.0797526	239
Schizophrenia	cg25108566	6	HIST1H2AI;HIST1H2BL	27775657	rs200977	6:27854301	6	27854301	C	T	0.120536	-0.156397	0.0179	2.607e-18	0.013081	0.001086	2.14461e-33	-11.9563	1.6907	1.52916e-12	5.61351e-05	1257
Schizophrenia	cg12351042	6	OR2B2	27879749	rs6904596	6:27491299	6	27491299	A	G	0.110119	-0.198695	0.0191	1.928e-25	0.019286	0.002903	3.04574e-11	-10.3026	1.83988	2.14802e-08	NA	NA
Schizophrenia	cg09156207	6	ZSCAN12L1	28058724	rs13437444	6:28070998	6	28070998	T	C	0.209821	-0.095102	0.0138	5.561e-12	0.083644	0.004814	1.26898e-67	-1.13699	0.177489	1.49393e-10	3.09351e-08	1454
Schizophrenia	cg11517269	6	ZSCAN12L1	28058789	rs13437444	6:28070998	6	28070998	T	C	0.209821	-0.095102	0.0138	5.561e-12	0.113752	0.005008	3.10048e-114	-0.836049	0.126776	4.26196e-11	6.24237e-09	1758
Schizophrenia	cg12623302	6	ZSCAN12L1	28058802	rs1225591	6:28148752	6	28148752	A	G	0.276042	-0.064602	0.0121	9.047e-08	0.122736	0.005069	1.6844e-129	-0.526353	0.100954	1.85024e-07	1.18488e-11	1684
Schizophrenia	cg18105139	6	ZSCAN12L1	28058856	rs13437444	6:28070998	6	28070998	T	C	0.209821	-0.095102	0.0138	5.561e-12	0.092179	0.004403	2.56436e-97	-1.03171	0.157612	5.9129e-11	3.20439e-10	1597
Schizophrenia	cg03597347	6	ZSCAN12L1	28058909	rs13437444	6:28070998	6	28070998	T	C	0.209821	-0.095102	0.0138	5.561e-12	0.072494	0.003432	5.1557e-99	-1.31186	0.200237	5.69534e-11	2.58757e-08	1616
Schizophrenia	cg17849569	6	ZSCAN12L1	28058911	rs13437444	6:28070998	6	28070998	T	C	0.209821	-0.095102	0.0138	5.561e-12	0.102518	0.00435	8.81511e-123	-0.92766	0.140248	3.73013e-11	6.81926e-10	1582
Schizophrenia	cg02631126	6	ZSCAN12L1	28058918	rs1631552	6:28089699	6	28089699	A	C	0.279018	-0.0644	0.0119	6.521e-08	0.112683	0.004762	8.33665e-124	-0.571513	0.108332	1.32347e-07	4.32183e-12	1729
Schizophrenia	cg12740337	6	ZSCAN12L1	28058973	rs13437444	6:28070998	6	28070998	T	C	0.209821	-0.095102	0.0138	5.561e-12	0.092804	0.003772	1.154e-133	-1.02476	0.154423	3.22177e-11	1.49835e-09	1777
Schizophrenia	cg20615401	6	ZSCAN16	28092323	rs1631552	6:28089699	6	28089699	A	C	0.279018	-0.0644	0.0119	6.521e-08	0.007609	0.000677	2.82249e-29	-8.46328	1.73591	1.08584e-06	1.38399e-05	621
Schizophrenia	cg10876282	6	ZSCAN16	28092338	rs536704	6:28092603	6	28092603	G	T	0.276042	-0.068696	0.0121	1.283e-08	0.007965	0.000742	6.89383e-27	-8.62518	1.71858	5.19974e-07	5.70329e-05	599
Schizophrenia	cg01566283	6	ZNF192	28109239	rs1150696	6:28175549	6	28175549	C	G	0.228423	-0.075004	0.013	8.974e-09	-0.025043	0.002417	3.68044e-25	2.99505	0.594156	4.63477e-07	0.000634062	357
Schizophrenia	cg22143856	6	ZNF389	28129313	rs9468290	6:28087674	6	28087674	T	C	0.233631	-0.074896	0.0129	6.102e-09	0.028208	0.001575	9.99617e-72	-2.65517	0.480754	3.33407e-08	9.96843e-10	1231
Schizophrenia	cg23281280	6	ZNF389	28129359	rs9380063	6:28137853	6	28137853	G	A	0.232887	-0.074996	0.0129	6.313e-09	0.082174	0.003186	1.10274e-146	-0.912648	0.160922	1.4167e-08	2.51898e-12	1426
Schizophrenia	cg19592336	6	ZNF389	28129416	rs9380063	6:28137853	6	28137853	G	A	0.232887	-0.074996	0.0129	6.313e-09	0.041656	0.001746	8.73767e-126	-1.80038	0.318745	1.61996e-08	1.26122e-11	1254
Schizophrenia	cg12963246	6	ZNF389	28129442	rs9380063	6:28137853	6	28137853	G	A	0.232887	-0.074996	0.0129	6.313e-09	0.043945	0.001687	1.54457e-149	-1.70658	0.300772	1.39491e-08	2.31768e-12	1549
Schizophrenia	cg20151795	6	ZNF389	28129481	rs9380063	6:28137853	6	28137853	G	A	0.232887	-0.074996	0.0129	6.313e-09	0.01082	0.001225	9.95315e-19	-6.93152	1.42723	1.19395e-06	0.0179284	127
Schizophrenia	cg23161317	6	ZNF389	28129485	rs9380063	6:28137853	6	28137853	G	A	0.232887	-0.074996	0.0129	6.313e-09	0.021441	0.001132	4.80336e-80	-3.49776	0.629335	2.73097e-08	2.1477e-10	1125
Schizophrenia	cg26335602	6	ZNF389	28129616	rs9380063	6:28137853	6	28137853	G	A	0.232887	-0.074996	0.0129	6.313e-09	0.061626	0.002943	2.49053e-97	-1.21695	0.217247	2.12262e-08	3.59415e-11	1188
Schizophrenia	cg01192291	6	ZKSCAN4	28220797	rs967005	6:28210688	6	28210688	T	C	0.183036	-0.094596	0.0142	2.322e-11	-0.025775	0.002528	2.04885e-24	3.67003	0.658063	2.4468e-08	2.80193e-06	649
Schizophrenia	cg07660236	6	ZSCAN12;ZSCAN12	28367883	rs9461455	6:28329731	6	28329731	T	C	0.295387	-0.085699	0.0118	3.121e-13	-0.020546	0.002216	1.80677e-20	4.17104	0.729486	1.07929e-08	0.00173206	106
Schizophrenia	cg21488066	6	ZSCAN12;ZSCAN12	28367898	rs9468366	6:28360017	6	28360017	C	T	0.296875	-0.086499	0.0117	1.392e-13	-0.024191	0.001978	2.09291e-34	3.57561	0.565118	2.49667e-10	4.21117e-06	367
Schizophrenia	cg23847843	6	ZSCAN23	28412459	rs1361387	6:28412929	6	28412929	G	T	0.485119	-0.072004	0.0106	1.136e-11	-0.024579	0.003086	1.65625e-15	2.92954	0.566815	2.36085e-07	0.172095	16
Schizophrenia	cg03759229	6		28601417	rs9295772	6:28525265	6	28525265	G	A	0.417411	-0.078497	0.0112	2.593e-12	0.036339	0.004767	2.48599e-14	-2.16014	0.41869	2.47897e-07	NA	NA
Schizophrenia	cg13565129	6		28601419	rs9295772	6:28525265	6	28525265	G	A	0.417411	-0.078497	0.0112	2.593e-12	0.043843	0.006463	1.17068e-11	-1.79042	0.367309	1.09129e-06	NA	NA
Schizophrenia	cg22452837	6		28664155	rs9295772	6:28525265	6	28525265	G	A	0.417411	-0.078497	0.0112	2.593e-12	0.04348	0.005555	5.01353e-15	-1.80537	0.345779	1.77795e-07	0.440524	87
Schizophrenia	cg10582608	6		28664190	rs9295772	6:28525265	6	28525265	G	A	0.417411	-0.078497	0.0112	2.593e-12	0.067101	0.008183	2.40237e-16	-1.16983	0.219572	9.94229e-08	0.471536	114
Schizophrenia	cg10960055	6		28664226	-	6:28400162	6	28400162	C	T	0.387649	-0.073901	0.0109	9.696e-12	0.052186	0.006775	1.33173e-14	-1.41609	0.27825	3.59441e-07	0.391972	35
Schizophrenia	cg19918208	6		28828364	-	6:28268824	6	28268824	G	A	0.106399	-0.215998	0.0199	1.681e-27	-0.070003	0.004528	6.40313e-54	3.08556	0.347336	6.47902e-19	0.0813512	821
Schizophrenia	cg16677399	6		28830902	-	6:28290647	6	28290647	C	T	0.105655	-0.213796	0.0199	7.53e-27	-0.152442	0.003936	0	1.40247	0.13547	4.07221e-25	0.0102998	1232
Schizophrenia	cg00903577	6		28831109	rs13191038	6:28482917	6	28482917	C	T	0.105655	-0.219802	0.02	4.894e-28	-0.13707	0.005369	9.56482e-144	1.60357	0.158858	5.84818e-24	0.011947	1176
Schizophrenia	cg06608359	6		28831300	rs13191038	6:28482917	6	28482917	C	T	0.105655	-0.219802	0.02	4.894e-28	-0.05946	0.003755	1.78664e-56	3.69662	0.409433	1.73816e-19	0.118016	821
Schizophrenia	cg13177375	6		28864820	rs34676049	6:28453618	6	28453618	G	T	0.106399	-0.221302	0.02	2.09e-28	0.035373	0.002147	5.3835e-61	-6.25624	0.681067	4.07942e-20	0.0252539	905
Schizophrenia	cg13269645	6		28864832	-	6:28268824	6	28268824	G	A	0.106399	-0.215998	0.0199	1.681e-27	0.019251	0.001179	6.85443e-60	-11.2202	1.24141	1.59277e-19	0.00520009	897
Schizophrenia	cg05482498	6		28866178	rs13437444	6:28070998	6	28070998	T	C	0.209821	-0.095102	0.0138	5.561e-12	0.044574	0.004404	4.48596e-24	-2.1336	0.374564	1.22491e-08	4.38003e-05	643
Schizophrenia	cg21997109	6	TRIM27	28877723	rs436827	6:28557133	6	28557133	A	T	0.415179	-0.071496	0.0112	1.456e-10	0.044453	0.002609	4.09374e-65	-1.60836	0.269051	2.26035e-09	4.94889e-06	1094
Schizophrenia	cg03270340	6	TRIM27	28891204	-	6:28268824	6	28268824	G	A	0.106399	-0.215998	0.0199	1.681e-27	-0.0278	0.001624	1.04401e-65	7.76982	0.847576	4.85917e-20	0.0355867	917
Schizophrenia	cg23326313	6		28911759	rs16894116	6:28414967	6	28414967	T	G	0.220982	-0.1311	0.0139	4.758e-21	-0.030584	0.003579	1.26874e-17	4.2865	0.676834	2.40191e-10	0.016608	221
Schizophrenia	cg04742282	6		28911873	rs6912584	6:28309590	6	28309590	C	T	0.221726	-0.117098	0.0133	1.515e-18	-0.038859	0.003556	8.48515e-28	3.01341	0.439529	7.08125e-12	0.000365308	332
Schizophrenia	cg13293729	6		28911902	rs6912584	6:28309590	6	28309590	C	T	0.221726	-0.117098	0.0133	1.515e-18	-0.035563	0.003809	9.99693e-21	3.29266	0.514049	1.50023e-10	0.0717797	231
Schizophrenia	cg15088539	6		28911926	rs16894116	6:28414967	6	28414967	T	G	0.220982	-0.1311	0.0139	4.758e-21	-0.018621	0.002781	2.1307e-11	7.04029	1.28935	4.75186e-08	NA	NA
Schizophrenia	cg25005112	6		28911938	rs6912584	6:28309590	6	28309590	C	T	0.221726	-0.117098	0.0133	1.515e-18	-0.033562	0.003819	1.52349e-18	3.489	0.56095	4.97777e-10	0.235056	59
Schizophrenia	cg03720390	6		28912126	rs16894116	6:28414967	6	28414967	T	G	0.220982	-0.1311	0.0139	4.758e-21	-0.02358	0.003136	5.52777e-14	5.55983	0.945668	4.12112e-09	0.0132617	51
Schizophrenia	cg20373401	6		28983164	-	6:28290647	6	28290647	C	T	0.105655	-0.213796	0.0199	7.53e-27	-0.05131	0.003398	1.64698e-51	4.16676	0.476	2.06474e-18	0.00123433	943
Schizophrenia	cg02675264	6		28984246	rs67297533	6:28141253	6	28141253	T	G	0.110119	-0.212599	0.0199	1.517e-26	0.04032	0.006119	4.41379e-11	-5.27275	0.940146	2.04156e-08	NA	NA
Schizophrenia	cg14132236	6		28984254	rs34676049	6:28453618	6	28453618	G	T	0.106399	-0.221302	0.02	2.09e-28	0.035277	0.005291	2.60869e-11	-6.27322	1.09852	1.12572e-08	NA	NA
Schizophrenia	cg27490993	6		28984269	rs13191038	6:28482917	6	28482917	C	T	0.105655	-0.219802	0.02	4.894e-28	0.035482	0.004754	8.4103e-14	-6.19478	1.00329	6.63941e-10	0.241635	61
Schizophrenia	cg23584176	6	OR12D2	29365078	-	6:28331127	6	28331127	G	A	0.267113	-0.080796	0.0138	5.33e-09	0.064512	0.006526	4.84963e-23	-1.25242	0.24862	4.71737e-07	2.40777e-06	361
Schizophrenia	cg11935738	6		29520752	-	6:28268824	6	28268824	G	A	0.106399	-0.215998	0.0199	1.681e-27	0.061614	0.008905	4.53934e-12	-3.50564	0.600837	5.39233e-09	NA	NA
Schizophrenia	cg09641376	6		29520965	-	6:28301195	6	28301195	G	A	0.112351	-0.190496	0.0189	5.362e-24	0.035329	0.004667	3.72703e-14	-5.3921	0.890811	1.4215e-09	0.0106834	32
Schizophrenia	cg12749246	6		29521013	-	6:28268824	6	28268824	G	A	0.106399	-0.215998	0.0199	1.681e-27	0.032517	0.004329	5.88398e-14	-6.64265	1.07552	6.56642e-10	0.0522424	36
Schizophrenia	cg06343355	6		29521023	-	6:28268824	6	28268824	G	A	0.106399	-0.215998	0.0199	1.681e-27	0.036005	0.004926	2.69717e-13	-5.99916	0.989563	1.34075e-09	NA	NA
Schizophrenia	cg20720118	6	UBD	29523976	rs13197633	6:28174757	6	28174757	A	G	0.107143	-0.215895	0.02	3.725e-27	0.016571	0.002291	4.70427e-13	-13.0282	2.16806	1.86489e-09	0.34106	39
Schizophrenia	cg16118803	6	MOG;MOG;MOG;MOG;MOG;MOG;MOG;MOG;MOG;MOG;MOG	29629716	rs17312661	6:28300336	6	28300336	G	A	0.19494	-0.135902	0.0146	1.158e-20	0.071963	0.004574	9.08625e-56	-1.8885	0.235735	1.13657e-15	0.00364438	719
Schizophrenia	cg05279622	6	MOG;MOG;MOG;MOG;MOG;MOG;MOG;MOG;MOG;MOG;MOG	29629758	rs7766356	6:28400538	6	28400538	C	T	0.201637	-0.139997	0.0146	7.679e-22	0.077869	0.005044	9.06979e-54	-1.79786	0.220718	3.77684e-16	0.0237624	800
Schizophrenia	cg08725892	6	MOG;MOG;MOG;MOG;MOG;MOG;MOG;MOG;MOG;MOG;MOG	29629986	rs17312661	6:28300336	6	28300336	G	A	0.19494	-0.135902	0.0146	1.158e-20	0.04605	0.005078	1.20698e-19	-2.95121	0.454345	8.2742e-11	0.0290845	313
Schizophrenia	cg05813221	6	MOG;MOG;MOG;MOG;MOG;MOG;MOG;MOG;MOG;MOG;MOG	29629988	rs17312661	6:28300336	6	28300336	G	A	0.19494	-0.135902	0.0146	1.158e-20	0.05236	0.005188	5.96849e-24	-2.59552	0.379328	7.7867e-12	0.0252362	440
Schizophrenia	cg23019585	6	MOG;MOG;MOG;MOG;MOG;MOG;MOG;MOG;MOG;MOG;MOG	29635110	rs17312661	6:28300336	6	28300336	G	A	0.19494	-0.135902	0.0146	1.158e-20	0.047826	0.003934	5.18227e-34	-2.8416	0.384468	1.45742e-13	0.0202451	505
Schizophrenia	cg20704602	6	MOG;MOG;MOG;MOG;MOG;MOG;MOG;MOG;MOG;MOG;MOG	29635371	rs17312661	6:28300336	6	28300336	G	A	0.19494	-0.135902	0.0146	1.158e-20	0.037158	0.003571	2.37308e-25	-3.65738	0.527213	3.99993e-12	0.0568885	425
Schizophrenia	cg06061002	6	MOG;MOG;MOG;MOG;MOG;MOG;MOG;MOG;MOG;MOG;MOG	29638918	-	6:28290647	6	28290647	C	T	0.105655	-0.213796	0.0199	7.53e-27	0.045842	0.004056	1.26553e-29	-4.66371	0.598899	6.85362e-15	0.0288792	362
Schizophrenia	cg12833048	6	MOG;MOG;MOG;MOG;MOG;MOG;MOG;MOG;MOG;MOG;MOG	29639582	rs17312661	6:28300336	6	28300336	G	A	0.19494	-0.135902	0.0146	1.158e-20	0.018048	0.002414	7.72826e-14	-7.53016	1.29201	5.60041e-09	0.040995	90
Schizophrenia	cg00539542	6	ZFP57	29644544	rs34676049	6:28453618	6	28453618	G	T	0.106399	-0.221302	0.02	2.09e-28	-0.026632	0.002701	6.30015e-23	8.30973	1.12892	1.82855e-13	0.0452883	201
Schizophrenia	cg12463578	6	ZFP57	29644756	rs34676049	6:28453618	6	28453618	G	T	0.106399	-0.221302	0.02	2.09e-28	-0.118201	0.007268	1.79635e-59	1.87226	0.204653	5.77566e-20	0.0198901	753
Schizophrenia	cg25978138	6		29648161	rs17312661	6:28300336	6	28300336	G	A	0.19494	-0.135902	0.0146	1.158e-20	-0.053204	0.00367	1.23849e-47	2.55437	0.326105	4.76512e-15	0.026982	527
Schizophrenia	cg11747594	6		29648225	rs7766356	6:28400538	6	28400538	C	T	0.201637	-0.139997	0.0146	7.679e-22	-0.13166	0.007632	1.09123e-66	1.06332	0.12687	5.23989e-17	0.0654688	818
Schizophrenia	cg15708526	6		29648271	rs34676049	6:28453618	6	28453618	G	T	0.106399	-0.221302	0.02	2.09e-28	-0.150856	0.009145	3.917e-61	1.46697	0.15964	3.95524e-20	0.0378577	670
Schizophrenia	cg04071440	6		29648275	rs7766356	6:28400538	6	28400538	C	T	0.201637	-0.139997	0.0146	7.679e-22	-0.081671	0.004943	2.56702e-61	1.71415	0.206692	1.10185e-16	0.0934114	877
Schizophrenia	cg08022281	6		29648345	rs7766356	6:28400538	6	28400538	C	T	0.201637	-0.139997	0.0146	7.679e-22	-0.097957	0.006003	7.48319e-60	1.42916	0.172875	1.37356e-16	0.0399562	847
Schizophrenia	cg10648573	6		29648348	rs7766356	6:28400538	6	28400538	C	T	0.201637	-0.139997	0.0146	7.679e-22	-0.101309	0.00643	6.2823e-56	1.38189	0.168705	2.58789e-16	0.0980144	789
Schizophrenia	cg12644888	6		29648360	rs7766356	6:28400538	6	28400538	C	T	0.201637	-0.139997	0.0146	7.679e-22	-0.078428	0.0049	1.1905e-57	1.78504	0.217013	1.94399e-16	0.0945682	722
Schizophrenia	cg22494932	6		29648379	-	6:28290647	6	28290647	C	T	0.105655	-0.213796	0.0199	7.53e-27	-0.165121	0.009061	3.36093e-74	1.29478	0.139902	2.14404e-20	0.0256006	786
Schizophrenia	cg25699073	6		29648381	-	6:28290647	6	28290647	C	T	0.105655	-0.213796	0.0199	7.53e-27	-0.139319	0.008113	4.29292e-66	1.53458	0.168489	8.40087e-20	0.0402406	712
Schizophrenia	cg07134666	6		29648400	rs34676049	6:28453618	6	28453618	G	T	0.106399	-0.221302	0.02	2.09e-28	-0.243757	0.014264	1.79849e-65	0.907879	0.097747	1.57167e-20	0.0206503	716
Schizophrenia	cg00588198	6		29648452	-	6:28290647	6	28290647	C	T	0.105655	-0.213796	0.0199	7.53e-27	-0.16991	0.010282	2.43275e-61	1.25829	0.139697	2.11316e-19	0.0463255	693
Schizophrenia	cg16885113	6		29648507	rs7766356	6:28400538	6	28400538	C	T	0.201637	-0.139997	0.0146	7.679e-22	-0.148156	0.008535	1.69704e-67	0.944929	0.11258	4.7234e-17	0.0313314	826
Schizophrenia	cg11383134	6		29648590	rs34676049	6:28453618	6	28453618	G	T	0.106399	-0.221302	0.02	2.09e-28	-0.216708	0.012227	2.77426e-70	1.0212	0.1088	6.23078e-21	0.00743701	751
Schizophrenia	cg03198009	6		29648604	rs7766356	6:28400538	6	28400538	C	T	0.201637	-0.139997	0.0146	7.679e-22	-0.159411	0.009332	2.04499e-65	0.878216	0.105032	6.19527e-17	0.118908	783
Schizophrenia	cg03449857	6		29648623	rs7766356	6:28400538	6	28400538	C	T	0.201637	-0.139997	0.0146	7.679e-22	-0.163481	0.009426	2.22728e-67	0.856352	0.102048	4.79497e-17	0.110042	807
Schizophrenia	cg15570656	6		29648628	-	6:28290647	6	28290647	C	T	0.105655	-0.213796	0.0199	7.53e-27	-0.23572	0.013276	1.55688e-70	0.90699	0.098673	3.8614e-20	0.0316167	715
Schizophrenia	cg13835168	6		29648756	rs34676049	6:28453618	6	28453618	G	T	0.106399	-0.221302	0.02	2.09e-28	-0.230197	0.013597	2.70259e-64	0.961359	0.103793	2.00097e-20	0.0617779	702
Schizophrenia	cg24100841	6		29649024	-	6:28290647	6	28290647	C	T	0.105655	-0.213796	0.0199	7.53e-27	-0.214817	0.012959	1.03504e-61	0.995248	0.110393	1.95903e-19	0.0671501	663
Schizophrenia	cg24351901	6	HLA-F;HLA-F;HLA-F	29692092	-	6:28415572	6	28415572	G	A	0.356399	-0.0866	0.0116	9.959e-14	-0.016099	0.002356	8.25338e-12	5.37922	1.06712	4.63373e-07	NA	NA
Schizophrenia	cg08451469	6	LOC285830;LOC285830	29711588	rs13218875	6:27884012	6	27884012	T	C	0.113095	-0.199403	0.0195	1.389e-24	-0.02517	0.002674	4.84994e-21	7.92231	1.14397	4.35064e-12	0.044432	371
Schizophrenia	cg03521696	6	HLA-G	29795595	rs7752448	6:28301099	6	28301099	G	A	0.11756	-0.171303	0.018	1.922e-21	-0.028845	0.004098	1.94981e-12	5.9388	1.0495	1.52506e-08	0.00245894	89
Schizophrenia	cg24389386	6	HLA-H	29854740	rs13191038	6:28482917	6	28482917	C	T	0.105655	-0.219802	0.02	4.894e-28	0.054611	0.00706	1.03311e-14	-4.02484	0.636291	2.52475e-10	NA	NA
Schizophrenia	cg11406274	6	HLA-H	29856564	rs7766356	6:28400538	6	28400538	C	T	0.201637	-0.139997	0.0146	7.679e-22	0.042862	0.005815	1.68811e-13	-3.26626	0.558897	5.09239e-09	0.0338785	11
Schizophrenia	cg18786623	6	HCG4P6	29894050	-	6:28415572	6	28415572	G	A	0.356399	-0.0866	0.0116	9.959e-14	0.109205	0.00984	1.28748e-28	-0.793	0.12802	5.85317e-10	0.000610052	308
Schizophrenia	cg15671450	6		29895116	rs34676049	6:28453618	6	28453618	G	T	0.106399	-0.221302	0.02	2.09e-28	0.126306	0.00726	8.46496e-68	-1.7521	0.187655	9.92664e-21	0.0192518	568
Schizophrenia	cg23681866	6		29895175	rs34676049	6:28453618	6	28453618	G	T	0.106399	-0.221302	0.02	2.09e-28	0.204046	0.01176	1.93463e-67	-1.08457	0.116252	1.06396e-20	0.00367146	573
Schizophrenia	cg26121931	6		29895204	rs7766356	6:28400538	6	28400538	C	T	0.201637	-0.139997	0.0146	7.679e-22	0.173778	0.008586	4.3092e-91	-0.80561	0.092967	4.49187e-18	0.0570256	661
Schizophrenia	cg24838316	6		29895260	rs34676049	6:28453618	6	28453618	G	T	0.106399	-0.221302	0.02	2.09e-28	0.192122	0.010956	7.74776e-69	-1.15188	0.123094	8.14625e-21	0.0184102	567
Schizophrenia	cg12976581	6	HLA-J;NCRNA00171	29975032	-	6:28301195	6	28301195	G	A	0.112351	-0.190496	0.0189	5.362e-24	0.012583	0.001821	4.83543e-12	-15.1397	2.65634	1.20206e-08	NA	NA
Schizophrenia	cg03361297	6	HLA-J;NCRNA00171	29976906	rs13205211	6:28203056	6	28203056	G	T	0.106399	-0.213699	0.02	1.034e-26	-0.019049	0.002825	1.56297e-11	11.2185	1.96755	1.18561e-08	NA	NA
Schizophrenia	cg24694606	6	NCRNA00171	29977956	rs13191038	6:28482917	6	28482917	C	T	0.105655	-0.219802	0.02	4.894e-28	-0.050865	0.003405	1.91039e-50	4.32126	0.488164	8.59067e-19	0.0331872	558
Schizophrenia	cg03228974	6		30067855	rs16894116	6:28414967	6	28414967	T	G	0.220982	-0.1311	0.0139	4.758e-21	-0.041606	0.003938	4.25359e-26	3.15097	0.447811	1.97306e-12	0.00460046	286
Schizophrenia	cg14747086	6		30070087	rs34662244	6:28073881	6	28073881	A	G	0.113095	-0.18	0.019	3.192e-21	-0.035103	0.00483	3.66231e-13	5.12773	0.889266	8.10536e-09	NA	NA
Schizophrenia	cg19178742	6		30070099	rs34676049	6:28453618	6	28453618	G	T	0.106399	-0.221302	0.02	2.09e-28	-0.030482	0.003811	1.24922e-15	7.25998	1.11988	9.00394e-11	0.0906729	13
Schizophrenia	cg13196879	6	TRIM31	30071427	rs13191038	6:28482917	6	28482917	C	T	0.105655	-0.219802	0.02	4.894e-28	0.029274	0.002891	4.20393e-24	-7.50846	1.00822	9.53185e-14	0.00880268	268
Schizophrenia	cg27123071	6	TRIM31	30071572	rs13191038	6:28482917	6	28482917	C	T	0.105655	-0.219802	0.02	4.894e-28	0.024593	0.003124	3.47444e-15	-8.9374	1.39648	1.55409e-10	0.154195	24
Schizophrenia	cg13436843	6	TRIM31	30071601	rs13191038	6:28482917	6	28482917	C	T	0.105655	-0.219802	0.02	4.894e-28	0.049338	0.004483	3.61437e-28	-4.45506	0.572892	7.45917e-15	0.210106	210
Schizophrenia	cg09735274	6	TRIM31	30071612	-	6:28268824	6	28268824	G	A	0.106399	-0.215998	0.0199	1.681e-27	0.044149	0.004044	9.5465e-28	-4.8925	0.635619	1.39058e-14	0.216339	198
Schizophrenia	cg08502360	6	TRIM31	30076813	rs7766356	6:28400538	6	28400538	C	T	0.201637	-0.139997	0.0146	7.679e-22	-0.021205	0.003018	2.11716e-12	6.60203	1.16485	1.44707e-08	NA	NA
Schizophrenia	cg10978585	6	TRIM31	30079102	rs7766356	6:28400538	6	28400538	C	T	0.201637	-0.139997	0.0146	7.679e-22	0.046666	0.005676	2.01817e-16	-2.99998	0.480673	4.34213e-10	0.0630181	246
Schizophrenia	cg27313566	6	TRIM31	30079155	rs34371502	6:28081758	6	28081758	C	T	0.110119	-0.214902	0.02	5.523e-27	0.057237	0.00774	1.41077e-13	-3.7546	0.616325	1.11569e-09	0.044069	40
Schizophrenia	cg21232488	6	TRIM31	30079203	rs7766356	6:28400538	6	28400538	C	T	0.201637	-0.139997	0.0146	7.679e-22	0.046346	0.007042	4.65713e-11	-3.02069	0.556677	5.75367e-08	NA	NA
Schizophrenia	cg27342919	6	TRIM31	30079256	-	6:28268824	6	28268824	G	A	0.106399	-0.215998	0.0199	1.681e-27	0.055565	0.008318	2.39281e-11	-3.88733	0.683326	1.27913e-08	NA	NA
Schizophrenia	cg21809927	6	TRIM31	30079265	rs13191038	6:28482917	6	28482917	C	T	0.105655	-0.219802	0.02	4.894e-28	0.070161	0.009373	7.12231e-14	-3.13284	0.506374	6.13943e-10	0.0139477	20
Schizophrenia	cg08222513	6	TRIM31	30079280	-	6:28214698	6	28214698	T	C	0.125744	-0.181198	0.0181	1.113e-23	0.06497	0.007823	9.94013e-17	-2.78893	0.436312	1.63678e-10	0.0513265	131
Schizophrenia	cg06195293	6	TRIM40	30104885	-	6:28415572	6	28415572	G	A	0.356399	-0.0866	0.0116	9.959e-14	0.021311	0.002675	1.62694e-15	-4.06363	0.745957	5.10715e-08	0.0373926	54
Schizophrenia	cg08060195	6	TRIM10;TRIM10	30120915	rs61289879	6:28419162	6	28419162	A	G	0.214286	-0.129596	0.014	1.992e-20	-0.0475	0.00686	4.36914e-12	2.72832	0.49204	2.94101e-08	0.31794	14
Schizophrenia	cg07679836	6	BAK1	33548423	rs210143	6:33546930	6	33546930	T	C	0.251488	-0.062897	0.012	1.568e-07	-0.047747	0.003033	7.5502e-56	1.3173	0.264885	6.58966e-07	0.0236542	213
Schizophrenia	cg07979401	6	LEMD2;LEMD2	33739406	rs943476	6:33750086	6	33750086	A	G	0.209077	-0.067797	0.0132	3.027e-07	0.036809	0.002262	1.62012e-59	-1.84184	0.376048	9.68728e-07	0.231068	143
Schizophrenia	cg18005901	6	LEMD2;LEMD2	33739558	rs943476	6:33750086	6	33750086	A	G	0.209077	-0.067797	0.0132	3.027e-07	0.040785	0.002754	1.29555e-49	-1.6623	0.342563	1.2188e-06	0.0145013	107
Schizophrenia	cg26402169	7	MAD1L1;MAD1L1;MAD1L1	1883139	rs4644136	7:1900208	7	1900208	T	C	0.405506	-0.068097	0.011	5.985e-10	-0.061582	0.003983	6.33693e-54	1.10579	0.19241	9.08088e-09	0.0696719	592
Schizophrenia	cg25814293	7	MAD1L1;MAD1L1;MAD1L1	1883251	rs4644136	7:1900208	7	1900208	T	C	0.405506	-0.068097	0.011	5.985e-10	-0.06318	0.004222	1.28214e-50	1.07782	0.188418	1.06297e-08	0.0400649	563
Schizophrenia	cg00589581	7	MAD1L1;MAD1L1;MAD1L1	1883760	rs10950422	7:1926577	7	1926577	C	T	0.44494	-0.068098	0.0107	1.776e-10	-0.040341	0.002836	6.52981e-46	1.68803	0.290576	6.27448e-09	0.0310008	477
Schizophrenia	cg11601967	7	MAD1L1;MAD1L1;MAD1L1	1886391	rs13233509	7:1878965	7	1878965	T	G	0.391369	-0.059697	0.0111	6.679e-08	-0.108789	0.003649	2.4538e-195	0.548739	0.103679	1.20533e-07	0.00799527	611
Schizophrenia	cg00671126	7	MAD1L1;MAD1L1;MAD1L1	1886597	rs13233509	7:1878965	7	1878965	T	G	0.391369	-0.059697	0.0111	6.679e-08	-0.076363	0.002746	3.14983e-170	0.781754	0.148052	1.28988e-07	0.00737431	592
Schizophrenia	cg25122824	7	MAD1L1;MAD1L1;MAD1L1	1886917	rs4721097	7:1877503	7	1877503	T	G	0.389137	-0.059304	0.0116	2.932e-07	-0.03366	0.001824	4.96135e-76	1.76186	0.357605	8.35724e-07	0.0153133	544
Schizophrenia	cg13447684	7	MAD1L1;MAD1L1;MAD1L1	1895903	rs4644136	7:1900208	7	1900208	T	C	0.405506	-0.068097	0.011	5.985e-10	0.033676	0.003153	1.24907e-26	-2.02212	0.377542	8.50714e-08	0.0195597	245
Schizophrenia	cg05863683	7	MAD1L1;MAD1L1;MAD1L1	1912471	rs11761270	7:1923695	7	1923695	T	C	0.395089	-0.0683	0.0109	3.523e-10	0.028285	0.001537	1.19066e-75	-2.41475	0.407089	2.99735e-09	0.0906284	643
Schizophrenia	cg11050988	7	MAD1L1;MAD1L1;MAD1L1	1952600	rs4721190	7:1954732	7	1954732	A	G	0.427827	-0.067797	0.0107	2.445e-10	-0.031126	0.002254	2.16691e-43	2.17813	0.378208	8.45718e-09	0.0626318	424
Schizophrenia	cg12073833	7	MAD1L1;MAD1L1;MAD1L1	1965232	rs4721217	7:1973579	7	1973579	T	C	0.394345	-0.068097	0.0111	7.162e-10	-0.040651	0.002088	2.02039e-84	1.67514	0.286289	4.87978e-09	0.105209	569
Schizophrenia	cg12395958	7	MAD1L1;MAD1L1;MAD1L1	1973573	rs4721217	7:1973579	7	1973579	T	C	0.394345	-0.068097	0.0111	7.162e-10	0.015001	0.001603	8.27227e-21	-4.53948	0.884836	2.89267e-07	0.071514	225
Schizophrenia	cg21782813	7	MAD1L1;MAD1L1;MAD1L1	2030301	rs4721264	7:2012997	7	2012997	A	G	0.389881	-0.077399	0.0109	1.568e-12	0.009331	0.001296	5.94805e-13	-8.29481	1.64048	4.27391e-07	0.356976	11
Schizophrenia	cg02951883	7	MAD1L1;MAD1L1;MAD1L1	2050386	rs59574136	7:2036460	7	2036460	C	T	0.398065	-0.080796	0.011	2.04e-13	-0.009475	0.000625	6.57835e-52	8.52688	1.28998	3.84142e-11	0.202826	524
Schizophrenia	cg07143303	7	MAD1L1;MAD1L1;MAD1L1	2144767	rs10239050	7:2158390	7	2158390	G	A	0.399554	-0.071297	0.0108	4.154e-11	-0.02975	0.002355	1.36778e-36	2.39652	0.409592	4.88675e-09	0.032606	417
Schizophrenia	cg23093090	10	C10orf26;C10orf26	104574429	rs284863	10:104571436	10	104571436	G	T	0.404018	-0.061998	0.0107	7.844e-09	-0.022499	0.001322	6.38808e-65	2.75561	0.502401	4.13761e-08	2.57958e-05	454
Schizophrenia	cg18534077	10	AS3MT	104628846	rs11191424	10:104625886	10	104625886	A	G	0.332589	-0.094102	0.0111	1.824e-17	0.030079	0.002162	5.13264e-44	-3.12848	0.43212	4.49235e-13	0.0287506	340
Schizophrenia	cg26207201	10	AS3MT	104629179	rs10786717	10:104625237	10	104625237	G	A	0.314732	-0.099103	0.0122	4.121e-16	-0.01012	0.001149	1.31879e-18	9.79274	1.64027	2.36965e-09	0.156145	146
Schizophrenia	cg15744005	10	AS3MT	104629667	rs11191424	10:104625886	10	104625886	A	G	0.332589	-0.094102	0.0111	1.824e-17	-0.077696	0.002383	3.48829e-233	1.21116	0.147616	2.30904e-16	0.00162214	840
Schizophrenia	cg08772003	10	AS3MT	104629869	rs7085104	10:104628873	10	104628873	G	A	0.332589	-0.094201	0.0111	1.702e-17	-0.100572	0.003894	4.18692e-147	0.936649	0.116174	7.4757e-16	0.000853161	765
Schizophrenia	cg03493300	10	CNNM2;CNNM2	104813866	rs10786736	10:104849116	10	104849116	C	G	0.09747	-0.110206	0.0167	4.564e-11	0.081143	0.004355	1.785e-77	-1.35817	0.218338	4.95586e-10	0.381181	63
Schizophrenia	cg09803321	10	NT5C2;NT5C2	104913480	rs10786736	10:104849116	10	104849116	C	G	0.09747	-0.110206	0.0167	4.564e-11	0.064872	0.005426	6.02815e-33	-1.69881	0.294037	7.58027e-09	0.00309397	34
Schizophrenia	cg10116432	10	NT5C2;NT5C2	104953276	rs7094843	10:104806654	10	104806654	C	A	0.379464	-0.082602	0.0108	2.281e-14	-0.016022	0.002103	2.53498e-14	5.15554	0.95505	6.73159e-08	NA	NA
Schizophrenia	cg00035347	10	NT5C2;NT5C2	104953608	rs9919485	10:104902737	10	104902737	C	T	0.381696	-0.082004	0.0108	2.56e-14	-0.063599	0.002876	2.40842e-108	1.28939	0.179547	6.90179e-13	6.39619e-06	640
Schizophrenia	cg12179176	11	SNX19	130786555	rs7107568	11:130779668	11	130779668	C	T	0.433036	-0.056702	0.0106	8.384e-08	0.01573	0.001009	8.32502e-55	-3.60462	0.712417	4.19905e-07	0.00110956	339
Schizophrenia	cg14779329	11	SNX19	130786720	rs7107568	11:130779668	11	130779668	C	T	0.433036	-0.056702	0.0106	8.384e-08	0.031402	0.002316	6.91862e-42	-1.80568	0.362876	6.4905e-07	2.06306e-05	286
Schizophrenia	cg14047540	11		133829660	rs73036065	11:133830067	11	133830067	T	G	0.212054	-0.088602	0.0134	4.127e-11	-0.105593	0.003587	1.74332e-190	0.839086	0.130064	1.10861e-10	0.0816249	126
Schizophrenia	cg09436713	12	CACNA1C;CACNA1C;CACNA1C;CACNA1C;CACNA1C;CACNA1C;CACNA1C;CACNA1C;CACNA1C;CACNA1C;CACNA1C;CACNA1C;CACNA1C;CACNA1C;CACNA1C;CACNA1C;CACNA1C;CACNA1C;CACNA1C;CACNA1C;CACNA1C;CACNA1C;CACNA1C	2323135	rs10459125	12:2309864	12	2309864	T	C	0.397321	0.080796	0.0108	6.119e-14	-0.023395	0.002456	1.64584e-21	-3.45357	0.586996	4.01773e-09	0.0125899	61
Schizophrenia	cg01061553	12	GPN3;GPN3;GPN3	110891467	rs4766497	12:110950376	12	110950376	T	C	0.37128	-0.055904	0.0111	5.043e-07	0.056209	0.003354	4.97804e-63	-0.994568	0.206202	1.41228e-06	0.0543664	224
Schizophrenia	cg00376283	12	ABCB9;ABCB9;ABCB9;ABCB9;ABCB9	123451042	rs1611973	12:123622731	12	123622731	C	G	0.292411	0.076804	0.0115	2.167e-11	-0.009935	0.001298	1.92931e-14	-7.7309	1.53617	4.83934e-07	0.0894396	55
Schizophrenia	cg21745287	12	ARL6IP4;ARL6IP4;OGFOD2;ARL6IP4;ARL6IP4	123464511	rs1727295	12:123616861	12	123616861	G	A	0.293155	0.074196	0.0116	1.478e-10	0.033837	0.00168	3.38791e-90	2.19275	0.359697	1.0869e-09	0.248843	282
Schizophrenia	cg13010344	12	ARL6IP4;ARL6IP4;ARL6IP4;ARL6IP4	123464640	rs11613128	12:123670792	12	123670792	A	C	0.293899	0.067098	0.0124	5.821e-08	0.014484	0.001084	9.72165e-41	4.6325	0.923619	5.28682e-07	0.0421291	282
Schizophrenia	cg19120225	12	PITPNM2	123595024	rs1790122	12:123606739	12	123606739	G	A	0.294643	0.074896	0.0114	5.95e-11	0.020451	0.002425	3.40349e-17	3.66222	0.706665	2.19043e-07	0.282676	239
Schizophrenia	cg01687878	12		123616817	rs10846491	12:123753492	12	123753492	C	G	0.234375	0.069302	0.0129	7.781e-08	0.026887	0.002228	1.5696e-33	2.5775	0.525175	9.20648e-07	0.00172994	172
Schizophrenia	cg13511324	14	C14orf153	104056883	rs729438	14:104092789	14	104092789	A	G	0.30878	0.076804	0.0114	1.455e-11	0.035774	0.003051	9.30133e-32	2.14692	0.367516	5.16676e-09	0.00267364	356
Schizophrenia	cg23090046	14	KLC1;KLC1;KLC1	104094619	rs34000399	14:104101417	14	104101417	C	T	0.356399	0.076395	0.0112	8.165e-12	-0.020225	0.002322	3.01484e-18	-3.7772	0.703331	7.85443e-08	0.51554	129
Schizophrenia	cg01849466	14	ZFYVE21	104193079	rs941474	14:104189861	14	104189861	A	G	0.467262	0.053503	0.0108	7.567e-07	-0.031859	0.001442	3.88852e-108	-1.67935	0.347409	1.33876e-06	8.89154e-05	472
Schizophrenia	cg08213375	14	PPP1R13B	104286397	rs34813623	14:104263294	14	104263294	G	A	0.418899	0.067401	0.0107	3.188e-10	0.043885	0.001717	4.08851e-144	1.53585	0.251111	9.58279e-10	0.00135019	339
Schizophrenia	cg04140906	15	PSMA4;PSMA4;PSMA4	78833505	rs905739	15:78845110	15	78845110	G	A	0.188988	-0.079199	0.0126	3.585e-10	0.027227	0.002372	1.66358e-30	-2.90885	0.527603	3.52113e-08	0.456473	113
Schizophrenia	cg24631222	15	CHRNA5	78858424	rs113352275	15:78840567	15	78840567	T	C	0.186756	-0.078502	0.0133	3.559e-09	0.023567	0.00228	4.91298e-25	-3.331	0.6499	2.96915e-07	0.0892977	79
Schizophrenia	cg12863693	15	NMB;NMB	85201151	rs11638290	15:85227636	15	85227636	T	C	0.255952	-0.0717	0.012	2.228e-09	0.127647	0.003411	1.80466e-306	-0.561706	0.0952	3.62911e-09	0.0796811	551
Schizophrenia	cg17173187	15	NMB;NMB	85201210	rs8041103	15:85226652	15	85226652	T	A	0.25744	-0.073102	0.0123	3.191e-09	0.064825	0.002447	1.05784e-154	-1.12769	0.194457	6.66536e-09	0.0780207	455
Schizophrenia	cg18582073	15	NMB;NMB	85202042	rs11638290	15:85227636	15	85227636	T	C	0.255952	-0.0717	0.012	2.228e-09	-0.041024	0.001715	1.69418e-126	1.74777	0.301498	6.75273e-09	0.379433	447
Schizophrenia	cg01503516	15	NMB;NMB	85202406	rs8041103	15:85226652	15	85226652	T	A	0.25744	-0.073102	0.0123	3.191e-09	-0.040065	0.001925	3.60689e-96	1.82457	0.319275	1.09887e-08	0.189624	437
Schizophrenia	cg00658411	16	CORO7	4467558	rs11076832	16:4496408	16	4496408	T	C	0.314732	0.058099	0.0117	6.669e-07	0.088378	0.002901	7.53622e-204	0.657393	0.134133	9.53228e-07	0.191143	192
Schizophrenia	cg06015834	16	DOC2A	30021696	rs12921996	16:30011618	16	30011618	T	C	0.465774	-0.065905	0.0106	5.205e-10	-0.024301	0.002616	1.53436e-20	2.71204	0.524864	2.37723e-07	NA	NA
Schizophrenia	cg05333442	16	NDRG4;NDRG4;NDRG4	58533743	rs2033194	16:58669273	16	58669273	G	A	0.225446	0.066899	0.013	2.53e-07	-0.059816	0.004197	4.40705e-46	-1.1184	0.231067	1.29736e-06	0.315106	187
Schizophrenia	cg04398451	17	MYO15A	18023971	-	17:18028318	17	18028318	G	C	0.313244	0.0571	0.0113	4.186e-07	-0.12649	0.003198	0	-0.451415	0.090061	5.3777e-07	0.125717	475
Schizophrenia	cg26740109	18		77585428	rs7238071	18:77579812	18	77579812	G	A	0.279018	0.058	0.0118	8.01e-07	-0.072717	0.00231	1.89188e-217	-0.797608	0.164239	1.19547e-06	0.175921	133
Schizophrenia	cg20788561	18		77586855	rs7238071	18:77579812	18	77579812	G	A	0.279018	0.058	0.0118	8.01e-07	-0.065728	0.002086	6.32484e-218	-0.882418	0.181698	1.1947e-06	0.217455	167
Schizophrenia	cg26732615	19	CILP2;YJEFN3	19648335	rs7245983	19:19657632	19	19657632	C	A	0.381696	0.0606	0.0111	4.174e-08	0.045993	0.003882	2.22911e-32	1.3176	0.265736	7.11206e-07	0.044399	167
Schizophrenia	cg13691108	20	PPP1R16B	37433247	rs6101301	20:37440046	20	37440046	T	C	0.346726	-0.064496	0.0111	5.681e-09	-0.023565	0.002121	1.10485e-28	2.73692	0.53155	2.6197e-07	0.161972	120
Schizophrenia	cg07519229	22		41486835	rs11090039	22:41496800	22	41496800	A	G	0.293155	0.066798	0.0118	1.647e-08	-0.037895	0.002753	4.08695e-43	-1.76273	0.336688	1.64544e-07	0.00547137	429
Schizophrenia	cg13677785	22		42548868	rs3020736	22:42537127	22	42537127	A	G	0.380208	-0.068204	0.0118	8.373e-09	0.031548	0.003349	4.49908e-21	-2.16189	0.438823	8.36876e-07	0.729051	257
Schizophrenia	cg13165212	22		42675999	rs5758660	22:42623718	22	42623718	A	C	0.478423	0.060399	0.0106	1.249e-08	0.019884	0.001777	4.55313e-29	3.0375	0.598213	3.82177e-07	0.16461	270
T2 Diabetes (2015)	cg21555271	2		43826133	rs111720289	2:43809494	2	43809494	C	G	0.140625	-0.107957	0.019764	0	-0.150168	0.002432	0	0.718908	0.132126	5.29525e-08	0.0614988	583
T2 Diabetes (2015)	cg05293897	2		226913713	rs2713537	2:227163142	2	227163142	A	T	0.498512	0.070458	0.012679	0	-0.041938	0.004085	1.00843e-24	-1.68005	0.343789	1.02463e-06	0.00108666	144
T2 Diabetes (2015)	cg23956648	3	IGF2BP2;IGF2BP2	185479235	-	3:185479733	3	185479733	T	G	0.197173	0.083422	0.015259	0	-0.073168	0.003882	2.94914e-79	-1.14013	0.217137	1.51478e-07	3.67292e-06	84
T2 Diabetes (2015)	cg25554036	4	WFS1;WFS1	6271136	rs9993624	4:6286528	4	6286528	C	T	0.411458	-0.07139	0.012668	0	-0.040375	0.001952	4.88546e-95	1.76818	0.325192	5.40827e-08	0.0358987	107
T2 Diabetes (2015)	cg14416269	4	WFS1;WFS1	6271139	rs4343789	4:6285228	4	6285228	C	G	0.412202	-0.072321	0.012656	0	-0.037176	0.001773	1.28198e-97	1.94534	0.35285	3.52348e-08	0.0339341	99
T2 Diabetes (2015)	cg01883759	7	JAZF1	28220576	rs849327	7:28232457	7	28232457	A	G	0.349702	0.082501	0.013446	0	0.01634	0.001524	7.88262e-27	5.04892	0.948017	1.00528e-07	0.0171284	13
T2 Diabetes (2015)	cg16060189	10		94350577	rs1044153	10:94415078	10	94415078	C	A	0.338542	-0.089841	0.013348	0	0.026761	0.002563	1.59757e-25	-3.35717	0.593444	1.53966e-08	0.0184211	96
T2 Diabetes (2015)	cg03330490	10	HHEX	94452236	rs7918084	10:94429467	10	94429467	C	T	0.466518	0.088011	0.012462	0	-0.019965	0.002708	1.68131e-13	-4.40822	0.864377	3.39866e-07	0.866614	26
T2 Diabetes (2015)	cg01251548	11	DKFZp686O24166	17372745	rs7484027	11:17368381	11	17368381	A	T	0.412202	0.070458	0.012679	3.9e-08	0.052341	0.00271	3.94897e-83	1.34614	0.252073	9.27898e-08	0.347033	410
T2 Diabetes (2015)	cg15432903	11	KCNJ11;KCNJ11	17409602	rs2074314	11:17411821	11	17411821	C	T	0.337054	0.080658	0.013011	6.3e-10	-0.019277	0.001771	1.38334e-27	-4.18417	0.776783	7.18293e-08	0.118364	100
Tanner stage (females)	cg14246568	6		105388153	rs314263	6:105392745	6	105392745	C	T	0.37872	-0.087684	0.014022	3.06e-07	-0.024809	0.00249	2.23752e-23	3.53443	0.667339	1.18167e-07	NA	NA
Tanner stage (females)	cg04959790	11	NR1H3;NR1H3;NR1H3	47278977	-	11:47371598	11	47371598	T	C	0.08806	0.118279	0.021995	9.78e-06	-0.046409	0.003973	1.59489e-31	-2.54861	0.521748	1.03554e-06	2.67646e-05	139
Tanner stage	cg10579012	1		22746853	rs2078450	1:22768784	1	22768784	C	T	0.395833	0.068013	0.013399	0.003254	0.043336	0.00267	3.00933e-59	1.56943	0.323953	1.26858e-06	0.00623092	19
Tanner stage	cg08034986	1	RPS6KA1	26860677	rs12741800	1:26802548	1	26802548	T	C	0.412202	-0.069251	0.013273	0.002674	0.047371	0.001888	6.83044e-139	-1.46187	0.286185	3.25353e-07	2.28311e-06	77
Tanner stage	cg05370662	1	ST3GAL3;ST3GAL3;ST3GAL3;ST3GAL3;ST3GAL3;ST3GAL3;ST3GAL3;ST3GAL3;ST3GAL3;ST3GAL3	44172378	rs10890276	1:44208122	1	44208122	T	C	0.420387	-0.066586	0.013382	0.004559	0.049946	0.001528	1.87665e-234	-1.33317	0.271017	8.69228e-07	0.000380944	250
Tanner stage	cg19407955	1	MGST3	165599744	rs9333433	1:165611455	1	165611455	C	G	0.259009	-0.096206	0.015471	0.000389	-0.013854	0.001541	2.50766e-19	6.94445	1.35795	3.15536e-07	0.0342364	30
Tanner stage	cg12322146	3		29197502	rs1914333	3:29185150	3	29185150	G	A	0.30867	-0.086351	0.01417	0.000511	-0.037709	0.002652	6.75706e-46	2.28994	0.408821	2.12704e-08	NA	NA
Tanner stage	cg06313718	3	APEH	49714199	rs9858213	3:49731861	3	49731861	T	G	0.322173	-0.076683	0.014415	0.001866	-0.031473	0.002192	9.42399e-47	2.43647	0.488435	6.09071e-07	0.444267	172
Tanner stage	cg03420068	3	BOC	112941804	rs9968161	3:112946245	3	112946245	G	C	0.052827	-0.168413	0.025834	9.05e-05	0.038721	0.004311	2.65136e-19	-4.34944	0.824387	1.32057e-07	NA	NA
Tanner stage	cg06759629	4		25090198	rs13121822	4:25090362	4	25090362	A	G	0.28849	-0.088936	0.015906	0.001571	0.069838	0.003353	2.30671e-96	-1.27347	0.235819	6.65723e-08	0.130129	16
Tanner stage	cg01218619	4		25090298	rs13121822	4:25090362	4	25090362	A	G	0.28849	-0.088936	0.015906	0.001571	0.130535	0.004611	2.44732e-176	-0.681317	0.124206	4.12531e-08	0.250285	27
Tanner stage	cg19312667	4		25090491	rs13121822	4:25090362	4	25090362	A	G	0.28849	-0.088936	0.015906	0.001571	0.105307	0.003833	3.80475e-166	-0.844542	0.154141	4.27692e-08	0.328723	27
Tanner stage	cg02428792	4		25090597	rs13121822	4:25090362	4	25090362	A	G	0.28849	-0.088936	0.015906	0.001571	0.106175	0.004731	1.57542e-111	-0.837637	0.15439	5.78004e-08	0.465708	29
Tanner stage	cg26262055	4		25090618	rs13121822	4:25090362	4	25090362	A	G	0.28849	-0.088936	0.015906	0.001571	0.070605	0.004024	6.47965e-69	-1.25963	0.236445	9.96463e-08	0.457561	17
Tanner stage	cg17688837	4		25090665	rs4697542	4:25081863	4	25081863	T	A	0.327612	-0.077954	0.014471	0.001775	0.06194	0.003539	1.4176e-68	-1.25854	0.244447	2.62546e-07	0.256182	17
Tanner stage	cg17971129	6		3866461	rs2490052	6:3865946	6	3865946	C	T	0.144345	-0.117286	0.018764	0.000219	-0.03622	0.00283	1.70021e-37	3.23818	0.576554	1.94938e-08	NA	NA
Tanner stage	cg23222435	6	ARID1B;ARID1B;ARID1B	157204239	rs6903671	6:157215741	6	157215741	T	C	0.342262	-0.073549	0.014191	0.003349	-0.044179	0.003175	5.10665e-44	1.66478	0.34277	1.19262e-06	0.00124208	40
Tanner stage	cg05987787	6	SYNJ2	158448508	rs9456988	6:158448559	6	158448559	G	C	0.454613	0.078259	0.013565	0.000969	0.011215	0.00123	7.50737e-20	6.97814	1.43124	1.08492e-06	0.739244	11
Tanner stage	cg12421834	6	DACT2	168714673	rs4708455	6:168714950	6	168714950	A	G	0.25744	-0.09491	0.016187	0.000706	0.05565	0.004915	1.0278e-29	-1.70548	0.327564	1.92402e-07	NA	NA
Tanner stage	cg15978778	7	C7orf65	47694443	rs1377266	7:47694176	7	47694176	A	G	0.221726	0.102979	0.015934	0.000202	0.033334	0.002722	1.73406e-34	3.08933	0.540485	1.09157e-08	NA	NA
Tanner stage	cg10281478	7	DYNC1I1;DYNC1I1;DYNC1I1	95402528	rs6979558	7:95417186	7	95417186	C	T	0.466418	-0.072998	0.013296	0.001589	0.030349	0.002215	9.88192e-43	-2.40526	0.47196	3.46297e-07	0.00964424	51
Tanner stage	cg03595199	8	IDO2	39869813	rs2981171	8:39883022	8	39883022	G	A	0.335565	-0.071225	0.013781	0.00259	0.038315	0.002326	5.91377e-61	-1.85892	0.376965	8.16919e-07	0.215967	32
Tanner stage	cg04359915	10	CPN1	101825029	rs3829161	10:101825160	10	101825160	G	C	0.457589	-0.068702	0.013486	0.003444	-0.041845	0.002646	2.45081e-56	1.6418	0.338588	1.24109e-06	0.000238572	74
Tanner stage	cg02250046	10	CPN1	101825185	rs3829161	10:101825160	10	101825160	G	C	0.457589	-0.068702	0.013486	0.003444	-0.056812	0.002745	3.48953e-95	1.20929	0.244463	7.54765e-07	0.000451616	110
Tanner stage	cg10904867	11	MFRP;C1QTNF5	119218027	-	11:119221078	11	119221078	A	G	0.417411	0.072428	0.013291	0.00158	-0.025147	0.00177	8.29957e-46	-2.88022	0.566086	3.61957e-07	0.00140542	15
Tanner stage	cg15417244	12	PDZRN4;PDZRN4;PDZRN4	41831558	rs1527081	12:41714677	12	41714677	T	C	0.401042	0.070334	0.013327	0.002423	0.060912	0.002935	1.0681e-95	1.15468	0.225751	3.14048e-07	0.0942244	334
Tanner stage	cg20169823	12		116354837	-	12:116356999	12	116356999	C	T	0.388393	0.087472	0.013585	0.000242	0.059527	0.003314	3.77888e-72	1.46945	0.242433	1.35073e-09	0.0419719	19
Tanner stage	cg23830810	12	COQ5	120967582	rs7296473	12:121018586	12	121018586	A	G	0.108631	0.12665	0.020886	0.000471	-0.059103	0.005305	7.85134e-29	-2.14287	0.40233	1.00316e-07	NA	NA
Tanner stage	cg10323433	13	HTR2A;HTR2A	47471562	rs9534512	13:47473921	13	47473921	A	C	0.46131	-0.067835	0.013343	0.003449	0.038941	0.002498	8.72242e-55	-1.74201	0.360411	1.34231e-06	0.00241198	39
Tanner stage	cg01620540	13	HTR2A;HTR2A	47472064	rs731245	13:47472266	13	47472266	G	A	0.464286	0.073126	0.013333	0.001578	-0.019665	0.001664	3.10358e-32	-3.71863	0.747457	6.52338e-07	0.017947	16
Tanner stage	cg06020661	13	HTR2A;HTR2A	47472138	rs731245	13:47472266	13	47472266	G	A	0.464286	0.073126	0.013333	0.001578	-0.03604	0.001638	2.75359e-107	-2.02903	0.381273	1.02782e-07	0.00343608	48
Tanner stage	cg09798090	13	HTR2A;HTR2A	47472140	rs731245	13:47472266	13	47472266	G	A	0.464286	0.073126	0.013333	0.001578	-0.03327	0.001287	2.11901e-147	-2.19794	0.409665	8.08573e-08	0.00576764	57
Tanner stage	cg24320398	13	HTR2A;HTR2A	47472158	rs731245	13:47472266	13	47472266	G	A	0.464286	0.073126	0.013333	0.001578	-0.038787	0.001649	2.13065e-122	-1.88533	0.352967	9.22432e-08	0.00630761	58
Tanner stage	cg18200810	13	HTR2A;HTR2A	47472200	rs731245	13:47472266	13	47472266	G	A	0.464286	0.073126	0.013333	0.001578	-0.051421	0.00234	5.28092e-107	-1.42211	0.267247	1.03019e-07	0.00458564	55
Tanner stage	cg15692052	13	HTR2A;HTR2A	47472250	rs731245	13:47472266	13	47472266	G	A	0.464286	0.073126	0.013333	0.001578	-0.039478	0.001915	1.86138e-94	-1.85231	0.349474	1.15626e-07	0.00292528	49
Tanner stage	cg24118521	13	HTR2A;HTR2A	47472330	rs731245	13:47472266	13	47472266	G	A	0.464286	0.073126	0.013333	0.001578	-0.049861	0.00193	3.38651e-147	-1.46661	0.273364	8.09299e-08	0.00443132	54
Tanner stage	cg23881368	13	HTR2A;HTR2A	47472343	rs731245	13:47472266	13	47472266	G	A	0.464286	0.073126	0.013333	0.001578	-0.040486	0.001783	3.80415e-114	-1.80619	0.338791	9.7523e-08	0.00277433	52
Tanner stage	cg05506829	13	HTR2A;HTR2A	47472349	rs731245	13:47472266	13	47472266	G	A	0.464286	0.073126	0.013333	0.001578	-0.032255	0.001578	6.8753e-93	-2.26715	0.427985	1.17551e-07	0.00271165	47
Tanner stage	cg07075299	13	HTR2A;HTR2A	47472360	rs9534513	13:47474138	13	47474138	G	A	0.46503	0.077453	0.013373	0.000834	-0.015801	0.001454	1.64416e-27	-4.90192	0.959053	3.20107e-07	0.103709	27
Tanner stage	cg08009184	13	COL4A2	111090742	-	13:111090854	13	111090854	G	A	0.291667	-0.084234	0.014581	0.000757	-0.074903	0.002407	1.21476e-212	1.12458	0.197992	1.34739e-08	0.00427804	51
Tanner stage	cg24943998	15	OCA2	28053339	rs6497233	15:28043390	15	28043390	T	C	0.392113	0.075809	0.013635	0.001876	-0.050043	0.002623	3.76399e-81	-1.51489	0.283801	9.40536e-08	0.00047281	124
Tanner stage	cg27409771	16		10711296	rs4780961	16:10711172	16	10711172	A	G	0.102679	0.100602	0.01897	0.001446	-0.054945	0.004149	5.04689e-40	-1.83095	0.371911	8.51978e-07	0.156261	13
Tanner stage	cg01176694	16		14381731	rs246177	16:14380768	16	14380768	T	C	0.383185	-0.089004	0.013904	0.000215	0.025126	0.003021	9.05777e-17	-3.5423	0.698311	3.92283e-07	NA	NA
Tanner stage	cg02533339	16	MIR365-1	14403040	rs30222	16:14409658	16	14409658	G	A	0.421875	0.077813	0.013929	0.001294	0.022302	0.001957	4.33038e-30	3.48905	0.695556	5.27021e-07	0.000207178	20
Tanner stage	cg02886263	16	MIR365-1	14403144	rs30222	16:14409658	16	14409658	G	A	0.421875	0.077813	0.013929	0.001294	0.015871	0.001549	1.22199e-24	4.90294	0.999611	9.35013e-07	0.00151108	17
Tanner stage	cg00160388	16		14403425	rs30222	16:14409658	16	14409658	G	A	0.421875	0.077813	0.013929	0.001294	0.048127	0.003174	6.01382e-52	1.61682	0.308433	1.58804e-07	3.81073e-05	20
Tanner stage	cg24998981	18	CTDP1;CTDP1	77441810	rs3786241	18:77494328	18	77494328	A	C	0.475446	0.070138	0.013389	0.002525	0.037754	0.001734	4.6768e-105	1.85776	0.364761	3.52299e-07	0.000479943	72
Tanner stage	cg16944405	18	CTDP1;CTDP1	77484907	rs3786241	18:77494328	18	77494328	A	C	0.475446	0.070138	0.013389	0.002525	-0.022569	0.001628	1.04278e-43	-3.10765	0.634169	9.5666e-07	0.0104349	40
Tanner stage	cg25357022	18	CTDP1;CTDP1	77495084	rs9956086	18:77489169	18	77489169	A	G	0.262649	0.085308	0.01547	0.001657	-0.012404	0.000952	8.37399e-39	-6.87754	1.3543	3.80841e-07	0.200956	32
Tanner stage	cg19836589	20	RAE1;RAE1	55925603	rs6070051	20:55879413	20	55879413	C	T	0.179315	-0.090275	0.017671	0.003516	-0.09244	0.003952	4.98781e-121	0.976581	0.195667	6.00588e-07	0.158623	32
Tanner stage	cg21268422	21	BACE2;BACE2;BACE2	42620091	-	21:42627969	21	42627969	A	G	0.178571	-0.111723	0.017371	0.00024	-0.119152	0.00263	0	0.937647	0.147249	1.91818e-10	0.00672553	44
Tanner stage	cg19135247	21	SIK1	44843568	-	21:44851265	21	44851265	A	G	0.210565	0.084905	0.015874	0.002058	-0.080201	0.004677	6.55877e-66	-1.05865	0.207333	3.2896e-07	0.0370511	40
Tanner stage	cg07856962	21		44864361	rs229353	21:44853859	21	44853859	A	G	0.215774	0.08806	0.01579	0.001158	0.04695	0.004655	6.34156e-24	1.8756	0.384298	1.05768e-06	NA	NA
Tanner stage	cg11168293	22	FAM19A5;FAM19A5	49067022	rs5771703	22:49065663	22	49065663	A	G	0.200893	-0.096455	0.016013	0.000516	-0.022033	0.00254	4.15942e-18	4.37772	0.88481	7.51189e-07	NA	NA
Tanner stage (males)	cg10579012	1		22746853	rs2078450	1:22768784	1	22768784	C	T	0.395833	0.068013	0.013399	0.003254	0.043336	0.00267	3.00933e-59	1.56943	0.323953	1.26858e-06	0.00623092	19
Tanner stage (males)	cg08034986	1	RPS6KA1	26860677	rs12741800	1:26802548	1	26802548	T	C	0.412202	-0.069251	0.013273	0.002674	0.047371	0.001888	6.83044e-139	-1.46187	0.286185	3.25353e-07	2.28311e-06	77
Tanner stage (males)	cg05370662	1	ST3GAL3;ST3GAL3;ST3GAL3;ST3GAL3;ST3GAL3;ST3GAL3;ST3GAL3;ST3GAL3;ST3GAL3;ST3GAL3	44172378	rs10890276	1:44208122	1	44208122	T	C	0.420387	-0.066586	0.013382	0.004559	0.049946	0.001528	1.87665e-234	-1.33317	0.271017	8.69228e-07	0.000380944	250
Tanner stage (males)	cg19407955	1	MGST3	165599744	rs9333433	1:165611455	1	165611455	C	G	0.259009	-0.096206	0.015471	0.000389	-0.013854	0.001541	2.50766e-19	6.94445	1.35795	3.15536e-07	0.0342364	30
Tanner stage (males)	cg12322146	3		29197502	rs1914333	3:29185150	3	29185150	G	A	0.30867	-0.086351	0.01417	0.000511	-0.037709	0.002652	6.75706e-46	2.28994	0.408821	2.12704e-08	NA	NA
Tanner stage (males)	cg06313718	3	APEH	49714199	rs9858213	3:49731861	3	49731861	T	G	0.322173	-0.076683	0.014415	0.001866	-0.031473	0.002192	9.42399e-47	2.43647	0.488435	6.09071e-07	0.444267	172
Tanner stage (males)	cg03420068	3	BOC	112941804	rs9968161	3:112946245	3	112946245	G	C	0.052827	-0.168413	0.025834	9.05e-05	0.038721	0.004311	2.65136e-19	-4.34944	0.824387	1.32057e-07	NA	NA
Tanner stage (males)	cg06759629	4		25090198	rs13121822	4:25090362	4	25090362	A	G	0.28849	-0.088936	0.015906	0.001571	0.069838	0.003353	2.30671e-96	-1.27347	0.235819	6.65723e-08	0.130129	16
Tanner stage (males)	cg01218619	4		25090298	rs13121822	4:25090362	4	25090362	A	G	0.28849	-0.088936	0.015906	0.001571	0.130535	0.004611	2.44732e-176	-0.681317	0.124206	4.12531e-08	0.250285	27
Tanner stage (males)	cg19312667	4		25090491	rs13121822	4:25090362	4	25090362	A	G	0.28849	-0.088936	0.015906	0.001571	0.105307	0.003833	3.80475e-166	-0.844542	0.154141	4.27692e-08	0.328723	27
Tanner stage (males)	cg02428792	4		25090597	rs13121822	4:25090362	4	25090362	A	G	0.28849	-0.088936	0.015906	0.001571	0.106175	0.004731	1.57542e-111	-0.837637	0.15439	5.78004e-08	0.465708	29
Tanner stage (males)	cg26262055	4		25090618	rs13121822	4:25090362	4	25090362	A	G	0.28849	-0.088936	0.015906	0.001571	0.070605	0.004024	6.47965e-69	-1.25963	0.236445	9.96463e-08	0.457561	17
Tanner stage (males)	cg17688837	4		25090665	rs4697542	4:25081863	4	25081863	T	A	0.327612	-0.077954	0.014471	0.001775	0.06194	0.003539	1.4176e-68	-1.25854	0.244447	2.62546e-07	0.256182	17
Tanner stage (males)	cg17971129	6		3866461	rs2490052	6:3865946	6	3865946	C	T	0.144345	-0.117286	0.018764	0.000219	-0.03622	0.00283	1.70021e-37	3.23818	0.576554	1.94938e-08	NA	NA
Tanner stage (males)	cg23222435	6	ARID1B;ARID1B;ARID1B	157204239	rs6903671	6:157215741	6	157215741	T	C	0.342262	-0.073549	0.014191	0.003349	-0.044179	0.003175	5.10665e-44	1.66478	0.34277	1.19262e-06	0.00124208	40
Tanner stage (males)	cg05987787	6	SYNJ2	158448508	rs9456988	6:158448559	6	158448559	G	C	0.454613	0.078259	0.013565	0.000969	0.011215	0.00123	7.50737e-20	6.97814	1.43124	1.08492e-06	0.739244	11
Tanner stage (males)	cg12421834	6	DACT2	168714673	rs4708455	6:168714950	6	168714950	A	G	0.25744	-0.09491	0.016187	0.000706	0.05565	0.004915	1.0278e-29	-1.70548	0.327564	1.92402e-07	NA	NA
Tanner stage (males)	cg15978778	7	C7orf65	47694443	rs1377266	7:47694176	7	47694176	A	G	0.221726	0.102979	0.015934	0.000202	0.033334	0.002722	1.73406e-34	3.08933	0.540485	1.09157e-08	NA	NA
Tanner stage (males)	cg10281478	7	DYNC1I1;DYNC1I1;DYNC1I1	95402528	rs6979558	7:95417186	7	95417186	C	T	0.466418	-0.072998	0.013296	0.001589	0.030349	0.002215	9.88192e-43	-2.40526	0.47196	3.46297e-07	0.00964424	51
Tanner stage (males)	cg03595199	8	IDO2	39869813	rs2981171	8:39883022	8	39883022	G	A	0.335565	-0.071225	0.013781	0.00259	0.038315	0.002326	5.91377e-61	-1.85892	0.376965	8.16919e-07	0.215967	32
Tanner stage (males)	cg04359915	10	CPN1	101825029	rs3829161	10:101825160	10	101825160	G	C	0.457589	-0.068702	0.013486	0.003444	-0.041845	0.002646	2.45081e-56	1.6418	0.338588	1.24109e-06	0.000238572	74
Tanner stage (males)	cg02250046	10	CPN1	101825185	rs3829161	10:101825160	10	101825160	G	C	0.457589	-0.068702	0.013486	0.003444	-0.056812	0.002745	3.48953e-95	1.20929	0.244463	7.54765e-07	0.000451616	110
Tanner stage (males)	cg10904867	11	MFRP;C1QTNF5	119218027	-	11:119221078	11	119221078	A	G	0.417411	0.072428	0.013291	0.00158	-0.025147	0.00177	8.29957e-46	-2.88022	0.566086	3.61957e-07	0.00140542	15
Tanner stage (males)	cg15417244	12	PDZRN4;PDZRN4;PDZRN4	41831558	rs1527081	12:41714677	12	41714677	T	C	0.401042	0.070334	0.013327	0.002423	0.060912	0.002935	1.0681e-95	1.15468	0.225751	3.14048e-07	0.0942244	334
Tanner stage (males)	cg20169823	12		116354837	-	12:116356999	12	116356999	C	T	0.388393	0.087472	0.013585	0.000242	0.059527	0.003314	3.77888e-72	1.46945	0.242433	1.35073e-09	0.0419719	19
Tanner stage (males)	cg23830810	12	COQ5	120967582	rs7296473	12:121018586	12	121018586	A	G	0.108631	0.12665	0.020886	0.000471	-0.059103	0.005305	7.85134e-29	-2.14287	0.40233	1.00316e-07	NA	NA
Tanner stage (males)	cg10323433	13	HTR2A;HTR2A	47471562	rs9534512	13:47473921	13	47473921	A	C	0.46131	-0.067835	0.013343	0.003449	0.038941	0.002498	8.72242e-55	-1.74201	0.360411	1.34231e-06	0.00241198	39
Tanner stage (males)	cg01620540	13	HTR2A;HTR2A	47472064	rs731245	13:47472266	13	47472266	G	A	0.464286	0.073126	0.013333	0.001578	-0.019665	0.001664	3.10358e-32	-3.71863	0.747457	6.52338e-07	0.017947	16
Tanner stage (males)	cg06020661	13	HTR2A;HTR2A	47472138	rs731245	13:47472266	13	47472266	G	A	0.464286	0.073126	0.013333	0.001578	-0.03604	0.001638	2.75359e-107	-2.02903	0.381273	1.02782e-07	0.00343608	48
Tanner stage (males)	cg09798090	13	HTR2A;HTR2A	47472140	rs731245	13:47472266	13	47472266	G	A	0.464286	0.073126	0.013333	0.001578	-0.03327	0.001287	2.11901e-147	-2.19794	0.409665	8.08573e-08	0.00576764	57
Tanner stage (males)	cg24320398	13	HTR2A;HTR2A	47472158	rs731245	13:47472266	13	47472266	G	A	0.464286	0.073126	0.013333	0.001578	-0.038787	0.001649	2.13065e-122	-1.88533	0.352967	9.22432e-08	0.00630761	58
Tanner stage (males)	cg18200810	13	HTR2A;HTR2A	47472200	rs731245	13:47472266	13	47472266	G	A	0.464286	0.073126	0.013333	0.001578	-0.051421	0.00234	5.28092e-107	-1.42211	0.267247	1.03019e-07	0.00458564	55
Tanner stage (males)	cg15692052	13	HTR2A;HTR2A	47472250	rs731245	13:47472266	13	47472266	G	A	0.464286	0.073126	0.013333	0.001578	-0.039478	0.001915	1.86138e-94	-1.85231	0.349474	1.15626e-07	0.00292528	49
Tanner stage (males)	cg24118521	13	HTR2A;HTR2A	47472330	rs731245	13:47472266	13	47472266	G	A	0.464286	0.073126	0.013333	0.001578	-0.049861	0.00193	3.38651e-147	-1.46661	0.273364	8.09299e-08	0.00443132	54
Tanner stage (males)	cg23881368	13	HTR2A;HTR2A	47472343	rs731245	13:47472266	13	47472266	G	A	0.464286	0.073126	0.013333	0.001578	-0.040486	0.001783	3.80415e-114	-1.80619	0.338791	9.7523e-08	0.00277433	52
Tanner stage (males)	cg05506829	13	HTR2A;HTR2A	47472349	rs731245	13:47472266	13	47472266	G	A	0.464286	0.073126	0.013333	0.001578	-0.032255	0.001578	6.8753e-93	-2.26715	0.427985	1.17551e-07	0.00271165	47
Tanner stage (males)	cg07075299	13	HTR2A;HTR2A	47472360	rs9534513	13:47474138	13	47474138	G	A	0.46503	0.077453	0.013373	0.000834	-0.015801	0.001454	1.64416e-27	-4.90192	0.959053	3.20107e-07	0.103709	27
Tanner stage (males)	cg08009184	13	COL4A2	111090742	-	13:111090854	13	111090854	G	A	0.291667	-0.084234	0.014581	0.000757	-0.074903	0.002407	1.21476e-212	1.12458	0.197992	1.34739e-08	0.00427804	51
Tanner stage (males)	cg24943998	15	OCA2	28053339	rs6497233	15:28043390	15	28043390	T	C	0.392113	0.075809	0.013635	0.001876	-0.050043	0.002623	3.76399e-81	-1.51489	0.283801	9.40536e-08	0.00047281	124
Tanner stage (males)	cg27409771	16		10711296	rs4780961	16:10711172	16	10711172	A	G	0.102679	0.100602	0.01897	0.001446	-0.054945	0.004149	5.04689e-40	-1.83095	0.371911	8.51978e-07	0.156261	13
Tanner stage (males)	cg01176694	16		14381731	rs246177	16:14380768	16	14380768	T	C	0.383185	-0.089004	0.013904	0.000215	0.025126	0.003021	9.05777e-17	-3.5423	0.698311	3.92283e-07	NA	NA
Tanner stage (males)	cg02533339	16	MIR365-1	14403040	rs30222	16:14409658	16	14409658	G	A	0.421875	0.077813	0.013929	0.001294	0.022302	0.001957	4.33038e-30	3.48905	0.695556	5.27021e-07	0.000207178	20
Tanner stage (males)	cg02886263	16	MIR365-1	14403144	rs30222	16:14409658	16	14409658	G	A	0.421875	0.077813	0.013929	0.001294	0.015871	0.001549	1.22199e-24	4.90294	0.999611	9.35013e-07	0.00151108	17
Tanner stage (males)	cg00160388	16		14403425	rs30222	16:14409658	16	14409658	G	A	0.421875	0.077813	0.013929	0.001294	0.048127	0.003174	6.01382e-52	1.61682	0.308433	1.58804e-07	3.81073e-05	20
Tanner stage (males)	cg24998981	18	CTDP1;CTDP1	77441810	rs3786241	18:77494328	18	77494328	A	C	0.475446	0.070138	0.013389	0.002525	0.037754	0.001734	4.6768e-105	1.85776	0.364761	3.52299e-07	0.000479943	72
Tanner stage (males)	cg16944405	18	CTDP1;CTDP1	77484907	rs3786241	18:77494328	18	77494328	A	C	0.475446	0.070138	0.013389	0.002525	-0.022569	0.001628	1.04278e-43	-3.10765	0.634169	9.5666e-07	0.0104349	40
Tanner stage (males)	cg25357022	18	CTDP1;CTDP1	77495084	rs9956086	18:77489169	18	77489169	A	G	0.262649	0.085308	0.01547	0.001657	-0.012404	0.000952	8.37399e-39	-6.87754	1.3543	3.80841e-07	0.200956	32
Tanner stage (males)	cg19836589	20	RAE1;RAE1	55925603	rs6070051	20:55879413	20	55879413	C	T	0.179315	-0.090275	0.017671	0.003516	-0.09244	0.003952	4.98781e-121	0.976581	0.195667	6.00588e-07	0.158623	32
Tanner stage (males)	cg21268422	21	BACE2;BACE2;BACE2	42620091	-	21:42627969	21	42627969	A	G	0.178571	-0.111723	0.017371	0.00024	-0.119152	0.00263	0	0.937647	0.147249	1.91818e-10	0.00672553	44
Tanner stage (males)	cg19135247	21	SIK1	44843568	-	21:44851265	21	44851265	A	G	0.210565	0.084905	0.015874	0.002058	-0.080201	0.004677	6.55877e-66	-1.05865	0.207333	3.2896e-07	0.0370511	40
Tanner stage (males)	cg07856962	21		44864361	rs229353	21:44853859	21	44853859	A	G	0.215774	0.08806	0.01579	0.001158	0.04695	0.004655	6.34156e-24	1.8756	0.384298	1.05768e-06	NA	NA
Tanner stage (males)	cg11168293	22	FAM19A5;FAM19A5	49067022	rs5771703	22:49065663	22	49065663	A	G	0.200893	-0.096455	0.016013	0.000516	-0.022033	0.00254	4.15942e-18	4.37772	0.88481	7.51189e-07	NA	NA
Total cholestoral	cg10583485	1	DOCK7	63150905	rs1168023	1:63006595	1	63006595	A	T	0.344494	-0.0727	0.0053	4.042e-37	0.021171	0.002662	1.83743e-15	-3.43389	0.49915	6.00755e-12	0.329992	12
Total cholestoral	cg17826107	1	EVI5	92977322	-	1:92979354	1	92979354	A	G	0.201637	-0.0368	0.0063	4.324e-08	-0.027866	0.001855	5.3418e-51	1.32063	0.242579	5.20611e-08	0.120534	258
Total cholestoral	cg21684021	1	CELSR2	109800400	rs35271870	1:109776285	1	109776285	C	T	0.082589	-0.0863	0.0093	1.862e-17	-0.027184	0.004064	2.25128e-11	3.17466	0.585075	5.76095e-08	NA	NA
Total cholestoral	cg00908766	1	CELSR2	109817496	-	1:109818530	1	109818530	C	T	0.209821	-0.1272	0.0042	4.77e-187	-0.120179	0.004336	4.25335e-169	1.05842	0.051764	6.36986e-93	3.0606e-09	39
Total cholestoral	cg13926338	1	SORT1	109941043	-	1:109891423	1	109891423	G	C	0.275298	-0.0245	0.004	2.254e-09	0.019121	0.002306	1.11348e-16	-1.28129	0.260072	8.36385e-07	2.10032e-05	41
Total cholestoral	cg02175308	1	SORT1	109941060	-	1:109864374	1	109864374	G	A	0.267857	-0.0259	0.004	5.119e-10	0.055613	0.003218	6.49577e-67	-0.465715	0.076808	1.333e-09	9.70761e-09	65
Total cholestoral	cg25035485	2	APOB	21266500	rs580889	2:21290067	2	21290067	C	T	0.191964	-0.1157	0.0065	7.941e-66	-0.070497	0.005434	1.73805e-38	1.64121	0.156543	1.02241e-25	0.000488812	191
Total cholestoral	cg05337441	2	APOB	21266568	rs541041	2:21294975	2	21294975	G	A	0.19225	-0.1245	0.0046	1.79e-150	-0.054226	0.005178	1.1693e-25	2.29596	0.235099	1.57647e-22	4.19369e-06	191
Total cholestoral	cg00673290	2	APOB	21266727	rs934197	2:21267461	2	21267461	A	G	0.328829	0.081	0.0052	1.121e-49	0.05693	0.004481	5.50442e-37	1.42279	0.144509	7.15317e-23	0.0130851	205
Total cholestoral	cg16723488	2	APOB	21266947	rs934197	2:21267461	2	21267461	A	G	0.328829	0.081	0.0052	1.121e-49	0.054373	0.004238	1.1045e-37	1.48971	0.150422	4.01749e-23	0.0816351	208
Total cholestoral	cg16306978	2	APOB	21266953	rs541041	2:21294975	2	21294975	G	A	0.19225	-0.1245	0.0046	1.79e-150	-0.087314	0.00604	2.32903e-47	1.42589	0.11183	3.09749e-37	7.58464e-08	200
Total cholestoral	cg24309555	2	APOB	21266956	rs541041	2:21294975	2	21294975	G	A	0.19225	-0.1245	0.0046	1.79e-150	-0.05058	0.003812	3.55906e-40	2.46143	0.206611	1.00861e-32	1.50204e-08	199
Total cholestoral	cg03350299	2	APOB	21266960	rs580889	2:21290067	2	21290067	C	T	0.191964	-0.1157	0.0065	7.941e-66	-0.054005	0.004079	5.13791e-40	2.14241	0.201666	2.31566e-26	0.000302119	199
Total cholestoral	cg25071744	2	APOB	21266995	rs934197	2:21267461	2	21267461	A	G	0.328829	0.081	0.0052	1.121e-49	0.048719	0.003209	4.79818e-52	1.66259	0.152931	1.57595e-27	0.0109751	212
Total cholestoral	cg25123895	2	APOB	21267113	-	2:21263900	2	21263900	A	G	0.329085	0.0995	0.0038	2.48e-139	0.052552	0.003601	3.00957e-48	1.89336	0.148516	3.17654e-37	0.000103476	172
Total cholestoral	cg07636176	2	APOB	21267175	-	2:21263900	2	21263900	A	G	0.329085	0.0995	0.0038	2.48e-139	0.044691	0.003249	4.65446e-43	2.22641	0.182821	4.06594e-34	8.3912e-05	163
Total cholestoral	cg15246511	2	APOB	21267212	rs934197	2:21267461	2	21267461	A	G	0.328829	0.081	0.0052	1.121e-49	0.028951	0.002634	4.14897e-28	2.79785	0.311517	2.67415e-19	0.000113759	55
Total cholestoral	cg26112457	2	APOB	21267334	rs62122515	2:21295227	2	21295227	A	G	0.335075	0.0737	0.0051	1.837e-42	0.014367	0.002057	2.89062e-12	5.12973	0.815877	3.22881e-10	0.121148	14
Total cholestoral	cg05102552	2	NRBP1	27650867	rs780110	2:27685388	2	27685388	A	G	0.440476	-0.0232	0.0035	4.688e-11	-0.029098	0.00216	2.26514e-41	0.797315	0.134055	2.71966e-09	0.000148311	143
Total cholestoral	cg25309888	2		27988724	rs3736594	2:27995781	2	27995781	A	C	0.241071	-0.0296	0.0039	1.972e-12	0.030092	0.004347	4.45852e-12	-0.983652	0.192332	3.14853e-07	NA	NA
Total cholestoral	cg20518572	2		27988785	rs3736594	2:27995781	2	27995781	A	C	0.241071	-0.0296	0.0039	1.972e-12	0.031965	0.003805	4.41651e-17	-0.926	0.164421	1.78265e-08	0.127578	100
Total cholestoral	cg04951549	2	DYNC2LI1;DYNC2LI1;DYNC2LI1	44001131	-	2:44004099	2	44004099	G	T	0.142857	0.0392	0.0068	3.155e-07	-0.008564	0.000934	5.00657e-20	-4.57755	0.938114	1.06346e-06	NA	NA
Total cholestoral	cg02700894	3	SYN2;SYN2	12045449	-	3:12224151	3	12224151	C	T	0.384673	0.0236	0.0044	2.342e-06	0.026935	0.00235	2.01509e-30	0.876168	0.18035	1.18487e-06	2.09387e-05	54
Total cholestoral	cg23032965	3	RAF1	12705835	rs7617041	3:12709167	3	12709167	G	A	0.331845	-0.0241	0.0037	4.345e-10	0.008099	0.00065	1.27418e-35	-2.97557	0.515507	7.82793e-09	0.00441248	22
Total cholestoral	cg26567688	5	COL4A3BP;COL4A3BP;COL4A3BP	74762295	rs4045166	5:74909446	5	74909446	G	C	0.238839	0.0497	0.0041	6.252e-30	-0.022123	0.002808	3.30496e-15	-2.24653	0.340071	3.94693e-11	0.0463293	77
Total cholestoral	cg03649429	5	COL4A3BP;COL4A3BP;COL4A3BP	74798138	rs1820049	5:74908446	5	74908446	C	G	0.122024	0.0552	0.007	7.238e-14	-0.209813	0.003267	0	-0.263091	0.033614	4.99967e-15	1.00048e-12	314
Total cholestoral	cg27379109	5		74907287	rs5744544	5:74808331	5	74808331	A	G	0.114583	0.0531	0.0075	1.08e-11	0.030389	0.003395	3.50339e-19	1.74736	0.314665	2.80706e-08	1.66085e-12	81
Total cholestoral	cg08253296	5		74907592	rs5744544	5:74808331	5	74808331	A	G	0.114583	0.0531	0.0075	1.08e-11	0.014692	0.001667	1.19703e-18	3.61432	0.654769	3.39031e-08	0.0977874	20
Total cholestoral	cg07671805	5		74907694	rs1820049	5:74908446	5	74908446	C	G	0.122024	0.0552	0.007	7.238e-14	0.041063	0.002511	4.0761e-60	1.34426	0.18925	1.22012e-12	1.48367e-07	146
Total cholestoral	cg02573091	5		74908125	rs16872639	5:74918856	5	74918856	T	G	0.09375	0.0496	0.0092	2.413e-07	-0.173812	0.008693	6.17889e-89	-0.285367	0.054821	1.9359e-07	1.20632e-23	196
Total cholestoral	cg19683494	5		74908142	rs1820049	5:74908446	5	74908446	C	G	0.122024	0.0552	0.007	7.238e-14	0.155083	0.006938	1.10468e-110	0.355939	0.047863	1.0334e-13	1.49987e-20	194
Total cholestoral	cg00601450	5		74908170	rs16872639	5:74918856	5	74918856	T	G	0.09375	0.0496	0.0092	2.413e-07	-0.196739	0.005284	1.82935e-303	-0.252111	0.04725	9.51947e-08	2.88038e-21	195
Total cholestoral	cg08333616	5	TIMD4;TIMD4	156369336	rs7717984	5:156369171	5	156369171	C	T	0.353423	-0.0447	0.0037	6.307e-31	-0.023141	0.002387	3.21859e-22	1.93161	0.255486	4.01456e-14	0.00457985	11
Total cholestoral	cg12943317	5	HAVCR1;HAVCR1	156479607	rs58198139	5:156399039	5	156399039	C	T	0.365127	-0.0423	0.0051	1.349e-15	0.018825	0.002319	4.80418e-16	-2.24707	0.387361	6.59383e-09	0.0143484	40
Total cholestoral	cg14254433	6	PACSIN1	34482411	rs3800406	6:35133074	6	35133074	G	A	0.111607	-0.0437	0.006	1.014e-13	-0.095918	0.005957	2.4846e-58	0.455596	0.068655	3.22273e-11	0.0389422	78
Total cholestoral	cg17674042	6	PACSIN1	34482479	rs3800406	6:35133074	6	35133074	G	A	0.111607	-0.0437	0.006	1.014e-13	-0.154848	0.010036	1.0428e-53	0.282212	0.042848	4.50681e-11	0.0629304	74
Total cholestoral	cg26893134	6	FRK;FRK	116381904	rs12214881	6:116342187	6	116342187	T	G	0.407738	-0.0317	0.0052	1.075e-08	0.041681	0.002231	6.72066e-78	-0.760533	0.131229	6.81334e-09	0.222772	130
Total cholestoral	cg18764771	6	FRK	116381957	rs12214881	6:116342187	6	116342187	T	G	0.407738	-0.0317	0.0052	1.075e-08	0.05647	0.002107	3.49184e-158	-0.561356	0.094436	2.7768e-09	0.337879	228
Total cholestoral	cg15226275	6	FRK	116381976	rs12214881	6:116342187	6	116342187	T	G	0.407738	-0.0317	0.0052	1.075e-08	0.06379	0.002307	2.89553e-168	-0.49694	0.083475	2.63003e-09	0.257371	227
Total cholestoral	cg26557270	6	FRK	116382179	rs12524249	6:116368813	6	116368813	A	G	0.397761	-0.0315	0.0051	8.934e-09	0.014815	0.001666	5.85051e-19	-2.12618	0.419092	3.90974e-07	0.817667	31
Total cholestoral	cg04310488	6	SLC22A2	160675744	rs3127575	6:160644012	6	160644012	T	C	0.133929	0.0372	0.0057	1.044e-10	0.042223	0.003888	1.7825e-27	0.881042	0.157499	2.21949e-08	0.000594623	70
Total cholestoral	cg23898998	6	SLC22A3	160782998	rs641990	6:160779134	6	160779134	A	G	0.487351	-0.0237	0.0036	3.919e-10	-0.01736	0.002068	4.73829e-17	1.36517	0.263549	2.21951e-07	0.00112576	46
Total cholestoral	cg23242489	7	C7orf50;C7orf50;C7orf50	1084791	rs11763020	7:1060288	7	1060288	T	C	0.147321	0.0364	0.0071	1.48e-06	-0.05654	0.00246	6.85236e-117	-0.643787	0.12866	5.62161e-07	0.092677	29
Total cholestoral	cg15693483	7	C7orf50;C7orf50;C7orf50	1102177	rs11763020	7:1060288	7	1060288	T	C	0.147321	0.0364	0.0071	1.48e-06	0.075723	0.003252	6.12507e-120	0.480701	0.096009	5.53279e-07	0.0816106	13
Total cholestoral	cg03188948	7		1209495	rs4724725	7:1214751	7	1214751	A	G	0.153274	0.0377	0.0074	7.554e-07	0.335381	0.007154	0	0.112409	0.022194	4.08881e-07	0.00110587	47
Total cholestoral	cg18402987	7		1209562	rs4724725	7:1214751	7	1214751	A	G	0.153274	0.0377	0.0074	7.554e-07	0.337802	0.005439	0	0.111604	0.02198	3.82354e-07	0.0181359	51
Total cholestoral	cg23708337	7		1209742	rs4724725	7:1214751	7	1214751	A	G	0.153274	0.0377	0.0074	7.554e-07	0.148366	0.003153	0	0.254101	0.050168	4.08394e-07	0.0147954	48
Total cholestoral	cg07408740	7	OGDH;OGDH;OGDH	44645306	-	7:44622286	7	44622286	A	G	0.445685	-0.0316	0.0036	3.233e-17	-0.017538	0.00266	4.29366e-11	1.80181	0.341776	1.35015e-07	NA	NA
Total cholestoral	cg06992846	8	TRIB1	126448837	-	8:126474356	8	126474356	G	A	0.309524	0.0353	0.0038	6.421e-19	-0.025916	0.003598	5.86927e-13	-1.36207	0.239275	1.25183e-08	NA	NA
Total cholestoral	cg20080878	8		126479070	rs2980882	8:126480700	8	126480700	G	A	0.482887	-0.0595	0.0035	2.188e-60	0.012764	0.001538	1.04027e-16	-4.66148	0.624982	8.74584e-14	NA	NA
Total cholestoral	cg19405177	8	PLEC1;PLEC1;PLEC1;PLEC1;PLEC1;PLEC1;PLEC1;PLEC1	145001428	rs7006770	8:145000602	8	145000602	C	T	0.396577	0.0311	0.0055	1.982e-07	0.145674	0.003959	2.03593e-296	0.21349	0.038199	2.28456e-08	0.0967053	27
Total cholestoral	cg20784950	8	PLEC1;PLEC1;PLEC1;PLEC1;PLEC1;PLEC1;PLEC1;PLEC1	145002522	rs6993953	8:145000321	8	145000321	T	C	0.398065	0.0322	0.0054	6.078e-08	0.050651	0.003407	5.24217e-50	0.635721	0.114865	3.12125e-08	0.0358335	27
Total cholestoral	cg04757492	8	PLEC1;PLEC1;PLEC1;PLEC1;PLEC1;PLEC1;PLEC1;PLEC1	145003862	rs6993953	8:145000321	8	145000321	T	C	0.398065	0.0322	0.0054	6.078e-08	0.070959	0.003513	1.04886e-90	0.453783	0.079348	1.07209e-08	0.0588658	27
Total cholestoral	cg22822867	8	PLEC1;PLEC1;PLEC1;PLEC1;PLEC1;PLEC1;PLEC1;PLEC1	145004144	rs6993953	8:145000321	8	145000321	T	C	0.398065	0.0322	0.0054	6.078e-08	0.061377	0.002931	2.1653e-97	0.524629	0.091478	9.74928e-09	0.0735317	27
Total cholestoral	cg08090367	8	PLEC1;PLEC1;PLEC1;PLEC1;PLEC1;PLEC1;PLEC1;PLEC1	145005311	rs6993953	8:145000321	8	145000321	T	C	0.398065	0.0322	0.0054	6.078e-08	0.033713	0.001783	1.02458e-79	0.955111	0.167952	1.29439e-08	0.0760029	27
Total cholestoral	cg07427475	8	PLEC1;PLEC1;PLEC1;PLEC1;PLEC1;PLEC1;PLEC1;PLEC1	145008110	rs11777239	8:145031265	8	145031265	A	G	0.392857	0.0329	0.0055	4.857e-08	-0.137336	0.003071	0	-0.239559	0.040405	3.04772e-09	0.448702	26
Total cholestoral	cg02331830	8	PLEC1;PLEC1;PLEC1;PLEC1;PLEC1;PLEC1;PLEC1;PLEC1	145008288	rs11777239	8:145031265	8	145031265	A	G	0.392857	0.0329	0.0055	4.857e-08	-0.200149	0.003423	0	-0.164378	0.027623	2.66888e-09	0.449954	26
Total cholestoral	cg04255391	8	PLEC1;PLEC1;PLEC1;PLEC1;PLEC1;PLEC1;PLEC1;PLEC1	145008397	rs11780978	8:145034852	8	145034852	A	G	0.393601	0.0323	0.0054	5.624e-08	-0.103641	0.002973	2.92578e-266	-0.311653	0.052864	3.73932e-09	0.348075	26
Total cholestoral	cg14598846	8	PLEC1;PLEC1;PLEC1;PLEC1;PLEC1;PLEC1;PLEC1;PLEC1	145008909	rs11780978	8:145034852	8	145034852	A	G	0.393601	0.0323	0.0054	5.624e-08	-0.095331	0.001878	0	-0.338818	0.057036	2.84367e-09	0.451235	26
Total cholestoral	cg23299254	8	PLEC1;PLEC1;PLEC1;PLEC1;PLEC1;PLEC1;PLEC1;PLEC1	145008957	rs6993022	8:145040108	8	145040108	C	T	0.395089	0.0318	0.0054	8.463e-08	-0.040724	0.002289	8.6865e-71	-0.780875	0.139679	2.26409e-08	0.387795	26
Total cholestoral	cg10173586	8	PLEC1;PLEC1;MIR661;PLEC1;PLEC1	145020593	rs11777239	8:145031265	8	145031265	A	G	0.392857	0.0329	0.0055	4.857e-08	0.089595	0.002045	0	0.367206	0.061957	3.08862e-09	0.361954	26
Total cholestoral	cg20680163	8	PLEC1;PLEC1	145033743	rs11780978	8:145034852	8	145034852	A	G	0.393601	0.0323	0.0054	5.624e-08	0.023365	0.002351	2.85679e-23	1.3824	0.269749	2.97908e-07	0.248507	18
Total cholestoral	cg07980830	8	GRINA;GRINA	145063362	-	8:145058986	8	145058986	G	A	0.409226	0.0299	0.0058	2.85e-06	0.080579	0.002354	6.8771e-257	0.371066	0.072791	3.43792e-07	0.0835463	28
Total cholestoral	cg13531387	9		136078657	rs529565	9:136149500	9	136149500	C	T	0.301339	0.0397	0.0037	1.246e-25	-0.022912	0.002563	3.91512e-19	-1.7327	0.252284	6.50848e-12	NA	NA
Total cholestoral	cg00878953	9		136129875	rs529565	9:136149500	9	136149500	C	T	0.301339	0.0397	0.0037	1.246e-25	-0.007593	0.001023	1.14138e-13	-5.22865	0.856487	1.0295e-09	NA	NA
Total cholestoral	cg13850847	9	ABO	136131739	-	9:136132873	9	136132873	C	T	0.334821	-0.0257	0.0037	5.568e-12	-0.040631	0.002107	7.28447e-83	0.632527	0.096791	6.36255e-11	0.0012167	101
Total cholestoral	cg14636261	9	ABO	136133628	-	9:136132873	9	136132873	C	T	0.334821	-0.0257	0.0037	5.568e-12	-0.010199	0.001364	7.53957e-14	2.51983	0.495127	3.59441e-07	NA	NA
Total cholestoral	cg11879188	9	ABO	136149908	rs676457	9:136146227	9	136146227	T	A	0.300595	0.0323	0.0051	1.188e-09	0.066988	0.002882	1.66887e-119	0.482179	0.078909	9.92875e-10	2.00381e-07	48
Total cholestoral	cg21160290	9	ABO	136149941	rs676457	9:136146227	9	136146227	T	A	0.300595	0.0323	0.0051	1.188e-09	0.187346	0.003315	0	0.172408	0.027393	3.0954e-10	5.67939e-09	121
Total cholestoral	cg22535403	9	ABO	136150032	rs676457	9:136146227	9	136146227	T	A	0.300595	0.0323	0.0051	1.188e-09	0.145225	0.002697	0	0.222414	0.03536	3.17484e-10	5.34026e-09	115
Total cholestoral	cg13506600	9	ABO	136150361	rs676457	9:136146227	9	136146227	T	A	0.300595	0.0323	0.0051	1.188e-09	0.044278	0.002494	1.6307e-70	0.729481	0.122291	2.44459e-09	7.84737e-10	29
Total cholestoral	cg07241568	9	ABO	136150823	rs529565	9:136149500	9	136149500	C	T	0.301339	0.0397	0.0037	1.246e-25	0.012541	0.001144	5.77327e-28	3.16571	0.41284	1.74543e-14	0.000119401	16
Total cholestoral	cg24267699	9	ABO	136151359	rs529565	9:136149500	9	136149500	C	T	0.301339	0.0397	0.0037	1.246e-25	0.037603	0.001842	1.33395e-92	1.05576	0.111163	2.15173e-21	5.41814e-06	29
Total cholestoral	cg06818865	9	ABO	136151958	rs8176681	9:136139754	9	136139754	C	T	0.442708	-0.0227	0.0036	6.367e-09	-0.022317	0.0018	2.74782e-35	1.01715	0.180981	1.90717e-08	1.93605e-05	28
Total cholestoral	cg14271713	9		136153846	-	9:136149098	9	136149098	A	T	0.31994	0.036	0.0053	6.647e-11	-0.009718	0.001057	3.81508e-20	-3.70442	0.678088	4.68066e-08	8.08058e-05	9
Total cholestoral	cg20219074	11	SPTY2D1	18656078	rs10832962	11:18656271	11	18656271	C	T	0.264137	-0.0315	0.0039	1.539e-14	-0.004225	0.000534	2.38406e-15	7.45497	1.31835	1.56046e-08	NA	NA
Total cholestoral	cg00457155	11	SPTY2D1	18656868	rs10832962	11:18656271	11	18656271	C	T	0.264137	-0.0315	0.0039	1.539e-14	-0.009853	0.001451	1.13079e-11	3.19689	0.615154	2.02654e-07	NA	NA
Total cholestoral	cg07689907	11	FADS1	61582574	rs174561	11:61582708	11	61582708	C	T	0.327381	-0.0435	0.0052	6.554e-16	-0.016693	0.001179	1.62809e-45	2.60595	0.361819	5.9181e-13	0.00124789	59
Total cholestoral	cg15598662	11	MIR1908;FADS1	61582890	-	11:61543499	11	61543499	C	T	0.363095	-0.0451	0.0037	1.18e-33	-0.004343	0.000589	1.72693e-13	10.3838	1.6467	2.86733e-10	NA	NA
Total cholestoral	cg27386326	11		61587980	rs174560	11:61581764	11	61581764	C	T	0.331101	-0.0439	0.0052	2.903e-16	0.023074	0.00174	4.04857e-40	-1.90261	0.267178	1.07025e-12	0.000209278	71
Total cholestoral	cg19610905	11	FADS2	61596333	-	11:61557803	11	61557803	C	T	0.362351	-0.0481	0.0036	8.098e-38	-0.011659	0.000664	4.83148e-69	4.12573	0.387994	2.08183e-26	0.00158913	63
Total cholestoral	cg00603274	11	FADS2	61596626	rs174561	11:61582708	11	61582708	C	T	0.327381	-0.0435	0.0052	6.554e-16	-0.011856	0.001071	1.78874e-28	3.66914	0.549792	2.49467e-11	0.0001102	56
Total cholestoral	cg01400685	11	FADS2	61598025	rs968567	11:61595564	11	61595564	T	C	0.206845	-0.0316	0.0051	2.265e-09	-0.045594	0.002677	4.76589e-65	0.693081	0.11903	5.78905e-09	2.4054e-08	90
Total cholestoral	cg25324164	11	FADS2	61598330	rs968567	11:61595564	11	61595564	T	C	0.206845	-0.0316	0.0051	2.265e-09	-0.035949	0.003154	4.3584e-30	0.879016	0.161478	5.22299e-08	6.27274e-07	61
Total cholestoral	cg11250194	11	FADS2	61601937	rs174560	11:61581764	11	61581764	C	T	0.331101	-0.0439	0.0052	2.903e-16	-0.041725	0.002614	2.24044e-57	1.05213	0.140978	8.45143e-14	0.0012968	85
Total cholestoral	cg02023728	11	USP35	77925099	-	11:77966034	11	77966034	A	G	0.14881	-0.0337	0.0069	1.583e-05	0.167115	0.00424	0	-0.201658	0.041605	1.25348e-06	0.0333433	170
Total cholestoral	cg08672956	11	BUD13;BUD13	116640933	-	11:116641028	11	116641028	C	T	0.488823	0.0311	0.0049	1.187e-09	-0.040095	0.002106	8.54552e-81	-0.775663	0.128824	1.73246e-09	1.15705e-15	110
Total cholestoral	cg04087571	11	SIK3	116723030	-	11:116727936	11	116727936	T	A	0.166418	0.0456	0.0065	2.929e-11	-0.048155	0.002773	1.45933e-67	-0.946938	0.145577	7.78272e-11	6.61661e-07	125
Total cholestoral	cg20608306	11	SIK3	116969690	rs10892072	11:116960313	11	116960313	G	A	0.326637	0.0397	0.0037	3.501e-25	-0.028848	0.002313	1.04294e-35	-1.37616	0.16918	4.14396e-16	0.000501941	70
Total cholestoral	cg01368799	11	PAFAH1B2	117014884	rs6589602	11:117037065	11	117037065	T	C	0.342814	0.0377	0.0053	4.634e-12	-0.007345	0.000589	1.06386e-35	-5.13255	0.83066	6.45575e-10	0.000105458	50
Total cholestoral	cg26684673	11	UBASH3B	122543428	rs11606532	11:122535611	11	122535611	A	G	0.412202	0.0322	0.0053	8.962e-10	0.025388	0.001696	1.14595e-50	1.2683	0.225293	1.80689e-08	0.0346147	38
Total cholestoral	cg11367159	12		110044531	rs11067376	12:110027795	12	110027795	G	A	0.351714	0.0183	0.0036	1.601e-06	0.059243	0.003285	1.06573e-72	0.308896	0.063135	9.94794e-07	0.000282518	205
Total cholestoral	cg10504392	12		110044639	rs11067376	12:110027795	12	110027795	G	A	0.351714	0.0183	0.0036	1.601e-06	0.072437	0.003879	7.88265e-78	0.252634	0.051507	9.34867e-07	0.00928645	316
Total cholestoral	cg02254551	16	CETP	56998544	rs12597002	16:57002404	16	57002404	A	C	0.308036	-0.0214	0.004	1.693e-06	-0.028674	0.002171	8.01398e-40	0.74631	0.150508	7.10056e-07	8.60558e-09	32
Total cholestoral	cg04784327	16	CETP	56998712	rs12597002	16:57002404	16	57002404	A	C	0.308036	-0.0214	0.004	1.693e-06	-0.013206	0.001077	1.40946e-34	1.6205	0.330463	9.40339e-07	1.14133e-07	25
Total cholestoral	cg04539111	16	SLC12A4;SLC12A4;SLC12A4;SLC12A4;SLC12A4	67997858	rs1124324	16:67897487	16	67897487	T	C	0.115327	0.0309	0.0053	2.268e-08	-0.130494	0.003871	4.65067e-249	-0.236793	0.041218	9.19846e-09	0.629088	212
Total cholestoral	cg27539214	16	SLC12A4;SLC12A4;SLC12A4;SLC12A4;SLC12A4	67997921	rs1124324	16:67897487	16	67897487	T	C	0.115327	0.0309	0.0053	2.268e-08	-0.105072	0.003147	1.88077e-244	-0.294083	0.051205	9.28505e-09	0.689358	190
Total cholestoral	cg09117114	16	SLC12A4;SLC12A4;SLC12A4;SLC12A4;SLC12A4	67998030	rs1124324	16:67897487	16	67897487	T	C	0.115327	0.0309	0.0053	2.268e-08	-0.101677	0.003996	7.82225e-143	-0.303903	0.053476	1.32406e-08	0.689534	176
Total cholestoral	cg23815491	16	HP;HP	72088622	rs8062041	16:72088964	16	72088964	T	C	0.363839	0.0251	0.0037	1.054e-10	0.147263	0.002925	0	0.170443	0.025352	1.77988e-11	3.14535e-10	337
Total cholestoral	cg19758448	17	PGAP3	37828296	rs2517956	17:37843859	17	37843859	G	A	0.30867	-0.0197	0.0038	1.337e-06	-0.053332	0.003974	4.5299e-41	0.369387	0.076383	1.32489e-06	0.14551	231
Total cholestoral	cg05616858	17	ERBB2;PGAP3	37843591	-	17:37835755	17	37835755	T	C	0.309701	-0.02	0.0037	6.134e-07	-0.016711	0.001476	9.9114e-30	1.19679	0.245334	1.0706e-06	0.285727	53
Total cholestoral	cg08085267	17	C17orf57	45401833	rs6504872	17:45438952	17	45438952	T	C	0.491058	0.025	0.0035	6.987e-12	-0.036892	0.003619	2.09509e-24	-0.677654	0.115841	4.91942e-09	0.835875	51
Total cholestoral	cg02886591	17	TBKBP1	45773570	rs8065669	17:45724996	17	45724996	A	G	0.491031	0.0221	0.0036	3.305e-09	-0.017606	0.001994	1.06332e-18	-1.25527	0.249057	4.65254e-07	0.192289	46
Total cholestoral	cg01726393	19	LOC729991-MEF2B;LOC729991-MEF2B;MEF2B;LOC729991-MEF2B	19281461	rs11668319	19:19295875	19	19295875	G	A	0.153274	-0.0566	0.0079	2.058e-12	0.01753	0.002613	1.97145e-11	-3.22884	0.659381	9.7423e-07	NA	NA
Total cholestoral	cg26152485	19	LOC729991-MEF2B;LOC729991-MEF2B;MEF2B;LOC729991-MEF2B	19281474	-	19:19275735	19	19275735	T	C	0.156994	-0.0533	0.0075	4e-12	0.021215	0.002808	4.14915e-14	-2.51233	0.485305	2.2571e-07	NA	NA
Total cholestoral	cg03719032	19	HAPLN4	19374710	rs2074298	19:19377716	19	19377716	G	C	0.366815	-0.0441	0.0055	3.935e-14	0.009986	0.001276	4.98748e-15	-4.41631	0.788489	2.13146e-08	0.0472062	65
Total cholestoral	cg01262667	19	TM6SF2	19385393	rs2269873	19:19392401	19	19392401	C	T	0.375744	-0.0337	0.0038	1.671e-16	0.015357	0.002205	3.30083e-12	-2.19446	0.400649	4.31934e-08	NA	NA
Total cholestoral	cg26732615	19	CILP2;YJEFN3	19648335	rs7245983	19:19657632	19	19657632	C	A	0.381696	-0.0296	0.0038	2.69e-13	0.045993	0.003882	2.22911e-32	-0.643582	0.098881	7.584e-11	1.65152e-07	94
Total cholestoral	cg10669058	19	CILP2	19648555	rs751858	19:19602821	19	19602821	C	G	0.200893	-0.051	0.0063	8.724e-15	0.040809	0.005147	2.20507e-15	-1.24971	0.220618	1.47374e-08	0.123419	67
Total cholestoral	cg18537730	19	IZUMO1;IZUMO1	49250080	rs838144	19:49250239	19	49250239	T	C	0.429315	-0.0337	0.0053	3.109e-09	-0.028411	0.003717	2.11666e-14	1.18617	0.242661	1.01777e-06	0.0247657	12
Triglycerides	cg10583485	1	DOCK7	63150905	rs1168023	1:63006595	1	63006595	A	T	0.344494	-0.0636	0.0049	1.525e-38	0.021171	0.002662	1.83743e-15	-3.00406	0.443042	1.19722e-11	0.437549	12
Triglycerides	cg20703242	1	GALNT2	230279135	rs4846839	1:230284924	1	230284924	A	G	0.194196	0.0394	0.0058	4.154e-11	-0.049826	0.002253	2.11763e-108	-0.790747	0.121771	8.37351e-11	1.97345e-05	59
Triglycerides	cg03256198	1	GALNT2	230283231	rs4846839	1:230284924	1	230284924	A	G	0.194196	0.0394	0.0058	4.154e-11	-0.013458	0.001845	2.96686e-13	-2.92769	0.588871	6.63671e-07	NA	NA
Triglycerides	cg05784532	1	GALNT2	230284198	rs4846906	1:230284257	1	230284257	C	A	0.186012	0.0398	0.006	8.832e-11	-0.057984	0.002376	1.57291e-131	-0.686392	0.107231	1.54289e-10	6.14e-05	73
Triglycerides	cg18187658	1	GALNT2	230294691	rs10864726	1:230296153	1	230296153	C	T	0.380952	0.0438	0.0047	5.001e-19	0.076627	0.003856	7.02728e-88	0.5716	0.067745	3.24266e-17	0.14048	79
Triglycerides	cg11222630	1	GALNT2	230310556	rs590820	1:230309619	1	230309619	G	A	0.403274	0.034	0.0047	3.677e-12	-0.011372	0.001625	2.61328e-12	-2.98975	0.594458	4.92083e-07	NA	NA
Triglycerides	cg25123895	2	APOB	21267113	-	2:21263900	2	21263900	A	G	0.329085	0.0252	0.0036	1.057e-11	0.052552	0.003601	3.00957e-48	0.479524	0.075975	2.76114e-10	0.0213472	172
Triglycerides	cg07636176	2	APOB	21267175	-	2:21263900	2	21263900	A	G	0.329085	0.0252	0.0036	1.057e-11	0.044691	0.003249	4.65446e-43	0.563876	0.090383	4.41083e-10	0.030313	163
Triglycerides	cg14242246	2	C2orf28;C2orf28;SLC5A6;C2orf28;SLC5A6	27434262	-	2:27462076	2	27462076	T	C	0.236607	-0.0294	0.0056	1.834e-07	0.071344	0.003573	1.00273e-88	-0.412085	0.08116	3.8249e-07	1.1497e-15	120
Triglycerides	cg23587288	2	SLC30A3	27483067	rs11126936	2:27483101	2	27483101	T	G	0.247024	-0.0321	0.0039	8.375e-16	-0.008961	0.001203	9.2334e-14	3.58217	0.648475	3.31397e-08	1.80411e-07	16
Triglycerides	cg05102552	2	NRBP1	27650867	rs780110	2:27685388	2	27685388	A	G	0.440476	-0.0697	0.0033	1.7e-91	-0.029098	0.00216	2.26514e-41	2.39538	0.210887	6.72144e-30	1.96696e-05	143
Triglycerides	cg18428193	2	KRTCAP3;NRBP1;KRTCAP3	27665017	-	2:27667297	2	27667297	G	A	0.391369	-0.0559	0.0035	6.334e-55	-0.088738	0.00308	1.42745e-182	0.629945	0.045096	2.4089e-44	1.67573e-11	192
Triglycerides	cg04845466	2	KRTCAP3;NRBP1;KRTCAP3	27665079	rs780117	2:27698343	2	27698343	G	C	0.394345	-0.0559	0.0034	3.078e-58	-0.089936	0.003133	3.31177e-181	0.621551	0.043566	3.52795e-46	2.67773e-12	178
Triglycerides	cg24768116	2	KRTCAP3;KRTCAP3	27665128	rs780117	2:27698343	2	27698343	G	C	0.394345	-0.0559	0.0034	3.078e-58	-0.111835	0.004513	1.52059e-135	0.499844	0.036486	1.01875e-42	5.75876e-10	174
Triglycerides	cg12000995	2	KRTCAP3;KRTCAP3	27665139	rs780117	2:27698343	2	27698343	G	C	0.394345	-0.0559	0.0034	3.078e-58	-0.148793	0.0054	4.10643e-167	0.37569	0.02661	2.91732e-45	4.31197e-13	186
Triglycerides	cg12648201	2	KRTCAP3;KRTCAP3	27665141	rs780117	2:27698343	2	27698343	G	C	0.394345	-0.0559	0.0034	3.078e-58	-0.13022	0.004671	5.0382e-171	0.429273	0.030312	1.5812e-45	3.21807e-12	181
Triglycerides	cg21248554	2	KRTCAP3;KRTCAP3	27665150	rs780117	2:27698343	2	27698343	G	C	0.394345	-0.0559	0.0034	3.078e-58	-0.115089	0.004103	4.27916e-173	0.485712	0.034244	1.15296e-45	6.69351e-13	185
Triglycerides	cg17158414	2	KRTCAP3;KRTCAP3	27665306	rs780117	2:27698343	2	27698343	G	C	0.394345	-0.0559	0.0034	3.078e-58	-0.079899	0.00314	8.26117e-143	0.699633	0.050665	2.24673e-43	1.88754e-11	179
Triglycerides	cg02592271	2	KRTCAP3;KRTCAP3	27665507	rs1260328	2:27711631	2	27711631	C	T	0.396861	-0.0488	0.0047	3.814e-23	-0.092497	0.003382	1.12618e-164	0.527584	0.054351	2.81638e-22	1.41354e-14	186
Triglycerides	cg11618577	2	KRTCAP3;KRTCAP3	27665543	rs780117	2:27698343	2	27698343	G	C	0.394345	-0.0559	0.0034	3.078e-58	-0.087657	0.003289	1.53571e-156	0.63771	0.045572	1.7095e-44	7.88354e-14	186
Triglycerides	cg20102877	2	KRTCAP3;KRTCAP3	27665638	-	2:27667297	2	27667297	G	A	0.391369	-0.0559	0.0035	6.334e-55	-0.062844	0.002517	1.35892e-137	0.889508	0.066113	2.90598e-41	4.33179e-12	173
Triglycerides	cg26034919	2	KRTCAP3;KRTCAP3	27665711	rs2272417	2:27706640	2	27706640	C	T	0.392537	-0.0497	0.0035	1.026e-44	-0.035214	0.002748	1.35411e-37	1.41137	0.148353	1.84208e-21	1.01663e-05	62
Triglycerides	cg22903471	2	GCKR	27725779	rs72819536	2:27682850	2	27682850	T	G	0.388227	-0.0566	0.0048	2.658e-30	-0.026771	0.002201	5.01376e-34	2.11419	0.249741	2.54993e-17	7.19098e-09	138
Triglycerides	cg06566627	2		27958897	rs12471347	2:27981655	2	27981655	C	G	0.236567	-0.049	0.0037	4.277e-37	-0.016525	0.002356	2.33072e-12	2.9652	0.478434	5.72866e-10	NA	NA
Triglycerides	cg18947209	2		27960869	rs78590292	2:27674125	2	27674125	T	C	0.047761	0.0786	0.0099	7.98e-14	0.049928	0.007189	3.78808e-12	1.57427	0.301167	1.72066e-07	NA	NA
Triglycerides	cg25309888	2		27988724	rs3736594	2:27995781	2	27995781	A	C	0.241071	-0.0518	0.0037	4.972e-42	0.030092	0.004347	4.45852e-12	-1.72139	0.277426	5.4743e-10	NA	NA
Triglycerides	cg20518572	2		27988785	rs3736594	2:27995781	2	27995781	A	C	0.241071	-0.0518	0.0037	4.972e-42	0.031965	0.003805	4.41651e-17	-1.6205	0.224952	5.85807e-13	0.0251668	100
Triglycerides	cg07920525	2		27988858	-	2:28385803	2	28385803	T	C	0.26194	-0.0269	0.0037	1.931e-12	0.022969	0.003386	1.18005e-11	-1.17114	0.236141	7.06806e-07	0.00937362	13
Triglycerides	cg01273330	2		28605224	rs906805	2:28604879	2	28604879	A	G	0.467262	-0.0166	0.0034	8.026e-07	0.174083	0.002208	0	-0.095357	0.019568	1.09908e-06	0.0011815	13
Triglycerides	cg24044560	2	FOSL2	28636791	rs7589485	2:28645120	2	28645120	A	C	0.496263	0.0183	0.0034	2.686e-07	0.019747	0.001679	6.08037e-32	0.926746	0.189352	9.8655e-07	NA	NA
Triglycerides	cg15001016	5		55860904	rs9687846	5:55861894	5	55861894	A	G	0.18378	0.0371	0.0044	4.098e-15	-0.14672	0.003011	0	-0.252862	0.030435	9.70188e-17	0.122426	15
Triglycerides	cg08333616	5	TIMD4;TIMD4	156369336	rs7717984	5:156369171	5	156369171	C	T	0.353423	-0.025	0.0035	1.523e-11	-0.023141	0.002387	3.21859e-22	1.08032	0.187872	8.90933e-09	0.00567626	11
Triglycerides	cg18693985	5	CPEB4	173351052	rs17696495	5:173388311	5	173388311	T	G	0.319196	0.0252	0.005	6.983e-07	-0.14951	0.002491	0	-0.16855	0.03356	5.10517e-07	0.00263026	155
Triglycerides	cg11920449	6	CDKN1A;CDKN1A	36645608	rs2395655	6:36645696	6	36645696	G	A	0.369792	-0.0183	0.0035	2.028e-06	-0.046548	0.001782	2.14566e-150	0.39314	0.076682	2.94606e-07	0.416954	37
Triglycerides	cg24425727	6	CDKN1A;CDKN1A	36645648	rs2395655	6:36645696	6	36645696	G	A	0.369792	-0.0183	0.0035	2.028e-06	-0.074341	0.002223	2.97478e-245	0.246164	0.047652	2.39377e-07	0.558775	49
Triglycerides	cg03032677	6	CDKN1A;CDKN1A	36648794	rs2395655	6:36645696	6	36645696	G	A	0.369792	-0.0183	0.0035	2.028e-06	0.01723	0.001335	3.92534e-38	-1.06208	0.219157	1.25828e-06	0.268547	22
Triglycerides	cg23898998	6	SLC22A3	160782998	rs641990	6:160779134	6	160779134	A	G	0.487351	-0.0203	0.0033	4.842e-09	-0.01736	0.002068	4.73829e-17	1.16932	0.235676	6.99291e-07	0.20132	46
Triglycerides	cg09214099	7		72791740	rs799303	7:72804412	7	72804412	G	T	0.145833	-0.0302	0.0048	3.815e-09	-0.027121	0.003348	5.517e-16	1.11354	0.224111	6.73998e-07	NA	NA
Triglycerides	cg20004424	7	TBL2	72993529	-	7:72987354	7	72987354	T	C	0.252232	-0.067	0.0038	3.657e-70	0.01798	0.002535	1.32332e-12	-3.72628	0.566342	4.71849e-11	NA	NA
Triglycerides	cg07452164	7	TBL2	72993570	-	7:72987354	7	72987354	T	C	0.252232	-0.067	0.0038	3.657e-70	0.037822	0.002332	3.54352e-59	-1.77146	0.14839	7.51613e-33	1.06708e-06	40
Triglycerides	cg14087351	7	MLXIPL;MLXIPL;MLXIPL;MLXIPL	73037990	rs13246490	7:72992350	7	72992350	T	C	0.105655	-0.1072	0.0072	4.8e-47	-0.016559	0.001865	6.85183e-19	6.47368	0.849025	2.44344e-14	0.218286	25
Triglycerides	cg23916205	8	GATA4	11614368	-	8:11622293	8	11622293	T	C	0.393601	-0.0206	0.0034	5.692e-09	-0.040756	0.003084	7.14251e-40	0.505452	0.091774	3.63778e-08	0.24019	36
Triglycerides	cg15379858	8	CSGALNACT1;CSGALNACT1	19540466	-	8:19576883	8	19576883	C	T	0.256353	0.0242	0.0037	5.127e-09	0.071228	0.002879	4.32195e-135	0.339756	0.053731	2.56133e-10	0.0226149	64
Triglycerides	cg11155735	8	CSGALNACT1;CSGALNACT1	19540479	-	8:19576883	8	19576883	C	T	0.256353	0.0242	0.0037	5.127e-09	0.064707	0.00391	1.64688e-61	0.373995	0.061485	1.18195e-09	0.121825	49
Triglycerides	cg08677347	8		19615514	rs11784896	8:19622968	8	19622968	A	G	0.252246	0.0328	0.0056	4.799e-08	-0.016528	0.001799	4.1064e-20	-1.98456	0.401853	7.87167e-07	NA	NA
Triglycerides	cg06992846	8	TRIB1	126448837	-	8:126474356	8	126474356	G	A	0.309524	0.0539	0.0036	3.898e-46	-0.025916	0.003598	5.86927e-13	-2.07977	0.320395	8.51211e-11	NA	NA
Triglycerides	cg20080878	8		126479070	rs2980882	8:126480700	8	126480700	G	A	0.482887	-0.0744	0.0033	1.12e-103	0.012764	0.001538	1.04027e-16	-5.82881	0.748336	6.75288e-15	NA	NA
Triglycerides	cg17775079	10	JMJD1C;LOC84989	65224441	rs4454603	10:65012750	10	65012750	T	C	0.458333	-0.0265	0.0033	5.653e-17	0.011139	0.001649	1.42107e-11	-2.37911	0.460209	2.34544e-07	0.167368	9
Triglycerides	cg07689907	11	FADS1	61582574	rs174561	11:61582708	11	61582708	C	T	0.327381	0.0385	0.005	7.813e-14	-0.016693	0.001179	1.62809e-45	-2.30642	0.340959	1.33772e-11	0.000163165	60
Triglycerides	cg15598662	11	MIR1908;FADS1	61582890	-	11:61543499	11	61543499	C	T	0.363095	0.0436	0.0034	5.649e-36	-0.004343	0.000589	1.72693e-13	-10.0384	1.57125	1.67177e-10	NA	NA
Triglycerides	cg27386326	11		61587980	rs174560	11:61581764	11	61581764	C	T	0.331101	0.0373	0.005	3.186e-13	0.023074	0.00174	4.04857e-40	1.61657	0.248647	7.95382e-11	1.8335e-05	72
Triglycerides	cg19610905	11	FADS2	61596333	-	11:61557803	11	61557803	C	T	0.362351	0.0459	0.0034	4.266e-40	-0.011659	0.000664	4.83148e-69	-3.93703	0.36784	9.84316e-27	8.92135e-05	63
Triglycerides	cg00603274	11	FADS2	61596626	rs174561	11:61582708	11	61582708	C	T	0.327381	0.0385	0.005	7.813e-14	-0.011856	0.001071	1.78874e-28	-3.2474	0.513757	2.60085e-10	4.65048e-05	57
Triglycerides	cg01400685	11	FADS2	61598025	rs968567	11:61595564	11	61595564	T	C	0.206845	0.0272	0.0047	3.397e-09	-0.045594	0.002677	4.76589e-65	-0.596576	0.108873	4.26413e-08	9.88045e-09	91
Triglycerides	cg25324164	11	FADS2	61598330	rs968567	11:61595564	11	61595564	T	C	0.206845	0.0272	0.0047	3.397e-09	-0.035949	0.003154	4.3584e-30	-0.756621	0.146631	2.46907e-07	3.9917e-07	62
Triglycerides	cg11250194	11	FADS2	61601937	rs174560	11:61581764	11	61581764	C	T	0.331101	0.0373	0.005	3.186e-13	-0.041725	0.002614	2.24044e-57	-0.893952	0.13227	1.39373e-11	7.37377e-05	86
Triglycerides	cg19442415	11		116567334	rs1784106	11:116567449	11	116567449	A	C	0.412687	-0.0399	0.0035	2.048e-25	0.01778	0.001845	5.49368e-22	-2.24404	0.304882	1.83394e-13	1.31124e-06	35
Triglycerides	cg08672956	11	BUD13;BUD13	116640933	-	11:116641028	11	116641028	C	T	0.488823	0.0677	0.0047	2.126e-41	-0.040095	0.002106	8.54552e-81	-1.6885	0.146999	1.54247e-30	8.08673e-33	109
Triglycerides	cg20608306	11	SIK3	116969690	rs10892072	11:116960313	11	116960313	G	A	0.326637	0.0568	0.0034	2.369e-55	-0.028848	0.002313	1.04294e-35	-1.96891	0.196994	1.60649e-23	3.57323e-16	70
Triglycerides	cg01368799	11	PAFAH1B2	117014884	rs6589602	11:117037065	11	117037065	T	C	0.342814	0.0461	0.0048	3.154e-20	-0.007345	0.000589	1.06386e-35	-6.27614	0.824787	2.75361e-14	7.88502e-09	50
Triglycerides	cg11861562	11	TAGLN;TAGLN	117069780	rs664971	11:117070857	11	117070857	G	A	0.212798	0.0294	0.0058	8.044e-07	-0.101916	0.003635	6.11703e-173	-0.288474	0.057833	6.09805e-07	2.13447e-20	111
Triglycerides	cg10130564	11	TAGLN;TAGLN	117069849	rs664971	11:117070857	11	117070857	G	A	0.212798	0.0294	0.0058	8.044e-07	-0.096002	0.003821	2.5307e-139	-0.306243	0.061632	6.7346e-07	1.23719e-19	107
Triglycerides	cg15534755	11	TAGLN;TAGLN	117069859	rs664971	11:117070857	11	117070857	G	A	0.212798	0.0294	0.0058	8.044e-07	-0.080668	0.003481	7.86359e-119	-0.364458	0.0736	7.34878e-07	1.74676e-18	101
Triglycerides	cg26566898	11	TAGLN;TAGLN	117069891	rs664971	11:117070857	11	117070857	G	A	0.212798	0.0294	0.0058	8.044e-07	-0.092943	0.003898	1.22754e-125	-0.316322	0.063798	7.11692e-07	6.19597e-19	109
Triglycerides	cg16524733	11	TAGLN;TAGLN;TAGLN;TAGLN	117070046	rs664971	11:117070857	11	117070857	G	A	0.212798	0.0294	0.0058	8.044e-07	-0.103351	0.005563	4.83096e-77	-0.284469	0.058171	1.0073e-06	9.953e-15	101
Triglycerides	cg25459280	12	ZNF664	124492549	rs12303671	12:124492610	12	124492610	G	T	0.342262	-0.0264	0.0051	3.101e-07	0.191065	0.002952	0	-0.138173	0.026778	2.46958e-07	0.458808	80
Triglycerides	cg04018474	16	STX1B	31008003	rs4889606	16:31011183	16	31011183	G	A	0.362146	-0.0183	0.0034	1.033e-07	-0.025222	0.002305	7.42111e-28	0.725568	0.150237	1.36877e-06	0.0939291	43
Triglycerides	cg03719032	19	HAPLN4	19374710	rs2074298	19:19377716	19	19377716	G	C	0.366815	-0.042	0.0052	2.315e-14	0.009986	0.001276	4.98748e-15	-4.20601	0.748282	1.89979e-08	0.0148217	65
Triglycerides	cg01262667	19	TM6SF2	19385393	rs2269873	19:19392401	19	19392401	C	T	0.375744	-0.0291	0.0036	2.041e-15	0.015357	0.002205	3.30083e-12	-1.89492	0.359149	1.31931e-07	NA	NA
Triglycerides	cg26732615	19	CILP2;YJEFN3	19648335	rs7245983	19:19657632	19	19657632	C	A	0.381696	-0.0255	0.0036	6.065e-12	0.045993	0.003882	2.22911e-32	-0.554437	0.091197	1.2053e-09	1.64695e-08	93
Triglycerides	cg10669058	19	CILP2	19648555	rs751858	19:19602821	19	19602821	C	G	0.200893	-0.0503	0.0061	2.045e-15	0.040809	0.005147	2.20507e-15	-1.23256	0.215653	1.09391e-08	0.0903312	67
Triglycerides	cg17986701	20	PCIF1	44574422	rs7275164	20:44604822	20	44604822	A	G	0.447917	-0.0202	0.0034	2.557e-09	0.023921	0.001752	1.89193e-42	-0.844447	0.155006	5.09846e-08	2.86955e-06	39
Triglycerides	cg00981651	20	PCIF1	44574847	rs7275164	20:44604822	20	44604822	A	G	0.447917	-0.0202	0.0034	2.557e-09	0.01781	0.001477	1.84276e-33	-1.13422	0.212836	9.87231e-08	0.00168747	30
Triglycerides	cg23303369	20	MMP9	44641161	-	20:44645010	20	44645010	C	T	0.410714	0.0249	0.005	5.615e-07	-0.077011	0.003795	1.5553e-91	-0.32333	0.066853	1.32171e-06	2.94294e-05	61
Triglycerides	cg09015232	20	SLC12A5;SLC12A5	44657115	rs6073984	20:44630653	20	44630653	G	A	0.119048	0.0374	0.0066	3.035e-08	0.057682	0.005373	6.87605e-27	0.648387	0.129381	5.40197e-07	NA	NA
Triglycerides	cg22752533	20	SLC12A5;SLC12A5;SLC12A5	44657948	rs6073985	20:44630804	20	44630804	G	A	0.081101	0.0575	0.0089	2.361e-10	0.03802	0.005002	2.92585e-14	1.51237	0.307214	8.5293e-07	NA	NA
Triglycerides	cg06001997	20	SLC12A5;SLC12A5	44664422	-	20:44632367	20	44632367	A	G	0.116815	0.0321	0.0049	1.363e-11	0.033066	0.004166	2.07797e-15	0.970798	0.192152	4.36652e-07	NA	NA
Triglycerides	cg03162506	22		38580953	rs3761445	22:38595411	22	38595411	G	A	0.397321	-0.0232	0.0034	8.062e-12	0.030953	0.002192	2.78486e-45	-0.749517	0.121994	8.05166e-10	0.152831	71
Triglycerides	cg25457927	22		38595422	rs3761445	22:38595411	22	38595411	G	A	0.397321	-0.0232	0.0034	8.062e-12	-0.11625	0.001864	0	0.199571	0.029422	1.17652e-11	0.218691	79
Ulceritive colitis	cg17806162	1		2472133	rs4487972	1:2472144	1	2472144	C	G	0.487351	-0.1332	0.0223	2.277e-09	-0.049225	0.002471	2.78119e-88	2.70593	0.472949	1.05653e-08	0.919844	269
Ulceritive colitis	cg26785823	1	LOC115110	2482001	rs55658746	1:2506229	1	2506229	C	T	0.366071	0.122303	0.0226	5.971e-08	-0.019971	0.00175	3.58999e-30	-6.12396	1.25239	1.00928e-06	0.131189	150
Ulceritive colitis	cg09195271	1	RNF186	20142497	rs12128452	1:20143706	1	20143706	G	T	0.372024	-0.172103	0.0223	1.061e-14	0.024115	0.002275	2.99848e-26	-7.13672	1.14389	4.40354e-10	NA	NA
Ulceritive colitis	cg15505276	1	RNF186	20142706	rs12128452	1:20143706	1	20143706	G	T	0.372024	-0.172103	0.0223	1.061e-14	-0.021377	0.001572	4.02918e-42	8.05082	1.19944	1.91811e-11	NA	NA
Ulceritive colitis	cg04384208	1	FCGR3A;FCGR3A;FCGR3A;FCGR3A;FCGR3A	161519396	rs12139150	1:161470505	1	161470505	G	C	0.385246	0.153501	0.0216	1.225e-12	0.018671	0.002532	1.64595e-13	8.22138	1.60659	3.09965e-07	NA	NA
Ulceritive colitis	cg00971747	1	C1orf106;C1orf106	200864307	rs296532	1:200866131	1	200866131	T	C	0.374256	-0.132595	0.0233	1.244e-08	0.026441	0.001816	5.24798e-48	-5.01472	0.946144	1.15696e-07	0.0199811	95
Ulceritive colitis	cg18642234	3	GPX1;GPX1;GPX1	49394622	rs13064576	3:49642430	3	49642430	T	C	0.328869	0.166201	0.0224	1.132e-13	-0.015998	0.002314	4.765e-12	-10.3886	2.05403	4.24476e-07	0.254049	16
Ulceritive colitis	cg03060546	3	APEH	49711283	rs2960545	3:49730058	3	49730058	A	G	0.482143	0.123403	0.0212	6.209e-09	-0.020784	0.001525	2.63716e-42	-5.9374	1.10913	8.6419e-08	0.00183637	227
Ulceritive colitis	cg20832320	3	APEH	49712339	rs11720597	3:49635354	3	49635354	A	G	0.322917	0.166099	0.0224	1.182e-13	-0.01301	0.001925	1.39983e-11	-12.7667	2.556	5.88995e-07	NA	NA
Ulceritive colitis	cg06313718	3	APEH	49714199	rs9858213	3:49731861	3	49731861	T	G	0.322173	0.179802	0.0231	6.286e-15	-0.031473	0.002192	9.42399e-47	-5.71289	0.834869	7.76275e-12	0.757147	535
Ulceritive colitis	cg19346786	7		2764209	rs798536	7:2766383	7	2766383	A	G	0.290179	-0.123298	0.0237	2.02e-07	-0.123688	0.003381	6.21449e-293	0.996851	0.19354	2.59622e-07	0.335587	338
Ulceritive colitis	cg15247329	7		2764246	rs798560	7:2758309	7	2758309	G	A	0.28869	-0.122996	0.024	2.918e-07	-0.115694	0.003878	1.33359e-195	1.06311	0.210481	4.39805e-07	0.333253	345
Ulceritive colitis	cg14895029	7	GNA12	2775587	-	7:2797267	7	2797267	C	T	0.290179	-0.121102	0.0237	3.379e-07	-0.061502	0.003005	4.22524e-93	1.96907	0.397181	7.13616e-07	0.0242044	217
Ulceritive colitis	cg21143896	7	GNA12	2802374	rs1636264	7:2864586	7	2864586	T	G	0.300595	-0.121095	0.0235	2.448e-07	-0.068678	0.00474	1.44377e-47	1.76324	0.363178	1.20373e-06	0.237814	198
Ulceritive colitis	cg12444411	7	GNA12	2802554	rs1636264	7:2864586	7	2864586	T	G	0.300595	-0.121095	0.0235	2.448e-07	-0.078611	0.004371	2.55507e-72	1.54043	0.310969	7.28329e-07	0.311074	270
Ulceritive colitis	cg23285459	7	GNA12	2802560	rs1636264	7:2864586	7	2864586	T	G	0.300595	-0.121095	0.0235	2.448e-07	-0.076798	0.004286	8.43248e-72	1.5768	0.318401	7.33562e-07	0.332848	269
Ulceritive colitis	cg00947599	7	GNA12	2802697	rs2644312	7:2841164	7	2841164	A	G	0.291667	-0.123095	0.0237	2.039e-07	-0.075058	0.003976	1.78157e-79	1.64	0.327492	5.5067e-07	0.367591	273
Ulceritive colitis	cg05793240	7	GNA12	2802953	rs798498	7:2795882	7	2795882	G	T	0.292411	-0.121199	0.0235	2.68e-07	-0.050272	0.002297	3.31734e-106	2.41087	0.480257	5.16823e-07	0.222219	264
Ulceritive colitis	cg19524238	7	GNA12	2802976	rs798490	7:2801542	7	2801542	A	G	0.286458	-0.122902	0.024	2.858e-07	-0.047891	0.001894	4.5169e-141	2.5663	0.511313	5.19298e-07	0.471842	293
Ulceritive colitis	cg09658497	7	GNA12	2847517	rs7790322	7:2830498	7	2830498	T	C	0.431548	-0.110797	0.0217	3.359e-07	-0.061186	0.004103	2.72928e-50	1.81084	0.37487	1.36137e-06	0.0925751	205
Ulceritive colitis	cg19717773	7	GNA12	2847554	rs7790322	7:2830498	7	2830498	T	C	0.431548	-0.110797	0.0217	3.359e-07	-0.064237	0.003952	2.14509e-59	1.72483	0.354091	1.10951e-06	0.151237	250
Ulceritive colitis	cg16688681	7	GNA12	2874522	rs2533878	7:2878707	7	2878707	A	G	0.293899	-0.119899	0.0235	3.54e-07	0.061649	0.002655	2.83743e-119	-1.94488	0.390287	6.25375e-07	0.125931	178
Ulceritive colitis	cg26448609	7	LAMB1	107577540	rs73193722	7:107508246	7	107508246	C	A	0.430804	-0.154599	0.0216	8.918e-13	0.012306	0.00186	3.64693e-11	-12.563	2.58549	1.17955e-06	NA	NA
Ulceritive colitis	cg20394284	9	JAK2	4984206	rs1887428	9:4984530	9	4984530	G	C	0.37128	0.176701	0.0224	3.355e-15	0.03014	0.002673	1.73944e-29	5.86262	0.90702	1.02238e-10	0.167688	405
Ulceritive colitis	cg02405213	9	JAK2	5042618	rs7038763	9:5076399	9	5076399	C	T	0.259673	0.138998	0.0233	2.412e-09	-0.128294	0.003906	1.40549e-236	-1.08343	0.184585	4.37029e-09	0.00386118	226
Ulceritive colitis	cg14115884	9	SDCCAG3;SDCCAG3;SDCCAG3	139300582	rs10781518	9:139300547	9	139300547	G	A	0.450149	0.138894	0.0217	1.679e-10	0.028566	0.001984	5.45971e-47	4.8623	0.831354	4.95583e-09	0.176712	93
Ulceritive colitis	cg00674004	10		101280750	rs17094148	10:101280279	10	101280279	G	A	0.276786	-0.1523	0.0239	1.999e-10	0.040773	0.00344	2.05322e-32	-3.73534	0.665506	1.99094e-08	0.044754	79
Ulceritive colitis	cg25452067	10		101281603	rs17094148	10:101280279	10	101280279	G	A	0.276786	-0.1523	0.0239	1.999e-10	0.029437	0.002281	4.08497e-38	-5.17381	0.905465	1.10365e-08	0.000888827	66
Ulceritive colitis	cg19960420	10		101282185	rs11190141	10:101292390	10	101292390	T	C	0.369048	-0.164497	0.0224	2.003e-13	-0.017569	0.001788	8.69701e-23	9.36297	1.59171	4.04508e-09	0.0650773	77
Ulceritive colitis	cg01987516	10		101282726	rs17094148	10:101280279	10	101280279	G	A	0.276786	-0.1523	0.0239	1.999e-10	-0.057287	0.002917	7.01162e-86	2.65855	0.438607	1.34994e-09	0.0406811	85
Ulceritive colitis	cg23904955	10		101282759	rs200574439	10:101283330	10	101283330	C	A	0.441964	0.154096	0.0219	1.89e-12	0.10407	0.004163	5.88785e-138	1.4807	0.218611	1.25962e-11	0.0570738	104
Ulceritive colitis	cg17888390	10		101282816	rs200574439	10:101283330	10	101283330	C	A	0.441964	0.154096	0.0219	1.89e-12	0.085887	0.004701	1.46862e-74	1.79417	0.273245	5.16374e-11	0.0161425	103
Ulceritive colitis	cg07044859	10		101282883	rs200574439	10:101283330	10	101283330	C	A	0.441964	0.154096	0.0219	1.89e-12	0.121052	0.005107	3.42964e-124	1.27298	0.188718	1.52631e-11	0.0336785	105
Ulceritive colitis	cg14748795	10		101283090	rs200574439	10:101283330	10	101283330	C	A	0.441964	0.154096	0.0219	1.89e-12	0.039957	0.002091	2.17999e-81	3.85656	0.584073	4.03279e-11	0.0756196	102
Ulceritive colitis	cg27354537	10		101283644	-	10:101283328	10	101283328	C	G	0.484375	0.1633	0.0212	1.41e-14	0.017892	0.001904	5.69847e-21	9.12691	1.53218	2.57232e-09	2.30196e-05	31
Ulceritive colitis	cg11988910	10		101286538	-	10:101292484	10	101292484	G	A	0.494048	0.165795	0.0212	4.731e-15	-0.013652	0.001917	1.06851e-12	-12.1445	2.30646	1.39861e-07	NA	NA
Ulceritive colitis	cg03609639	10	NKX2-3	101291397	rs10786558	10:101287610	10	101287610	A	G	0.412202	-0.1503	0.0217	4.558e-12	0.024633	0.002582	1.41072e-21	-6.10156	1.08857	2.08129e-08	0.698659	19
Ulceritive colitis	cg09788492	10	NKX2-3	101292477	rs6584283	10:101290301	10	101290301	T	C	0.47619	0.171303	0.0213	8.934e-16	-0.007421	0.000698	2.18366e-26	-23.0844	3.5994	1.42311e-10	0.0203899	29
Ulceritive colitis	cg03711485	10	NKX2-3	101296036	rs17094148	10:101280279	10	101280279	G	A	0.276786	-0.1523	0.0239	1.999e-10	0.019117	0.002591	1.61113e-13	-7.96685	1.65201	1.41754e-06	NA	NA
Ulceritive colitis	cg17647271	11		76299819	rs4494327	11:76294836	11	76294836	A	T	0.499256	-0.129699	0.0215	1.575e-09	-0.088372	0.003092	1.2246e-179	1.46764	0.24865	3.58164e-09	0.369518	183
Ulceritive colitis	cg10057218	17	GSDMB;GSDMB;GSDMB;GSDMB	38074149	rs36000226	17:38063929	17	38063929	C	T	0.49851	0.132298	0.0213	5.612e-10	0.01075	0.001299	1.29962e-16	12.3062	2.47749	6.79209e-07	0.057605	55
Ulceritive colitis	cg12655416	17	ORMDL3	38077870	rs62067029	17:38038391	17	38038391	T	A	0.452985	0.142797	0.0233	8.19e-10	0.014885	0.001892	3.60491e-15	9.5935	1.9842	1.33191e-06	0.0946779	16
Ulceritive colitis	cg24910161	17	GSDMA	38119198	rs4794820	17:38089344	17	38089344	A	G	0.461136	0.115897	0.0217	9.697e-08	0.03307	0.002195	2.65862e-51	3.50462	0.696194	4.80427e-07	0.0228229	302
Ulceritive colitis	cg26162295	17	GSDMA	38119207	rs4794820	17:38089344	17	38089344	A	G	0.461136	0.115897	0.0217	9.697e-08	0.035747	0.002493	1.26475e-46	3.24217	0.647796	5.58853e-07	0.0176981	278
Ulceritive colitis	cg05172940	20	RTEL1;TNFRSF6B;TNFRSF6B;RTEL1	62327534	rs2257885	20:62334220	20	62334220	A	G	0.255952	-0.140504	0.0258	5.347e-08	0.028308	0.002062	6.90081e-43	-4.96346	0.980509	4.14596e-07	0.013332	98
Ulceritive colitis	cg01992765	21		45622493	rs3804031	21:45629604	21	45629604	T	C	0.389137	0.1153	0.0215	8.408e-08	-0.013722	0.001015	1.24127e-41	-8.40241	1.68561	6.20254e-07	0.0151132	23
Ulceritive colitis	cg27467552	22	PIM3	50353597	rs137864	22:50446988	22	50446988	T	C	0.495536	0.1129	0.0211	9.279e-08	-0.047268	0.001934	6.75509e-132	-2.38849	0.456963	1.72384e-07	0.173768	73
Ulceritive colitis	cg27491509	22	PIM3;PIM3	50354243	rs137862	22:50446550	22	50446550	A	C	0.494048	0.113097	0.0211	8.189e-08	-0.01449	0.000689	4.54785e-98	-7.80504	1.50276	2.06061e-07	0.385113	71
Waist circumference	cg09256413	1	NEGR1	72566690	rs3101336	1:72751185	1	72751185	T	C	0.363024	-0.026	0.0035	1.5e-13	0.013135	0.001907	5.72548e-12	-1.97949	0.391963	4.41363e-07	NA	NA
Waist circumference	cg14515364	2		636606	rs10188334	2:653874	2	653874	T	C	0.158482	-0.052	0.0046	1.2e-29	-0.048589	0.00557	2.70136e-18	1.0702	0.154964	4.98015e-12	NA	NA
Waist circumference	cg13702949	2		656917	rs7592497	2:659958	2	659958	T	C	0.306548	0.022	0.0037	3.4e-09	-0.025747	0.002653	2.90254e-22	-0.854477	0.168539	3.98043e-07	NA	NA
Waist circumference	cg15423357	2		25149977	-	2:25141538	2	25141538	G	A	0.48051	0.019	0.0037	1.8e-07	0.027631	0.001645	2.40782e-63	0.687625	0.140021	9.06744e-07	0.178022	45
Waist circumference	cg01884057	2		25150051	-	2:25141538	2	25141538	G	A	0.48051	0.019	0.0037	1.8e-07	0.070982	0.002606	2.4035e-163	0.267672	0.053044	4.50614e-07	0.0724036	147
Waist circumference	cg17866778	6		26233442	rs10946808	6:26233387	6	26233387	G	A	0.296875	-0.019	0.0036	1.9e-07	-0.05617	0.004518	1.72289e-35	0.33826	0.069627	1.18457e-06	0.214077	54
Waist circumference	cg09781307	11	BDNFOS	27648324	rs4923461	11:27656910	11	27656910	G	A	0.179315	-0.032	0.0042	2.9e-14	0.02353	0.002946	1.36974e-15	-1.35994	0.246663	3.52064e-08	NA	NA
Waist circumference	cg10635145	11	BDNF;BDNF;BDNF;BDNF;BDNF	27742435	rs2030323	11:27728539	11	27728539	A	C	0.186012	-0.031	0.0041	2.2e-14	-0.047557	0.004119	7.71837e-31	0.651852	0.103053	2.52568e-10	0.0127402	37
Waist circumference	cg05377527	11	PTPMT1;PTPMT1	47586666	rs7124681	11:47529947	11	47529947	A	C	0.411458	0.02	0.0034	5.7e-09	0.01309	0.001435	7.19438e-20	1.52793	0.309044	7.65191e-07	0.243811	60
Waist circumference	cg09917562	15		68114909	rs7175517	15:68077630	15	68077630	G	A	0.220238	-0.022	0.0041	7.6e-08	-0.018318	0.001211	9.97615e-52	1.20101	0.237481	4.25231e-07	0.050462	73
Waist circumference	cg09046979	16	SBK1	28333134	-	16:28507644	16	28507644	G	C	0.420387	0.028	0.0038	1e-13	-0.049082	0.003022	2.61554e-59	-0.570476	0.085018	1.94531e-11	0.0111883	34
Waist circumference	cg27413008	16	IL27	28519597	-	16:28507644	16	28507644	G	C	0.420387	0.028	0.0038	1e-13	-0.01596	0.001865	1.15813e-17	-1.75439	0.314204	2.35587e-08	0.336324	16
Waist circumference	cg15149645	16	NUPR1;NUPR1	28550619	rs762634	16:28603335	16	28603335	C	T	0.376488	0.03	0.0044	1.7e-11	-0.008763	0.001229	1.01448e-12	-3.42349	0.694808	8.3397e-07	NA	NA
Waist circumference	cg01542023	16	NUPR1;NUPR1	28550637	rs1074631	16:28554108	16	28554108	A	G	0.375744	0.028	0.0035	8.7e-16	-0.01087	0.001491	3.04595e-13	-2.57593	0.47797	7.07258e-08	0.0851486	21
Waist circumference	cg04270652	16	SULT1A2;SULT1A2	28608894	-	16:28510845	16	28510845	G	A	0.43006	0.027	0.0052	1.5e-07	-0.02459	0.001449	1.26791e-64	-1.09802	0.221142	6.86269e-07	0.00123463	34
Waist circumference	cg09754948	16	ATXN2L;ATXN2L;ATXN2L;ATXN2L;ATXN2L	28834200	rs9972768	16:28861734	16	28861734	C	A	0.398065	0.032	0.0052	5.6e-10	0.005805	0.000668	3.60324e-18	5.51272	1.09766	5.10708e-07	0.69391	24
Waist circumference	cg05966235	16	ATP2A1;ATP2A1	28915196	rs9972768	16:28861734	16	28861734	C	A	0.398065	0.032	0.0052	5.6e-10	0.015868	0.000961	3.11705e-61	2.01665	0.349731	8.10296e-09	0.677324	29
Waist circumference	cg08180572	16	SPNS1;SPNS1;SPNS1;SPNS1;SPNS1	28985143	rs4788076	16:28570005	16	28570005	T	C	0.375744	0.028	0.0035	5.4e-16	-0.022119	0.003336	3.36695e-11	-1.26587	0.247986	3.31507e-07	NA	NA
Waist circumference adjusted for BMI	cg16099624	1		17382976	-	1:17386104	1	17386104	C	T	0.355655	-0.024	0.0035	4.2e-12	0.010307	0.001408	2.49279e-13	-2.32855	0.465325	5.61113e-07	NA	NA
Waist circumference adjusted for BMI	cg17326555	1		119535693	rs6680737	1:119521631	1	119521631	A	G	0.436012	0.02	0.0034	3.1e-09	-0.017167	0.002031	2.85964e-17	-1.16501	0.241295	1.378e-06	8.46814e-06	40
Waist circumference adjusted for BMI	cg26570165	1		119541833	rs10923723	1:119544002	1	119544002	A	G	0.388393	0.022	0.0043	2.8e-07	-0.040595	0.002541	1.8382e-57	-0.54194	0.111223	1.10164e-06	8.72998e-16	144
Waist circumference adjusted for BMI	cg26856924	1		119542573	rs10923715	1:119535334	1	119535334	A	T	0.446429	0.02	0.0033	8.1e-10	-0.014395	0.001669	6.287e-18	-1.38938	0.28016	7.07798e-07	0.209946	16
Waist circumference adjusted for BMI	cg07722657	1		221060360	rs3806325	1:221051792	1	221051792	T	C	0.198661	0.025	0.0047	1.5e-07	-0.034594	0.002701	1.51011e-37	-0.722678	0.147117	9.00259e-07	0.292334	38
Waist circumference adjusted for BMI	cg07507251	3	NT5DC2;NT5DC2	52567010	rs1010554	3:52542919	3	52542919	C	T	0.488095	0.019	0.0034	4.2e-08	-0.050253	0.002783	7.23851e-73	-0.37809	0.070825	9.37838e-08	0.327604	258
Waist circumference adjusted for BMI	cg17372223	3	NT5DC2;NT5DC2	52568218	rs1010554	3:52542919	3	52542919	C	T	0.488095	0.019	0.0034	4.2e-08	-0.046059	0.003128	4.32178e-49	-0.412512	0.078954	1.74402e-07	0.246507	213
Waist circumference adjusted for BMI	cg05564831	3	NT5DC2;NT5DC2	52568323	rs12489828	3:52567014	3	52567014	G	T	0.488095	0.02	0.0034	1e-08	-0.051075	0.002737	1.06379e-77	-0.391582	0.069799	2.02123e-08	0.829	241
Waist circumference adjusted for BMI	cg27084654	3	ZBTB38	141118615	rs7632381	3:141106063	3	141106063	C	T	0.453869	0.024	0.0033	7.3e-13	-0.016056	0.002118	3.39655e-14	-1.49478	0.284795	1.53257e-07	NA	NA
Waist circumference adjusted for BMI	cg02524475	4	HHIP	145566595	-	4:145574844	4	145574844	A	G	0.150298	-0.033	0.0045	4e-13	0.062621	0.005748	1.21765e-27	-0.526984	0.086624	1.17512e-09	NA	NA
Waist circumference adjusted for BMI	cg26621699	4	HHIP	145566903	-	4:145574844	4	145574844	A	G	0.150298	-0.033	0.0045	4e-13	0.032434	0.00339	1.08701e-21	-1.01746	0.174807	5.86827e-09	NA	NA
Waist circumference adjusted for BMI	cg26339943	4	HHIP	145571234	-	4:145574844	4	145574844	A	G	0.150298	-0.033	0.0045	4e-13	0.036965	0.004415	5.65619e-17	-0.892741	0.161834	3.46037e-08	NA	NA
Waist circumference adjusted for BMI	cg15001016	5		55860904	rs9687846	5:55861894	5	55861894	A	G	0.18378	0.026	0.0044	3.6e-09	-0.14672	0.003011	0	-0.177208	0.030209	4.46095e-09	0.329985	11
Waist circumference adjusted for BMI	cg24117468	5	P4HA2;P4HA2;P4HA2;P4HA2;P4HA2;P4HA2;P4HA2	131562848	rs10058655	5:131570896	5	131570896	T	A	0.447917	0.022	0.0043	1.9e-07	0.049803	0.002471	2.60757e-90	0.441744	0.08908	7.0876e-07	0.100536	270
Waist circumference adjusted for BMI	cg14196790	5	SLC22A5	131705035	rs17622208	5:131717050	5	131717050	A	G	0.461078	0.022	0.0043	4e-07	0.022344	0.001354	3.84755e-61	0.984613	0.20149	1.02556e-06	0.0300164	185
Waist circumference adjusted for BMI	cg18693985	5	CPEB4	173351052	rs17696407	5:173387335	5	173387335	A	C	0.319196	0.022	0.0045	1.4e-06	-0.14951	0.002491	0	-0.147147	0.030198	1.10058e-06	0.377827	120
Waist circumference adjusted for BMI	cg13344095	6		26233352	rs10946808	6:26233387	6	26233387	G	A	0.296875	-0.028	0.0037	2.7e-14	-0.060304	0.00599	7.71014e-24	0.464316	0.076758	1.45648e-09	0.110677	17
Waist circumference adjusted for BMI	cg17866778	6		26233442	rs10946808	6:26233387	6	26233387	G	A	0.296875	-0.028	0.0037	2.7e-14	-0.05617	0.004518	1.72289e-35	0.498488	0.077114	1.01747e-10	0.0424859	54
Waist circumference adjusted for BMI	cg00631329	6		26305371	-	6:26319588	6	26319588	G	T	0.375	0.026	0.0043	2.3e-09	0.140307	0.00457	4.95197e-207	0.185308	0.031236	2.98222e-09	0.018731	116
Waist circumference adjusted for BMI	cg13736514	6		26305472	-	6:26319588	6	26319588	G	T	0.375	0.026	0.0043	2.3e-09	0.134426	0.00484	9.34915e-170	0.193414	0.032737	3.46057e-09	0.0121817	72
Waist circumference adjusted for BMI	cg05602854	6	C6orf1;C6orf1;C6orf1	34217152	rs6918981	6:34238514	6	34238514	G	A	0.139137	0.029	0.0056	3e-07	0.009235	0.000627	3.80961e-49	3.14023	0.642746	1.03088e-06	1.11635e-17	43
Waist circumference adjusted for BMI	cg14246568	6		105388153	rs314263	6:105392745	6	105392745	C	T	0.37872	0.029	0.0045	1.3e-10	-0.024809	0.00249	2.23752e-23	-1.16895	0.216035	6.26976e-08	NA	NA
Waist circumference adjusted for BMI	cg04744409	6		105388191	rs9391253	6:105367616	6	105367616	T	A	0.377976	0.03	0.0045	3.5e-11	-0.022512	0.003045	1.44151e-13	-1.33265	0.269178	7.39059e-07	NA	NA
Waist circumference adjusted for BMI	cg16688681	7	GNA12	2874522	rs2533878	7:2878707	7	2878707	A	G	0.293899	-0.021	0.0036	3.3e-09	0.061649	0.002655	2.83743e-119	-0.340641	0.06021	1.53557e-08	0.163824	74
Waist circumference adjusted for BMI	cg16264616	12		54390824	-	12:54418920	12	54418920	A	G	0.370536	0.031	0.0036	4.5e-18	0.019021	0.002657	8.0682e-13	1.62974	0.296022	3.68195e-08	NA	NA
Waist circumference adjusted for BMI	cg12232783	12	HOXC4;HOXC5;HOXC6;HOXC6	54422127	rs2071449	12:54428011	12	54428011	A	C	0.373313	0.032	0.0036	2.5e-18	-0.013679	0.000921	6.13365e-50	-2.33942	0.306686	2.38273e-14	NA	NA
Waist circumference adjusted for BMI	cg02812767	15	LOXL1	74218468	rs4886782	15:74228810	15	74228810	A	G	0.423363	-0.024	0.0036	6e-12	0.038719	0.002801	1.87526e-43	-0.619853	0.103228	1.91675e-09	0.0304922	28
Waist circumference adjusted for BMI	cg23484268	15	LOXL1	74220776	rs4243042	15:74241624	15	74241624	T	A	0.478423	-0.024	0.0044	2.9e-08	-0.041497	0.001861	4.02523e-110	0.578361	0.10916	1.16886e-07	0.493424	38
Waist circumference adjusted for BMI	cg15564896	15	SH3GL3;SH3GL3	84287328	rs1863451	15:84292025	15	84292025	C	A	0.34003	-0.032	0.0044	5.8e-13	-0.072322	0.003041	4.7041e-125	0.442468	0.06362	3.52852e-12	1.8433e-06	157
Waist circumference adjusted for BMI	cg14598478	15	ADAMTSL3	84363061	rs2585049	15:84352873	15	84352873	G	T	0.218006	-0.035	0.0052	1.5e-11	0.143877	0.003551	0	-0.243263	0.036637	3.14131e-11	2.83352e-08	163
Waist circumference adjusted for BMI	cg01755541	16	TPPP3;TPPP3;ZDHHC1	67428324	rs3893749	16:67533298	16	67533298	G	A	0.033784	-0.056	0.01	7.4e-08	-0.094276	0.006128	2.08067e-53	0.594001	0.11288	1.42324e-07	NA	NA
Waist circumference adjusted for BMI	cg09738193	16	PSKH1	67926317	rs3893749	16:67533298	16	67533298	G	A	0.033784	-0.056	0.01	7.4e-08	-0.07334	0.006966	6.43147e-26	0.763565	0.154441	7.651e-07	NA	NA
Waist hip ratio	cg06612196	6		6737390	rs1294416	6:6741327	6	6741327	G	A	0.459077	0.018	0.0033	6e-08	0.080045	0.003041	1.14697e-152	0.224874	0.042103	9.24084e-08	3.41007e-05	22
Waist hip ratio	cg16264616	12		54390824	-	12:54418920	12	54418920	A	G	0.370536	0.023	0.0035	5.3e-11	0.019021	0.002657	8.0682e-13	1.20916	0.249753	1.28911e-06	NA	NA
Waist hip ratio	cg12232783	12	HOXC4;HOXC5;HOXC6;HOXC6	54422127	rs2071449	12:54428011	12	54428011	A	C	0.373313	0.024	0.0035	3.9e-12	-0.013679	0.000921	6.13365e-50	-1.75457	0.281808	4.78181e-10	NA	NA
Waist hip ratio adjusted for BMI	cg07961512	1		119535619	rs6701378	1:119638553	1	119638553	A	G	0.372024	0.025	0.0035	4.6e-13	0.019824	0.002882	6.07503e-12	1.26111	0.254542	7.25451e-07	NA	NA
Waist hip ratio adjusted for BMI	cg17326555	1		119535693	rs6680737	1:119521631	1	119521631	A	G	0.436012	0.023	0.0034	2.6e-11	-0.017167	0.002031	2.85964e-17	-1.33977	0.253674	1.28173e-07	9.00794e-05	40
Waist hip ratio adjusted for BMI	cg26570165	1		119541833	rs10923723	1:119544002	1	119544002	A	G	0.388393	0.029	0.0043	1.8e-11	-0.040595	0.002541	1.8382e-57	-0.714375	0.114975	5.18735e-10	5.56948e-13	144
Waist hip ratio adjusted for BMI	cg26856924	1		119542573	rs10923715	1:119535334	1	119535334	A	T	0.446429	0.022	0.0034	3.4e-11	-0.014395	0.001669	6.287e-18	-1.52831	0.295245	2.26187e-07	0.10523	16
Waist hip ratio adjusted for BMI	cg13446689	1	DNM3;DNM3	172328377	rs17277918	1:172322620	1	172322620	G	A	0.217262	0.026	0.0052	7e-07	0.072648	0.002962	7.90035e-133	0.357891	0.073051	9.6216e-07	0.185721	108
Waist hip ratio adjusted for BMI	cg01573306	1	DNM3;DNM3	172330400	-	1:172331059	1	172331059	G	A	0.326637	0.023	0.0036	9.2e-11	-0.033874	0.00329	7.31529e-25	-0.678994	0.125074	5.67586e-08	5.1587e-06	60
Waist hip ratio adjusted for BMI	cg07507251	3	NT5DC2;NT5DC2	52567010	rs1010554	3:52542919	3	52542919	C	T	0.488095	0.022	0.0034	3.1e-10	-0.050253	0.002783	7.23851e-73	-0.437789	0.071872	1.12053e-09	0.06681	253
Waist hip ratio adjusted for BMI	cg17372223	3	NT5DC2;NT5DC2	52568218	rs1010554	3:52542919	3	52542919	C	T	0.488095	0.022	0.0034	3.1e-10	-0.046059	0.003128	4.32178e-49	-0.477645	0.080629	3.14191e-09	0.562925	208
Waist hip ratio adjusted for BMI	cg05564831	3	NT5DC2;NT5DC2	52568323	rs12489828	3:52567014	3	52567014	G	T	0.488095	0.023	0.0035	7.1e-11	-0.051075	0.002737	1.06379e-77	-0.45032	0.072653	5.70877e-10	0.0574447	236
Waist hip ratio adjusted for BMI	cg05283597	3	ITIH1;ITIH1	52812410	-	3:52745087	3	52745087	T	C	0.482143	-0.024	0.0038	1.5e-10	-0.017115	0.00209	2.65367e-16	1.4023	0.280406	5.7048e-07	0.000217196	125
Waist hip ratio adjusted for BMI	cg23078228	3	MIR548A2	64711384	rs9864077	3:64704891	3	64704891	C	T	0.276786	-0.035	0.0037	4e-21	0.015181	0.002174	2.91564e-12	-2.30547	0.410416	1.93862e-08	NA	NA
Waist hip ratio adjusted for BMI	cg15001016	5		55860904	rs9687846	5:55861894	5	55861894	A	G	0.18378	0.024	0.0045	7.1e-08	-0.14672	0.003011	0	-0.163577	0.030854	1.14742e-07	0.619022	11
Waist hip ratio adjusted for BMI	cg18693985	5	CPEB4	173351052	rs17696407	5:173387335	5	173387335	A	C	0.319196	0.022	0.0045	1.1e-06	-0.14951	0.002491	0	-0.147147	0.030198	1.10058e-06	0.543807	120
Waist hip ratio adjusted for BMI	cg06612196	6		6737390	rs1294416	6:6741327	6	6741327	G	A	0.459077	0.023	0.0034	1.2e-11	0.080045	0.003041	1.14697e-152	0.287339	0.043857	5.68629e-11	2.80234e-06	22
Waist hip ratio adjusted for BMI	cg13809441	6		6737631	-	6:6733729	6	6733729	T	C	0.447173	0.023	0.0034	1.8e-11	0.028159	0.002782	4.33773e-24	0.81678	0.145216	1.85964e-08	0.00100408	12
Waist hip ratio adjusted for BMI	cg04349084	8		23602677	rs7830933	8:23603324	8	23603324	G	A	0.229167	-0.022	0.004	7.4e-08	0.125074	0.003929	2.29674e-222	-0.175896	0.032455	5.96996e-08	0.618431	50
Waist hip ratio adjusted for BMI	cg16264616	12		54390824	-	12:54418920	12	54418920	A	G	0.370536	0.027	0.0036	5.5e-14	0.019021	0.002657	8.0682e-13	1.41945	0.274083	2.23187e-07	NA	NA
Waist hip ratio adjusted for BMI	cg12232783	12	HOXC4;HOXC5;HOXC6;HOXC6	54422127	rs2071449	12:54428011	12	54428011	A	C	0.373313	0.028	0.0036	3e-14	-0.013679	0.000921	6.13365e-50	-2.047	0.297062	5.54816e-12	NA	NA
Waist hip ratio adjusted for BMI	cg00084347	12	DNAH10	124393913	-	12:124393697	12	124393697	T	G	0.326637	-0.02	0.0037	2.7e-08	0.025566	0.00216	2.52639e-32	-0.782296	0.159102	8.79005e-07	0.000258503	77
Waist hip ratio adjusted for BMI	cg03785426	12	DNAH10	124419970	rs9971695	12:124413491	12	124413491	A	G	0.34003	-0.031	0.0045	1e-11	0.015125	0.001554	2.22201e-22	-2.04961	0.364532	1.88124e-08	0.177378	18
Waist hip ratio adjusted for BMI	cg25459280	12	ZNF664	124492549	rs12303671	12:124492610	12	124492610	G	T	0.342262	-0.03	0.0045	1.2e-11	0.191065	0.002952	0	-0.157015	0.023677	3.32113e-11	0.031865	83
