# Supplementary material for: Pleiotropic Effects of Trait-Associated Genetic Variation on DNA Methylation: Utility for Refining GWAS Loci
Source: Am J Hum Genet. 2017 May 18;100(6):954–9. doi: 10.1016/j.ajhg.2017.04.013 (PMC5473725; doi:10.1016/j.ajhg.2017.04.013)
Supplement: Table S3. Associations from SMR Analysis where No SNP within 0.5 Mb Has Obtained Genome-wide Significance in GWASs — These loci therefore represent associations worthy of further investigation for that complex trait. Significance: p < 5 × 10−8. [file mmc4.xlsx]

## Sheet: Table S3
trait	ProbeID	ProbeChr	Gene	Probe_bp	rsID	SNP	SNP_Chr	SNP_bp	A1	A2	Freq	b_GWAS	se_GWAS	p_GWAS	b_eQTL	se_eQTL	p_eQTL	b_SMR	se_SMR	p_SMR	p_HET	nsnp
Coronary artery disease (2015)	cg00908766	1	CELSR2	109817496	-	1:109818530	1	109818530	C	T	0.209821	-0.093942	0.017254	5.19e-08	-0.120179	0.004336	4.25335e-169	0.781686	0.146312	9.16225e-08	0.196526	22
Extreme BMI	cg10635145	11	BDNF;BDNF;BDNF;BDNF;BDNF	27742435	rs2030323	11:27728539	11	27728539	A	C	0.186012	-0.19	0.035	5.2e-08	-0.047557	0.004119	7.71837e-31	3.99522	0.813247	8.98402e-07	0.327058	35
Extreme height	cg23484268	15	LOXL1	74220776	rs4243042	15:74241624	15	74241624	T	A	0.478423	-0.13	0.026	5e-07	-0.041497	0.001861	4.02523e-110	3.13279	0.642119	1.06718e-06	0.163708	37
HDL	cg11619602	11	ARNTL;ARNTL;ARNTL	13360707	rs10832027	11:13357183	11	13357183	G	A	0.313244	0.0189	0.0036	7.015e-07	-0.028159	0.002203	2.12824e-37	-0.671192	0.138213	1.19662e-06	0.974188	11
HDL	cg03582285	17		40700314	rs9911799	17:40767688	17	40767688	C	T	0.434328	0.0171	0.0034	2.053e-06	0.081286	0.003686	9.0979e-108	0.210368	0.042902	9.41439e-07	0.0553693	32
Height	cg08707875	1	WDR26;WDR26	224575077	rs7529067	1:224552871	1	224552871	A	T	0.215672	-0.019	0.0036	7.2e-08	0.044521	0.003129	6.22796e-46	-0.426767	0.086246	7.4878e-07	0.359577	14
Height	cg10574376	16		78079753	rs2344926	16:78112285	16	78112285	G	T	0.390625	-0.016	0.003	1.5e-07	-0.040535	0.003419	2.01573e-32	0.394717	0.081153	1.15135e-06	0.3379	57
LDL	cg17674042	6	PACSIN1	34482479	rs3800406	6:35133074	6	35133074	G	A	0.111607	-0.0318	0.0062	9.392e-08	-0.154848	0.010036	1.0428e-53	0.205362	0.042194	1.13218e-06	0.070877	76
Migraine	cg08645402	16		4508243	rs7194761	16:4522367	16	4522367	C	T	0.321429	0.036955	0.00752	9.07e-07	-0.035298	0.001299	1.71031e-162	-1.04694	0.216501	1.32654e-06	0.0903025	31
Migraine	cg08322289	16	HMOX2;HMOX2;HMOX2;NMRAL1	4525918	rs4785967	16:4523208	16	4523208	G	A	0.30878	0.040186	0.007579	1.17e-07	-0.01764	0.00147	3.50769e-33	-2.27811	0.469712	1.23459e-06	0.379509	48
Obesity class 1	cg05966235	16	ATP2A1;ATP2A1	28915196	rs7187776	16:28857645	16	28857645	G	A	0.398065	0.068	0.013	6.9e-08	0.015868	0.000961	3.11705e-61	4.28539	0.859401	6.14885e-07	0.78184	23
Obesity class 2	cg10635145	11	BDNF;BDNF;BDNF;BDNF;BDNF	27742435	rs2030323	11:27728539	11	27728539	A	C	0.186012	-0.13	0.024	5.2e-08	-0.047557	0.004119	7.71837e-31	2.73357	0.557434	9.39758e-07	0.298653	35
Obesity class 2	cg24579218	15		68104479	rs4776981	15:68109474	15	68109474	A	G	0.21875	-0.12	0.024	8.5e-07	-0.106981	0.002453	0	1.1217	0.225809	6.78329e-07	0.41926	265
Overweight	cg05966235	16	ATP2A1;ATP2A1	28915196	rs7187776	16:28857645	16	28857645	G	A	0.398065	0.048	0.0091	1.3e-07	0.015868	0.000961	3.11705e-61	3.02498	0.602043	5.04695e-07	0.510601	23
Pubertal Growth - total amount of growth across the pubertal growth period	cg04586622	2	ADCY3	25135609	rs6722587	2:25132192	2	25132192	A	C	0.462798	-0.072777	0.013361	7.92293e-08	0.034122	0.001645	1.35858e-95	-2.13284	0.404842	1.37682e-07	0.193163	32
Pubertal Growth - total amount of growth across the pubertal growth period	cg15423357	2		25149977	-	2:25141538	2	25141538	G	A	0.48051	-0.073745	0.013397	5.77631e-08	0.027631	0.001645	2.40782e-63	-2.66889	0.510216	1.68681e-07	0.633562	43
Pubertal Growth - total amount of growth across the pubertal growth period	cg01884057	2		25150051	-	2:25141538	2	25141538	G	A	0.48051	-0.073745	0.013397	5.77631e-08	0.070982	0.002606	2.4035e-163	-1.03892	0.192556	6.83635e-08	0.839148	143
Schizophrenia	cg00658411	16	CORO7	4467558	rs11076832	16:4496408	16	4496408	T	C	0.314732	0.058099	0.0117	6.669e-07	0.088378	0.002901	7.53622e-204	0.657393	0.134133	9.53228e-07	0.191143	192
Schizophrenia	cg26740109	18		77585428	rs7238071	18:77579812	18	77579812	G	A	0.279018	0.058	0.0118	8.01e-07	-0.072717	0.00231	1.89188e-217	-0.797608	0.164239	1.19547e-06	0.175921	133
Schizophrenia	cg20788561	18		77586855	rs7238071	18:77579812	18	77579812	G	A	0.279018	0.058	0.0118	8.01e-07	-0.065728	0.002086	6.32484e-218	-0.882418	0.181698	1.1947e-06	0.217455	167
Tanner stage	cg06313718	3	APEH	49714199	rs9858213	3:49731861	3	49731861	T	G	0.322173	-0.076683	0.014415	0.001866	-0.031473	0.002192	9.42399e-47	2.43647	0.488435	6.09071e-07	0.444267	172
Tanner stage	cg06759629	4		25090198	rs13121822	4:25090362	4	25090362	A	G	0.28849	-0.088936	0.015906	0.001571	0.069838	0.003353	2.30671e-96	-1.27347	0.235819	6.65723e-08	0.130129	16
Tanner stage	cg01218619	4		25090298	rs13121822	4:25090362	4	25090362	A	G	0.28849	-0.088936	0.015906	0.001571	0.130535	0.004611	2.44732e-176	-0.681317	0.124206	4.12531e-08	0.250285	27
Tanner stage	cg19312667	4		25090491	rs13121822	4:25090362	4	25090362	A	G	0.28849	-0.088936	0.015906	0.001571	0.105307	0.003833	3.80475e-166	-0.844542	0.154141	4.27692e-08	0.328723	27
Tanner stage	cg02428792	4		25090597	rs13121822	4:25090362	4	25090362	A	G	0.28849	-0.088936	0.015906	0.001571	0.106175	0.004731	1.57542e-111	-0.837637	0.15439	5.78004e-08	0.465708	29
Tanner stage	cg26262055	4		25090618	rs13121822	4:25090362	4	25090362	A	G	0.28849	-0.088936	0.015906	0.001571	0.070605	0.004024	6.47965e-69	-1.25963	0.236445	9.96463e-08	0.457561	17
Tanner stage	cg17688837	4		25090665	rs4697542	4:25081863	4	25081863	T	A	0.327612	-0.077954	0.014471	0.001775	0.06194	0.003539	1.4176e-68	-1.25854	0.244447	2.62546e-07	0.256182	17
Tanner stage	cg05987787	6	SYNJ2	158448508	rs9456988	6:158448559	6	158448559	G	C	0.454613	0.078259	0.013565	0.000969	0.011215	0.00123	7.50737e-20	6.97814	1.43124	1.08492e-06	0.739244	11
Tanner stage	cg03595199	8	IDO2	39869813	rs2981171	8:39883022	8	39883022	G	A	0.335565	-0.071225	0.013781	0.00259	0.038315	0.002326	5.91377e-61	-1.85892	0.376965	8.16919e-07	0.215967	32
Tanner stage	cg15417244	12	PDZRN4;PDZRN4;PDZRN4	41831558	rs1527081	12:41714677	12	41714677	T	C	0.401042	0.070334	0.013327	0.002423	0.060912	0.002935	1.0681e-95	1.15468	0.225751	3.14048e-07	0.0942244	334
Tanner stage	cg07075299	13	HTR2A;HTR2A	47472360	rs9534513	13:47474138	13	47474138	G	A	0.46503	0.077453	0.013373	0.000834	-0.015801	0.001454	1.64416e-27	-4.90192	0.959053	3.20107e-07	0.103709	27
Tanner stage	cg27409771	16		10711296	rs4780961	16:10711172	16	10711172	A	G	0.102679	0.100602	0.01897	0.001446	-0.054945	0.004149	5.04689e-40	-1.83095	0.371911	8.51978e-07	0.156261	13
Tanner stage	cg25357022	18	CTDP1;CTDP1	77495084	rs9956086	18:77489169	18	77489169	A	G	0.262649	0.085308	0.01547	0.001657	-0.012404	0.000952	8.37399e-39	-6.87754	1.3543	3.80841e-07	0.200956	32
Tanner stage	cg19836589	20	RAE1;RAE1	55925603	rs6070051	20:55879413	20	55879413	C	T	0.179315	-0.090275	0.017671	0.003516	-0.09244	0.003952	4.98781e-121	0.976581	0.195667	6.00588e-07	0.158623	32
Tanner stage (males)	cg06313718	3	APEH	49714199	rs9858213	3:49731861	3	49731861	T	G	0.322173	-0.076683	0.014415	0.001866	-0.031473	0.002192	9.42399e-47	2.43647	0.488435	6.09071e-07	0.444267	172
Tanner stage (males)	cg06759629	4		25090198	rs13121822	4:25090362	4	25090362	A	G	0.28849	-0.088936	0.015906	0.001571	0.069838	0.003353	2.30671e-96	-1.27347	0.235819	6.65723e-08	0.130129	16
Tanner stage (males)	cg01218619	4		25090298	rs13121822	4:25090362	4	25090362	A	G	0.28849	-0.088936	0.015906	0.001571	0.130535	0.004611	2.44732e-176	-0.681317	0.124206	4.12531e-08	0.250285	27
Tanner stage (males)	cg19312667	4		25090491	rs13121822	4:25090362	4	25090362	A	G	0.28849	-0.088936	0.015906	0.001571	0.105307	0.003833	3.80475e-166	-0.844542	0.154141	4.27692e-08	0.328723	27
Tanner stage (males)	cg02428792	4		25090597	rs13121822	4:25090362	4	25090362	A	G	0.28849	-0.088936	0.015906	0.001571	0.106175	0.004731	1.57542e-111	-0.837637	0.15439	5.78004e-08	0.465708	29
Tanner stage (males)	cg26262055	4		25090618	rs13121822	4:25090362	4	25090362	A	G	0.28849	-0.088936	0.015906	0.001571	0.070605	0.004024	6.47965e-69	-1.25963	0.236445	9.96463e-08	0.457561	17
Tanner stage (males)	cg17688837	4		25090665	rs4697542	4:25081863	4	25081863	T	A	0.327612	-0.077954	0.014471	0.001775	0.06194	0.003539	1.4176e-68	-1.25854	0.244447	2.62546e-07	0.256182	17
Tanner stage (males)	cg05987787	6	SYNJ2	158448508	rs9456988	6:158448559	6	158448559	G	C	0.454613	0.078259	0.013565	0.000969	0.011215	0.00123	7.50737e-20	6.97814	1.43124	1.08492e-06	0.739244	11
Tanner stage (males)	cg03595199	8	IDO2	39869813	rs2981171	8:39883022	8	39883022	G	A	0.335565	-0.071225	0.013781	0.00259	0.038315	0.002326	5.91377e-61	-1.85892	0.376965	8.16919e-07	0.215967	32
Tanner stage (males)	cg15417244	12	PDZRN4;PDZRN4;PDZRN4	41831558	rs1527081	12:41714677	12	41714677	T	C	0.401042	0.070334	0.013327	0.002423	0.060912	0.002935	1.0681e-95	1.15468	0.225751	3.14048e-07	0.0942244	334
Tanner stage (males)	cg07075299	13	HTR2A;HTR2A	47472360	rs9534513	13:47474138	13	47474138	G	A	0.46503	0.077453	0.013373	0.000834	-0.015801	0.001454	1.64416e-27	-4.90192	0.959053	3.20107e-07	0.103709	27
Tanner stage (males)	cg27409771	16		10711296	rs4780961	16:10711172	16	10711172	A	G	0.102679	0.100602	0.01897	0.001446	-0.054945	0.004149	5.04689e-40	-1.83095	0.371911	8.51978e-07	0.156261	13
Tanner stage (males)	cg25357022	18	CTDP1;CTDP1	77495084	rs9956086	18:77489169	18	77489169	A	G	0.262649	0.085308	0.01547	0.001657	-0.012404	0.000952	8.37399e-39	-6.87754	1.3543	3.80841e-07	0.200956	32
Tanner stage (males)	cg19836589	20	RAE1;RAE1	55925603	rs6070051	20:55879413	20	55879413	C	T	0.179315	-0.090275	0.017671	0.003516	-0.09244	0.003952	4.98781e-121	0.976581	0.195667	6.00588e-07	0.158623	32
Triglycerides	cg11920449	6	CDKN1A;CDKN1A	36645608	rs2395655	6:36645696	6	36645696	G	A	0.369792	-0.0183	0.0035	2.028e-06	-0.046548	0.001782	2.14566e-150	0.39314	0.076682	2.94606e-07	0.416954	37
Triglycerides	cg24425727	6	CDKN1A;CDKN1A	36645648	rs2395655	6:36645696	6	36645696	G	A	0.369792	-0.0183	0.0035	2.028e-06	-0.074341	0.002223	2.97478e-245	0.246164	0.047652	2.39377e-07	0.558775	49
Triglycerides	cg03032677	6	CDKN1A;CDKN1A	36648794	rs2395655	6:36645696	6	36645696	G	A	0.369792	-0.0183	0.0035	2.028e-06	0.01723	0.001335	3.92534e-38	-1.06208	0.219157	1.25828e-06	0.268547	22
Waist circumference	cg15423357	2		25149977	-	2:25141538	2	25141538	G	A	0.48051	0.019	0.0037	1.8e-07	0.027631	0.001645	2.40782e-63	0.687625	0.140021	9.06744e-07	0.178022	45
Waist circumference	cg01884057	2		25150051	-	2:25141538	2	25141538	G	A	0.48051	0.019	0.0037	1.8e-07	0.070982	0.002606	2.4035e-163	0.267672	0.053044	4.50614e-07	0.0724036	147
Waist hip ratio adjusted for BMI	cg04349084	8		23602677	rs7830933	8:23603324	8	23603324	G	A	0.229167	-0.022	0.004	7.4e-08	0.125074	0.003929	2.29674e-222	-0.175896	0.032455	5.96996e-08	0.618431	50
