# Supplementary material for: Pleiotropic Effects of Trait-Associated Genetic Variation on DNA Methylation: Utility for Refining GWAS Loci
Source: Am J Hum Genet. 2017 May 18;100(6):954–9. doi: 10.1016/j.ajhg.2017.04.013 (PMC5473725; doi:10.1016/j.ajhg.2017.04.013)
Supplement: Table S4. Overlapping Associations with Specific DNA Methylation Sites between Complex Traits — Entries above the diagonal detail the specific Illumina 450K array probe, and entries below the diagonal detail the gene that the probe is located within. [file mmc5.xlsx]

## Sheet: Table S4
	Height	Extreme height	Pubertal Growth - Height at age 12 in males	Pubertal Growth - total amount of growth across the pubertal growth period (females)	BMI	Extreme BMI	Obesity class 1	Obesity class 2	Overweight	Hip circumference	Waist circumference	Waist circumference adjusted for BMI	Waist hip ratio adjusted for BMI	Pubertal Growth - total amount of growth across the pubertal growth period	Tanner stage	Tanner stage (males)	Coronary artery disease (2015)	Inflammatory bowel disease	Crohn's disease	Ulceritive colitis	Cigarettes per day	HDL	LDL	Total cholestoral	Triglycerides	Migraine	Schizophrenia	T2 Diabetes (2015)
Height		cg22598563;cg16205897;cg00359661;cg13344095;cg17866778;cg02229607;cg09527886;cg25397054;cg09580214					cg09505516		cg09505516;cg15423357	cg13344095;cg17866778;cg14752227	cg15423357;cg17866778	cg13344095		cg15423357			cg00908766	cg14169450;cg14019695	cg13741927;cg14169450;cg14019695			cg11987802;cg26468891	cg07427475;cg02331830;cg04255391;cg14598846;cg23299254;cg10173586;cg20680163;cg07980830;cg08085267	cg19405177;cg04757492;cg08090367;cg07427475;cg02331830;cg04255391;cg14598846;cg23299254;cg10173586;cg20680163;cg07980830;cg08085267		cg05901451;cg04384112
Extreme height	P4HA2;BMP6;GNA12;PSMC3		cg00947599;cg19524238							cg13344095;cg17866778	cg17866778	cg24117468;cg13344095;cg23484268								cg19346786;cg15247329;cg00947599;cg19524238;cg19717773
Pubertal Growth - Height at age 12 in males		GNA12								cg16688681		cg16688681								cg21143896;cg12444411;cg23285459;cg00947599;cg05793240;cg19524238;cg16688681
Pubertal Growth - total amount of growth across the pubertal growth period (females)
BMI							cg11023668;cg01884057;cg09917562		cg11023668;cg01884057;cg09917562		cg01884057;cg09917562			cg11023668;cg01884057
Extreme BMI							cg10635145	cg10635145	cg10635145
Obesity class 1	ADCY3				ADCY3	BDNF		cg10635145;cg24579218	cg11023668;cg09505516;cg04586622;cg01884057;cg10635145;cg24579218;cg09917562;cg05966235	cg05966235	cg01884057;cg09917562;cg05966235			cg11023668;cg04586622;cg01884057				cg05966235	cg05966235
Obesity class 2						BDNF	BDNF		cg10635145;cg24579218
Overweight	ADCY3				ADCY3	BDNF	ADCY3;BDNF;ATP2A1	BDNF		cg05966235	cg15423357;cg01884057;cg09917562;cg05966235			cg11023668;cg04586622;cg15423357;cg01884057				cg05966235	cg05966235
Hip circumference	UQCC		GNA12				ATP2A1		ATP2A1		cg17866778;cg27413008;cg01542023;cg09754948;cg05966235	cg13344095;cg16688681						cg09046979;cg27413008;cg05966235	cg09046979;cg05966235	cg16688681
Waist circumference							ATP2A1		ATP2A1	IL27;NUPR1;ATXN2L;ATP2A1				cg15423357;cg01884057				cg27413008;cg05966235	cg05966235			cg05377527
Waist circumference adjusted for BMI		P4HA2;LOXL1	GNA12							GNA12			cg26856924;cg07507251;cg17372223;cg05564831;cg15001016;cg18693985							cg16688681		cg15001016			cg15001016
Waist hip ratio adjusted for BMI												NT5DC2;CPEB4										cg15001016;cg03785426			cg15001016
Pubertal Growth - total amount of growth across the pubertal growth period					ADCY3		ADCY3		ADCY3
Tanner stage																cg06313718;cg06759629;cg01218619;cg19312667;cg02428792;cg26262055;cg17688837;cg05987787;cg03595199;cg15417244;cg07075299;cg27409771;cg25357022;cg19836589		cg06313718	cg06313718	cg06313718
Tanner stage (males)															APEH;SYNJ2;IDO2;PDZRN4;HTR2A;CTDP1;RAE1			cg06313718	cg06313718	cg06313718
Coronary artery disease (2015)	CELSR2																									cg03951877
Inflammatory bowel disease	INPP5E						ATP2A1		ATP2A1	SBK1;IL27;ATP2A1	IL27;ATP2A1				APEH	APEH			cg21555271;cg23050873;cg18642234;cg06313718;cg00271210;cg20486651;cg23641108;cg11454936;cg24160243;cg18561247;cg17991206;cg25258033;cg20406979;cg17744997;cg23216724;cg20394284;cg14115884;cg14169450;cg14019695;cg05235248;cg16988166;cg12196389;cg23904955;cg17888390;cg07044859;cg14748795;cg03609639;cg17647271;cg09046979;cg04270652;cg05966235;cg08195491;cg20642413;cg14977069	cg17806162;cg18642234;cg06313718;cg20394284;cg14115884;cg23904955;cg14748795;cg03609639;cg17647271;cg10057218		cg10057218						cg21555271
Crohn's disease	INPP5E						ATP2A1		ATP2A1	SBK1;ATP2A1	ATP2A1				APEH	APEH		ATG16L1;SCARNA5;GPX1;APEH;RPS6KA2;RNASET2;GPR31;JAK2;SDCCAG3;INPP5E;NKX2-3;SBK1;SULT1A2;ATP2A1;NOD2;ZGPAT;ARFRP1;LIME1		cg18642234;cg06313718;cg20394284;cg14115884;cg23904955;cg14748795;cg03609639;cg17647271								cg21555271
Ulceritive colitis		GNA12	GNA12							GNA12		GNA12			APEH	APEH		GPX1;APEH;JAK2;SDCCAG3;NKX2-3;GSDMB	GPX1;APEH;JAK2;SDCCAG3;NKX2-3			cg10057218;cg12655416
Cigarettes per day																											cg04140906;cg24631222
HDL	CUGBP1;PTPRJ										PTPMT1		DNAH10					GSDMB		GSDMB;ORMDL3			cg17674042	cg17674042;cg04539111;cg27539214;cg09117114;cg05616858	cg18187658;cg15001016;cg11155735
LDL	PLEC1;MIR661;GRINA;C17orf57																					PACSIN1		cg10583485;cg17826107;cg16723488;cg26112457;cg08253296;cg17674042;cg26893134;cg18764771;cg15226275;cg26557270;cg07427475;cg02331830;cg04255391;cg14598846;cg23299254;cg10173586;cg20680163;cg07980830;cg08085267;cg02886591	cg10583485
Total cholestoral	PLEC1;MIR661;GRINA;C17orf57																					PACSIN1;SLC12A4;ERBB2;PGAP3	DOCK7;EVI5;APOB;PACSIN1;FRK;PLEC1;MIR661;GRINA;C17orf57;TBKBP1		cg10583485;cg10669058
Triglycerides																						GALNT2;CSGALNACT1	DOCK7	DOCK7;CILP2
Migraine	HEY2;CFDP1																PHACTR1
Schizophrenia																					PSMA4;CHRNA5
T2 Diabetes (2015)
