# Supplementary material for: Pleiotropic Effects of Trait-Associated Genetic Variation on DNA Methylation: Utility for Refining GWAS Loci
Source: Am J Hum Genet. 2017 May 18;100(6):954–9. doi: 10.1016/j.ajhg.2017.04.013 (PMC5473725; doi:10.1016/j.ajhg.2017.04.013)
Supplement: Table S5. Gene-Trait Associations Identified with SMR Analysis Using Whole-Blood mQTLs and Blood eQTLs [file mmc6.xlsx]

## Sheet: Table S5
trait	Blood mQTL																						Blood eQTL
	ProbeID	ProbeChr	Gene	Probe_bp	rsID	1000G id	SNP_Chr	SNP_bp	A1	A2	Freq	b_GWAS	se_GWAS	p_GWAS	b_eQTL	se_eQTL	p_eQTL	b_SMR	se_SMR	p_SMR	p_HET	nsnp	ProbeID	ProbeChr	Gene	Probe_bp	rsID	1000G id	SNP_Chr	SNP_bp	A1	A2	Freq	b_GWAS	se_GWAS	p_GWAS	b_eQTL	se_eQTL	p_eQTL	b_SMR	se_SMR	p_SMR	p_HET	nsnp
Crohn's disease	cg17991206	6	RNASET2	167366683	rs444210	6:167390242	6	167390242	A	G	0.451637	-0.163402	0.0229	1.025e-12	-0.034798	0.002542	1.21082e-42	4.69568	0.742135	2.49556e-10	0.415976	216	ILMN_1671565	6	RNASET2	167343095	rs9459854	6:167465882	6	167465882	T	C	0.382704	0.125998	0.0231	4.857e-08	-0.77787	0.016693	0	-0.161978	0.029899	6.04455e-08	0.15482	35
Crohn's disease	cg25258033	6	RNASET2	167368657	rs239934	6:167412048	6	167412048	G	A	0.467262	-0.149402	0.0234	1.656e-10	-0.089841	0.002216	0	1.66296	0.263668	2.84467e-10	0.0513959	324	ILMN_1671565	6	RNASET2	167343095	rs9459854	6:167465882	6	167465882	T	C	0.382704	0.125998	0.0231	4.857e-08	-0.77787	0.016693	0	-0.161978	0.029899	6.04455e-08	0.15482	35
Crohn's disease	cg14977069	20	LIME1	62367698	rs2297440	20:62312299	20	62312299	T	C	0.25	-0.171002	0.0284	1.758e-09	0.026869	0.003039	9.47934e-19	-6.36435	1.27884	6.46908e-07	0.167642	31	ILMN_2183687	20	LIME1	62370428	rs6062509	20:62362563	20	62362563	G	T	0.27833	-0.163402	0.0254	1.209e-10	0.459887	0.019898	3.47968e-118	-0.355309	0.057331	5.73479e-10	0.266872	65
Crohn's disease	cg06653796	20	LIME1	62367805	NA	20:62373983	20	62373983	A	G	0.243304	-0.171702	0.0307	2.302e-08	0.046331	0.004061	3.7508e-30	-3.70598	0.737952	5.1142e-07	0.0513094	56	ILMN_2183687	20	LIME1	62370428	rs6062509	20:62362563	20	62362563	G	T	0.27833	-0.163402	0.0254	1.209e-10	0.459887	0.019898	3.47968e-118	-0.355309	0.057331	5.73479e-10	0.266872	65
Cigarettes per day	cg04140906	15	PSMA4	78833505	rs4461039	15:78817447	15	78817447	T	A	0.188988	-1.0074	0.099	2.585e-24	0.027227	0.002372	1.66358e-30	-37	4.85891	2.63925e-14	0.212588	50	ILMN_1682098	15	PSMA4	78838064	NA	15:78814681	15	78814681	G	A	0.235586	-1.0095	0.0991	2.212e-24	-0.229933	0.023094	2.36585e-23	4.39041	0.61661	1.07739e-12	0.0820559	37
Extreme height	cg14196790	5	SLC22A5	131705035	rs17622208	5:131717050	5	131717050	A	G	0.461078	0.15	0.025	1.8e-09	0.022344	0.001354	3.84755e-61	6.71327	1.19058	1.71392e-08	0.0540555	184	ILMN_1699357	5	SLC22A5	131730982	rs7701414	5:131585958	5	131585958	G	A	0.419483	0.16	0.025	4.8e-10	-0.506171	0.018235	1.40465e-169	-0.316099	0.050686	4.4781e-10	0.673167	88
HDL	cg26468891	11	PTPRJ	48077221	NA	11:48018355	11	48018355	G	A	0.260805	0.0336	0.004	7.71e-17	-0.018846	0.002675	1.84945e-12	-1.78291	0.330288	6.7371e-08	0.0504423	29	ILMN_1731589	11	PTPRJ	48189381	rs7946766	11:48004369	11	48004369	T	C	0.128231	0.0538	0.005	4.967e-24	0.170082	0.0276	7.16646e-10	0.316318	0.059153	8.91881e-08	0.0970403	22
HDL	cg13986417	12	MVK;MMAB	110012484	rs7300998	12:110016450	12	110016450	A	G	0.250744	0.025	0.0038	4.378e-10	-0.025543	0.002372	4.81155e-27	-0.978725	0.17433	1.97458e-08	0.0512944	19	ILMN_1689156	12	MMAB	109993434	rs10774708	12:109893156	12	109893156	A	G	0.456262	-0.0314	0.0034	1.852e-19	0.197102	0.019254	1.35457e-24	-0.159308	0.023232	7.02279e-12	0.0724688	29
HDL	cg04202511	16	NFATC3	68117991	rs7191129	16:67801391	16	67801391	G	A	0.15597	0.0647	0.0066	8.158e-21	0.031249	0.003922	1.619e-15	2.07048	0.334871	6.29303e-10	0.293772	22	ILMN_1685810	16	NFATC3	68255148	rs1125333	16:68227566	16	68227566	A	C	0.140159	0.0742	0.0069	4.281e-25	0.296659	0.028179	6.43632e-26	0.250119	0.033248	5.36049e-14	0.240059	26
Height	cg13109106	1	GTF2B	89333529	rs7554456	1:89344649	1	89344649	T	C	0.375744	-0.025	0.0031	1.8e-15	0.016548	0.002161	1.91823e-14	-1.51075	0.272088	2.81755e-08	0.468888	12	ILMN_1737857	1	GTF2B	89322931	rs6428476	1:89126005	1	89126005	T	A	0.375746	-0.027	0.003	1.2e-19	0.108312	0.019734	4.05136e-08	-0.24928	0.053197	2.7865e-06	0.629448	31
Height	cg19405177	8	PLEC1	145001428	rs7006770	8:145000602	8	145000602	C	T	0.396577	-0.016	0.003	3.2e-07	0.145674	0.003959	2.03593e-296	-0.109834	0.020809	1.30472e-07	0.122616	28	ILMN_1744268	8	PLEC1	144989738	rs11136341	8:145043543	8	145043543	G	A	0.390656	-0.019	0.0033	1.4e-08	-0.302817	0.019524	2.96572e-54	0.062744	0.011624	6.7511e-08	0.465973	31
Height	cg04757492	8	PLEC1	145003862	rs6993953	8:145000321	8	145000321	T	C	0.398065	-0.015	0.003	6.8e-07	0.070959	0.003513	1.04886e-90	-0.211389	0.043554	1.21314e-06	0.0558475	28	ILMN_1744268	8	PLEC1	144989738	rs11136341	8:145043543	8	145043543	G	A	0.390656	-0.019	0.0033	1.4e-08	-0.302817	0.019524	2.96572e-54	0.062744	0.011624	6.7511e-08	0.465973	31
Height	cg08090367	8	PLEC1	145005311	rs6993953	8:145000321	8	145000321	T	C	0.398065	-0.015	0.003	6.8e-07	0.033713	0.001783	1.02458e-79	-0.444928	0.092045	1.33947e-06	0.0648035	28	ILMN_1744268	8	PLEC1	144989738	rs11136341	8:145043543	8	145043543	G	A	0.390656	-0.019	0.0033	1.4e-08	-0.302817	0.019524	2.96572e-54	0.062744	0.011624	6.7511e-08	0.465973	31
Height	cg07427475	8	PLEC1	145008110	rs11777239	8:145031265	8	145031265	A	G	0.392857	-0.018	0.003	3.1e-09	-0.137336	0.003071	0	0.131066	0.02204	2.73585e-09	0.413091	27	ILMN_1744268	8	PLEC1	144989738	rs11136341	8:145043543	8	145043543	G	A	0.390656	-0.019	0.0033	1.4e-08	-0.302817	0.019524	2.96572e-54	0.062744	0.011624	6.7511e-08	0.465973	31
Height	cg02331830	8	PLEC1	145008288	rs11777239	8:145031265	8	145031265	A	G	0.392857	-0.018	0.003	3.1e-09	-0.200149	0.003423	0	0.089933	0.015068	2.392e-09	0.405733	27	ILMN_1744268	8	PLEC1	144989738	rs11136341	8:145043543	8	145043543	G	A	0.390656	-0.019	0.0033	1.4e-08	-0.302817	0.019524	2.96572e-54	0.062744	0.011624	6.7511e-08	0.465973	31
Height	cg04255391	8	PLEC1	145008397	rs11780978	8:145034852	8	145034852	A	G	0.393601	-0.018	0.003	1.5e-09	-0.103641	0.002973	2.92578e-266	0.173677	0.029372	3.35814e-09	0.396755	27	ILMN_1744268	8	PLEC1	144989738	rs11136341	8:145043543	8	145043543	G	A	0.390656	-0.019	0.0033	1.4e-08	-0.302817	0.019524	2.96572e-54	0.062744	0.011624	6.7511e-08	0.465973	31
Height	cg14598846	8	PLEC1	145008909	rs11780978	8:145034852	8	145034852	A	G	0.393601	-0.018	0.003	1.5e-09	-0.095331	0.001878	0	0.188815	0.031688	2.54539e-09	0.474966	27	ILMN_1744268	8	PLEC1	144989738	rs11136341	8:145043543	8	145043543	G	A	0.390656	-0.019	0.0033	1.4e-08	-0.302817	0.019524	2.96572e-54	0.062744	0.011624	6.7511e-08	0.465973	31
Height	cg23299254	8	PLEC1	145008957	rs6993022	8:145040108	8	145040108	C	T	0.395089	-0.018	0.003	1.4e-09	-0.040724	0.002289	8.6865e-71	0.442004	0.077745	1.30582e-08	0.444087	27	ILMN_1744268	8	PLEC1	144989738	rs11136341	8:145043543	8	145043543	G	A	0.390656	-0.019	0.0033	1.4e-08	-0.302817	0.019524	2.96572e-54	0.062744	0.011624	6.7511e-08	0.465973	31
Height	cg10173586	8	PLEC1;MIR661	145020593	rs11777239	8:145031265	8	145031265	A	G	0.392857	-0.018	0.003	3.1e-09	0.089595	0.002045	0	-0.200903	0.033796	2.773e-09	0.319956	27	ILMN_1744268	8	PLEC1	144989738	rs11136341	8:145043543	8	145043543	G	A	0.390656	-0.019	0.0033	1.4e-08	-0.302817	0.019524	2.96572e-54	0.062744	0.011624	6.7511e-08	0.465973	31
Height	cg20680163	8	PLEC1	145033743	rs11780978	8:145034852	8	145034852	A	G	0.393601	-0.018	0.003	1.5e-09	0.023365	0.002351	2.85679e-23	-0.770378	0.149984	2.80054e-07	0.40893	18	ILMN_1744268	8	PLEC1	144989738	rs11136341	8:145043543	8	145043543	G	A	0.390656	-0.019	0.0033	1.4e-08	-0.302817	0.019524	2.96572e-54	0.062744	0.011624	6.7511e-08	0.465973	31
Height	cg07980830	8	GRINA	145063362	NA	8:145058986	8	145058986	G	A	0.409226	-0.016	0.0031	3.4e-07	0.080579	0.002354	6.8771e-257	-0.198564	0.038906	3.33213e-07	0.0910545	31	ILMN_1796490	8	GRINA	145067276	NA	8:145058986	8	145058986	G	A	0.392644	-0.016	0.0031	3.4e-07	-0.483393	0.018563	1.72848e-149	0.033099	0.006538	4.13136e-07	0.0991233	39
Height	cg13741927	9	INPP5E	139327495	rs11145760	9:139382594	9	139382594	A	G	0.453125	0.021	0.003	4.1e-12	0.063165	0.002547	9.40164e-136	0.332462	0.049351	1.61974e-11	0.258869	48	ILMN_1811301	9	INPP5E	139323337	NA	9:139327439	9	139327439	G	A	0.414513	0.021	0.003	3.5e-12	-0.799872	0.016165	0	-0.026254	0.003788	4.17904e-12	0.144571	54
Height	cg14169450	9	INPP5E	139327907	rs8413	9:139323311	9	139323311	C	T	0.41369	0.023	0.003	2.6e-14	0.011827	0.001513	5.36632e-15	1.94472	0.355273	4.40295e-08	0.278769	14	ILMN_1811301	9	INPP5E	139323337	NA	9:139327439	9	139327439	G	A	0.414513	0.021	0.003	3.5e-12	-0.799872	0.016165	0	-0.026254	0.003788	4.17904e-12	0.144571	54
Height	cg14019695	9	INPP5E	139328340	rs8413	9:139323311	9	139323311	C	T	0.41369	0.023	0.003	2.6e-14	0.01148	0.001294	7.18994e-19	2.00349	0.34538	6.59856e-09	0.366023	15	ILMN_1811301	9	INPP5E	139323337	NA	9:139327439	9	139327439	G	A	0.414513	0.021	0.003	3.5e-12	-0.799872	0.016165	0	-0.026254	0.003788	4.17904e-12	0.144571	54
Height	cg21025488	13	CDC16	115000149	rs9285061	13:115045729	13	115045729	G	T	0.241815	-0.022	0.0035	1.1e-10	-0.036942	0.002386	4.43262e-54	0.595533	0.102253	5.74115e-09	0.637823	30	ILMN_2256765	13	CDC16	115037999	NA	13:114999838	13	114999838	G	A	0.258449	-0.022	0.0034	1.8e-10	0.881176	0.019475	0	-0.024967	0.003898	1.49955e-10	0.127241	59
Height	cg24890222	13	CDC16	115000162	rs6560947	13:115003468	13	115003468	G	C	0.24256	-0.022	0.0034	2.1e-10	-0.037059	0.002729	5.43113e-42	0.593651	0.101632	5.18262e-09	0.531564	14	ILMN_2256765	13	CDC16	115037999	NA	13:114999838	13	114999838	G	A	0.258449	-0.022	0.0034	1.8e-10	0.881176	0.019475	0	-0.024967	0.003898	1.49955e-10	0.127241	59
Height	cg02115394	13	CDC16	115000168	rs9285061	13:115045729	13	115045729	G	T	0.241815	-0.022	0.0035	1.1e-10	-0.019758	0.001568	2.16955e-36	1.11347	0.197969	1.86077e-08	0.626281	14	ILMN_2256765	13	CDC16	115037999	NA	13:114999838	13	114999838	G	A	0.258449	-0.022	0.0034	1.8e-10	0.881176	0.019475	0	-0.024967	0.003898	1.49955e-10	0.127241	59
Height	cg24704211	13	CDC16	115000206	rs9285061	13:115045729	13	115045729	G	T	0.241815	-0.022	0.0035	1.1e-10	-0.029149	0.002004	6.23351e-48	0.754745	0.130805	7.9271e-09	0.714477	31	ILMN_2256765	13	CDC16	115037999	NA	13:114999838	13	114999838	G	A	0.258449	-0.022	0.0034	1.8e-10	0.881176	0.019475	0	-0.024967	0.003898	1.49955e-10	0.127241	59
Height	cg04718414	13	CDC16	115000211	rs9285061	13:115045729	13	115045729	G	T	0.241815	-0.022	0.0035	1.1e-10	-0.014092	0.001207	1.61721e-31	1.56117	0.282052	3.11119e-08	0.606142	11	ILMN_2256765	13	CDC16	115037999	NA	13:114999838	13	114999838	G	A	0.258449	-0.022	0.0034	1.8e-10	0.881176	0.019475	0	-0.024967	0.003898	1.49955e-10	0.127241	59
Height	cg22958605	13	CDC16	115000234	rs6560947	13:115003468	13	115003468	G	C	0.24256	-0.022	0.0034	2.1e-10	-0.013366	0.001187	2.03716e-29	1.64594	0.293374	2.01863e-08	0.749703	11	ILMN_2256765	13	CDC16	115037999	NA	13:114999838	13	114999838	G	A	0.258449	-0.022	0.0034	1.8e-10	0.881176	0.019475	0	-0.024967	0.003898	1.49955e-10	0.127241	59
Height	cg26396452	14	MAX	65542826	rs2151755	14:65578874	14	65578874	T	C	0.415179	-0.021	0.003	3.7e-12	0.050584	0.001548	3.14106e-234	-0.415149	0.060652	7.66218e-12	0.254526	81	ILMN_1802457	14	MAX	65550722	rs2296316	14:65520246	14	65520246	C	T	0.461233	-0.02	0.0029	8.3e-12	-0.280945	0.019141	8.93329e-49	0.071188	0.011405	4.32345e-10	0.19735	70
Height	cg16583315	14	MAX	65563665	rs4902361	14:65548470	14	65548470	T	G	0.392113	-0.02	0.003	5.9e-11	-0.031083	0.001947	2.34026e-57	0.643446	0.104597	7.66599e-10	0.158035	39	ILMN_1802457	14	MAX	65550722	rs2296316	14:65520246	14	65520246	C	T	0.461233	-0.02	0.0029	8.3e-12	-0.280945	0.019141	8.93329e-49	0.071188	0.011405	4.32345e-10	0.19735	70
Height	cg27144592	16	NARFL	783916	rs11648796	16:792190	16	792190	G	A	0.180804	0.033	0.0038	1.4e-18	0.087432	0.003942	5.41989e-109	0.377436	0.046675	6.14266e-16	0.136315	46	ILMN_1813833	16	NARFL	780037	rs11648796	16:792190	16	792190	G	A	0.267396	0.033	0.0038	1.4e-18	0.195719	0.023285	4.2652e-17	0.168609	0.027917	1.54433e-09	0.365555	44
Height	cg14752227	20	UQCC	34000481	rs143384	20:34025756	20	34025756	G	A	0.371622	0.075	0.0032	1.1e-121	0.059386	0.006119	2.86037e-22	1.26292	0.140841	3.04794e-19	0.195036	53	ILMN_1724734	20	UQCC	33962023	rs1540927	20:33931344	20	33931344	A	G	0.378728	0.067	0.003	2.6e-111	-0.133807	0.019824	1.47929e-11	-0.500721	0.077496	1.03834e-10	0.0811431	14
Inflammatory bowel disease	cg06313718	3	APEH	49714199	rs9858213	3:49731861	3	49731861	T	G	0.322173	0.178999	0.0183	1.722e-22	-0.031473	0.002192	9.42399e-47	-5.6874	0.703549	6.27399e-16	0.801933	535	ILMN_1718023	3	APEH	49720757	rs9823546	3:49705512	3	49705512	A	T	0.324056	0.175104	0.0177	5.868e-23	0.228871	0.021119	2.28979e-27	0.765077	0.104712	2.74287e-13	0.0987262	23
Inflammatory bowel disease	cg17991206	6	RNASET2	167366683	rs444210	6:167390242	6	167390242	A	G	0.451637	-0.109502	0.0168	7.391e-11	-0.034798	0.002542	1.21082e-42	3.14677	0.534729	3.9854e-09	0.452226	216	ILMN_1671565	6	RNASET2	167343095	rs9459854	6:167465882	6	167465882	T	C	0.382704	0.076303	0.017	6.982e-06	-0.77787	0.016693	0	-0.098093	0.021956	7.90429e-06	0.122608	35
Inflammatory bowel disease	cg25258033	6	RNASET2	167368657	rs239934	6:167412048	6	167412048	G	A	0.467262	-0.0966	0.0171	1.764e-08	-0.089841	0.002216	0	1.07523	0.192174	2.20487e-08	0.13838	324	ILMN_1671565	6	RNASET2	167343095	rs9459854	6:167465882	6	167465882	T	C	0.382704	0.076303	0.017	6.982e-06	-0.77787	0.016693	0	-0.098093	0.021956	7.90429e-06	0.122608	35
Inflammatory bowel disease	cg07780782	17	STAT3	40465546	rs9909659	17:40473835	17	40473835	A	G	0.189732	-0.118603	0.0217	4.31e-08	-0.029222	0.00255	2.09788e-30	4.05872	0.822729	8.0874e-07	0.0974484	91	ILMN_1663618	17	STAT3	40465879	NA	17:40271757	17	40271757	A	G	0.331014	-0.099798	0.0192	2.006e-07	-0.194079	0.020879	1.46631e-20	0.514215	0.113345	5.71371e-06	0.0584257	9
Inflammatory bowel disease	cg06270615	17	STAT3	40516068	rs1905340	17:40520390	17	40520390	A	C	0.274554	-0.124306	0.019	5.618e-11	-0.038143	0.001614	2.01857e-123	3.25894	0.51687	2.87931e-10	0.066045	181	ILMN_1663618	17	STAT3	40465879	NA	17:40271757	17	40271757	A	G	0.331014	-0.099798	0.0192	2.006e-07	-0.194079	0.020879	1.46631e-20	0.514215	0.113345	5.71371e-06	0.0584257	9
LDL	cg07427475	8	PLEC1	145008110	rs11777239	8:145031265	8	145031265	A	G	0.392857	0.038	0.0056	1.664e-10	-0.137336	0.003071	0	-0.276694	0.041243	1.9608e-11	0.200456	26	ILMN_1744268	8	PLEC1	144989738	rs11136341	8:145043543	8	145043543	G	A	0.390656	0.0447	0.0062	7.112e-12	-0.302817	0.019524	2.96572e-54	-0.147614	0.022578	6.2405e-11	0.090724	27
LDL	cg02331830	8	PLEC1	145008288	rs11777239	8:145031265	8	145031265	A	G	0.392857	0.038	0.0056	1.664e-10	-0.200149	0.003423	0	-0.189859	0.028167	1.57855e-11	0.197907	26	ILMN_1744268	8	PLEC1	144989738	rs11136341	8:145043543	8	145043543	G	A	0.390656	0.0447	0.0062	7.112e-12	-0.302817	0.019524	2.96572e-54	-0.147614	0.022578	6.2405e-11	0.090724	27
LDL	cg04255391	8	PLEC1	145008397	rs11780978	8:145034852	8	145034852	A	G	0.393601	0.0378	0.0056	1.65e-10	-0.103641	0.002973	2.92578e-266	-0.364721	0.055036	3.42772e-11	0.187324	26	ILMN_1744268	8	PLEC1	144989738	rs11136341	8:145043543	8	145043543	G	A	0.390656	0.0447	0.0062	7.112e-12	-0.302817	0.019524	2.96572e-54	-0.147614	0.022578	6.2405e-11	0.090724	27
LDL	cg14598846	8	PLEC1	145008909	rs11780978	8:145034852	8	145034852	A	G	0.393601	0.0378	0.0056	1.65e-10	-0.095331	0.001878	0	-0.396512	0.05926	2.21506e-11	0.232076	26	ILMN_1744268	8	PLEC1	144989738	rs11136341	8:145043543	8	145043543	G	A	0.390656	0.0447	0.0062	7.112e-12	-0.302817	0.019524	2.96572e-54	-0.147614	0.022578	6.2405e-11	0.090724	27
LDL	cg23299254	8	PLEC1	145008957	rs6993022	8:145040108	8	145040108	C	T	0.395089	0.0371	0.0056	2.323e-10	-0.040724	0.002289	8.6865e-71	-0.91102	0.14674	5.35251e-10	0.186664	26	ILMN_1744268	8	PLEC1	144989738	rs11136341	8:145043543	8	145043543	G	A	0.390656	0.0447	0.0062	7.112e-12	-0.302817	0.019524	2.96572e-54	-0.147614	0.022578	6.2405e-11	0.090724	27
LDL	cg10173586	8	PLEC1;MIR661	145020593	rs11777239	8:145031265	8	145031265	A	G	0.392857	0.038	0.0056	1.664e-10	0.089595	0.002045	0	0.424129	0.063249	2.00387e-11	0.139765	26	ILMN_1744268	8	PLEC1	144989738	rs11136341	8:145043543	8	145043543	G	A	0.390656	0.0447	0.0062	7.112e-12	-0.302817	0.019524	2.96572e-54	-0.147614	0.022578	6.2405e-11	0.090724	27
LDL	cg20680163	8	PLEC1	145033743	rs11780978	8:145034852	8	145034852	A	G	0.393601	0.0378	0.0056	1.65e-10	0.023365	0.002351	2.85679e-23	1.61779	0.289734	2.35418e-08	0.186957	18	ILMN_1744268	8	PLEC1	144989738	rs11136341	8:145043543	8	145043543	G	A	0.390656	0.0447	0.0062	7.112e-12	-0.302817	0.019524	2.96572e-54	-0.147614	0.022578	6.2405e-11	0.090724	27
LDL	cg07980830	8	GRINA	145063362	NA	8:145058986	8	145058986	G	A	0.409226	0.0372	0.006	2.267e-09	0.080579	0.002354	6.8771e-257	0.46166	0.075672	1.05558e-09	0.194081	28	ILMN_1796490	8	GRINA	145067276	NA	8:145058986	8	145058986	G	A	0.392644	0.0372	0.006	2.267e-09	-0.483393	0.018563	1.72848e-149	-0.076956	0.012759	1.62542e-09	0.440989	34
Schizophrenia	cg00376283	12	ABCB9	123451042	rs1611973	12:123622731	12	123622731	C	G	0.292411	0.076804	0.0115	2.167e-11	-0.009935	0.001298	1.92931e-14	-7.7309	1.53617	4.83934e-07	0.0894396	55	ILMN_2343048	12	ABCB9	123413593	rs4148863	12:123569375	12	123569375	A	G	0.309145	0.075497	0.0114	3.609e-11	0.270816	0.021033	6.1771e-38	0.278776	0.047337	3.8808e-09	0.251899	11
Schizophrenia	cg04140906	15	PSMA4	78833505	rs905739	15:78845110	15	78845110	G	A	0.188988	-0.079199	0.0126	3.585e-10	0.027227	0.002372	1.66358e-30	-2.90885	0.527603	3.52113e-08	0.456473	113	ILMN_1682098	15	PSMA4	78838064	NA	15:78814681	15	78814681	G	A	0.235586	-0.074903	0.0126	2.839e-09	-0.229933	0.023094	2.36585e-23	0.325762	0.063823	3.32338e-07	0.458595	36
Tanner stage	cg06313718	3	APEH	49714199	rs9858213	3:49731861	3	49731861	T	G	0.322173	-0.076683	0.014415	0.001866	-0.031473	0.002192	9.42399e-47	2.43647	0.488435	6.09071e-07	0.444267	172	ILMN_1718023	3	APEH	49720757	rs9823546	3:49705512	3	49705512	A	T	0.324056	-0.079408	0.01429	0.001019	0.228871	0.021119	2.28979e-27	-0.346955	0.070166	7.62395e-07	0.164253	23
Tanner stage (males)	cg06313718	3	APEH	49714199	rs9858213	3:49731861	3	49731861	T	G	0.322173	-0.076683	0.014415	0.001866	-0.031473	0.002192	9.42399e-47	2.43647	0.488435	6.09071e-07	0.444267	172	ILMN_1718023	3	APEH	49720757	rs9823546	3:49705512	3	49705512	A	T	0.324056	-0.079408	0.01429	0.001019	0.228871	0.021119	2.28979e-27	-0.346955	0.070166	7.62395e-07	0.164253	23
Total cholestoral	cg19405177	8	PLEC1	145001428	rs7006770	8:145000602	8	145000602	C	T	0.396577	0.0311	0.0055	1.982e-07	0.145674	0.003959	2.03593e-296	0.21349	0.038199	2.28456e-08	0.0967053	27	ILMN_1744268	8	PLEC1	144989738	rs11136341	8:145043543	8	145043543	G	A	0.390656	0.0382	0.0061	6.094e-09	-0.302817	0.019524	2.96572e-54	-0.126149	0.021724	6.36621e-09	0.166251	27
Total cholestoral	cg04757492	8	PLEC1	145003862	rs6993953	8:145000321	8	145000321	T	C	0.398065	0.0322	0.0054	6.078e-08	0.070959	0.003513	1.04886e-90	0.453783	0.079348	1.07209e-08	0.0588658	27	ILMN_1744268	8	PLEC1	144989738	rs11136341	8:145043543	8	145043543	G	A	0.390656	0.0382	0.0061	6.094e-09	-0.302817	0.019524	2.96572e-54	-0.126149	0.021724	6.36621e-09	0.166251	27
Total cholestoral	cg22822867	8	PLEC1	145004144	rs6993953	8:145000321	8	145000321	T	C	0.398065	0.0322	0.0054	6.078e-08	0.061377	0.002931	2.1653e-97	0.524629	0.091478	9.74928e-09	0.0735317	27	ILMN_1744268	8	PLEC1	144989738	rs11136341	8:145043543	8	145043543	G	A	0.390656	0.0382	0.0061	6.094e-09	-0.302817	0.019524	2.96572e-54	-0.126149	0.021724	6.36621e-09	0.166251	27
Total cholestoral	cg08090367	8	PLEC1	145005311	rs6993953	8:145000321	8	145000321	T	C	0.398065	0.0322	0.0054	6.078e-08	0.033713	0.001783	1.02458e-79	0.955111	0.167952	1.29439e-08	0.0760029	27	ILMN_1744268	8	PLEC1	144989738	rs11136341	8:145043543	8	145043543	G	A	0.390656	0.0382	0.0061	6.094e-09	-0.302817	0.019524	2.96572e-54	-0.126149	0.021724	6.36621e-09	0.166251	27
Total cholestoral	cg07427475	8	PLEC1	145008110	rs11777239	8:145031265	8	145031265	A	G	0.392857	0.0329	0.0055	4.857e-08	-0.137336	0.003071	0	-0.239559	0.040405	3.04772e-09	0.448702	26	ILMN_1744268	8	PLEC1	144989738	rs11136341	8:145043543	8	145043543	G	A	0.390656	0.0382	0.0061	6.094e-09	-0.302817	0.019524	2.96572e-54	-0.126149	0.021724	6.36621e-09	0.166251	27
Total cholestoral	cg02331830	8	PLEC1	145008288	rs11777239	8:145031265	8	145031265	A	G	0.392857	0.0329	0.0055	4.857e-08	-0.200149	0.003423	0	-0.164378	0.027623	2.66888e-09	0.449954	26	ILMN_1744268	8	PLEC1	144989738	rs11136341	8:145043543	8	145043543	G	A	0.390656	0.0382	0.0061	6.094e-09	-0.302817	0.019524	2.96572e-54	-0.126149	0.021724	6.36621e-09	0.166251	27
Total cholestoral	cg04255391	8	PLEC1	145008397	rs11780978	8:145034852	8	145034852	A	G	0.393601	0.0323	0.0054	5.624e-08	-0.103641	0.002973	2.92578e-266	-0.311653	0.052864	3.73932e-09	0.348075	26	ILMN_1744268	8	PLEC1	144989738	rs11136341	8:145043543	8	145043543	G	A	0.390656	0.0382	0.0061	6.094e-09	-0.302817	0.019524	2.96572e-54	-0.126149	0.021724	6.36621e-09	0.166251	27
Total cholestoral	cg14598846	8	PLEC1	145008909	rs11780978	8:145034852	8	145034852	A	G	0.393601	0.0323	0.0054	5.624e-08	-0.095331	0.001878	0	-0.338818	0.057036	2.84367e-09	0.451235	26	ILMN_1744268	8	PLEC1	144989738	rs11136341	8:145043543	8	145043543	G	A	0.390656	0.0382	0.0061	6.094e-09	-0.302817	0.019524	2.96572e-54	-0.126149	0.021724	6.36621e-09	0.166251	27
Total cholestoral	cg23299254	8	PLEC1	145008957	rs6993022	8:145040108	8	145040108	C	T	0.395089	0.0318	0.0054	8.463e-08	-0.040724	0.002289	8.6865e-71	-0.780875	0.139679	2.26409e-08	0.387795	26	ILMN_1744268	8	PLEC1	144989738	rs11136341	8:145043543	8	145043543	G	A	0.390656	0.0382	0.0061	6.094e-09	-0.302817	0.019524	2.96572e-54	-0.126149	0.021724	6.36621e-09	0.166251	27
Total cholestoral	cg10173586	8	PLEC1;MIR661	145020593	rs11777239	8:145031265	8	145031265	A	G	0.392857	0.0329	0.0055	4.857e-08	0.089595	0.002045	0	0.367206	0.061957	3.08862e-09	0.361954	26	ILMN_1744268	8	PLEC1	144989738	rs11136341	8:145043543	8	145043543	G	A	0.390656	0.0382	0.0061	6.094e-09	-0.302817	0.019524	2.96572e-54	-0.126149	0.021724	6.36621e-09	0.166251	27
Total cholestoral	cg20680163	8	PLEC1	145033743	rs11780978	8:145034852	8	145034852	A	G	0.393601	0.0323	0.0054	5.624e-08	0.023365	0.002351	2.85679e-23	1.3824	0.269749	2.97908e-07	0.248507	18	ILMN_1744268	8	PLEC1	144989738	rs11136341	8:145043543	8	145043543	G	A	0.390656	0.0382	0.0061	6.094e-09	-0.302817	0.019524	2.96572e-54	-0.126149	0.021724	6.36621e-09	0.166251	27
Total cholestoral	cg07980830	8	GRINA	145063362	NA	8:145058986	8	145058986	G	A	0.409226	0.0299	0.0058	2.85e-06	0.080579	0.002354	6.8771e-257	0.371066	0.072791	3.43792e-07	0.0835463	28	ILMN_1796490	8	GRINA	145067276	NA	8:145058986	8	145058986	G	A	0.392644	0.0299	0.0058	2.85e-06	-0.483393	0.018563	1.72848e-149	-0.061854	0.012231	4.25839e-07	0.275534	34
Ulceritive colitis	cg06313718	3	APEH	49714199	rs9858213	3:49731861	3	49731861	T	G	0.322173	0.179802	0.0231	6.286e-15	-0.031473	0.002192	9.42399e-47	-5.71289	0.834869	7.76275e-12	0.757147	535	ILMN_1718023	3	APEH	49720757	rs9823546	3:49705512	3	49705512	A	T	0.324056	0.176899	0.0223	2.286e-15	0.228871	0.021119	2.28979e-27	0.772918	0.120748	1.54271e-10	0.220135	23
