# Supplementary material for: Pleiotropic Effects of Trait-Associated Genetic Variation on DNA Methylation: Utility for Refining GWAS Loci
Source: Am J Hum Genet. 2017 May 18;100(6):954–9. doi: 10.1016/j.ajhg.2017.04.013 (PMC5473725; doi:10.1016/j.ajhg.2017.04.013)
Supplement: Table S6. DNA Methylation Sites Associated through mQTLs Identified in Both Whole Blood and Fetal Brain [file mmc7.xlsx]

## Sheet: Table S6
trait	ProbeID	ProbeChr	Gene	Probe_bp	DNA methylation in Blood																		DNA methylation in fetal brain
					rsID	1000G id	SNP_Chr	SNP_bp	A1	A2	Freq	b_GWAS	se_GWAS	p_GWAS	b_eQTL	se_eQTL	p_eQTL	b_SMR	se_SMR	p_SMR	p_HET	nsnp	rsID	1000G id	SNP_Chr	SNP_bp	A1	A2	Freq	b_GWAS	se_GWAS	p_GWAS	b_eQTL	se_eQTL	p_eQTL	b_SMR	se_SMR	p_SMR	p_HET	nsnp
Crohn's disease	cg02405213	9	JAK2	5042618	rs7038763	9:5076399	9	5076399	C	T	0.259673	0.149196	0.0255	4.707e-09	-0.128294	0.003906	1.40549e-236	-1.16292	0.201891	8.40387e-09	0.270454	226	rs57299248	9:5062932	9	5062932	G	C	0.367725	0.148697	0.0254	4.995e-09	-0.133737	0.007892	2.03895e-64	-1.11186	0.200938	3.14155e-08	0.141477	413
Crohn's disease	cg09788492	10	NKX2-3	101292477	rs6584283	10:101290301	10	101290301	T	C	0.47619	0.204002	0.023	8.68e-19	-0.007421	0.000698	2.18366e-26	-27.4908	4.03682	9.75827e-12	0.106855	29	rs7893840	10:101293341	10	101293341	C	T	0.497354	-0.202598	0.0229	7.792e-19	0.015354	0.001955	4.0096e-15	-13.1949	2.24642	4.26093e-09	0.675898	38
Crohn's disease	cg17647271	11		76299819	rs4494327	11:76294836	11	76294836	A	T	0.499256	-0.165405	0.0234	1.435e-12	-0.088372	0.003092	1.2246e-179	1.87169	0.272769	6.79801e-12	0.0946407	183	rs2155219	11:76299194	11	76299194	G	T	0.486772	-0.1678	0.0233	6.507e-13	0.084744	0.005474	4.69202e-54	-1.98008	0.303242	6.58953e-11	0.107039	70
Cigarettes per day	cg24631222	15	CHRNA5	78858424	NA	15:78802586	15	78802586	A	G	0.1875	-1.0051	0.101	2.444e-23	0.023276	0.002283	2.04374e-24	-43.1823	6.06323	1.06374e-12	0.0869923	30	NA	15:78802586	15	78802586	A	G	0.216931	-1.0051	0.101	2.444e-23	0.036854	0.004306	1.14382e-17	-27.2724	4.20297	8.64996e-11	0.0844491	31
HDL	cg13986417	12	MVK;MMAB;MVK	110012484	rs7300998	12:110016450	12	110016450	A	G	0.250744	0.025	0.0038	4.378e-10	-0.025543	0.002372	4.81155e-27	-0.978725	0.17433	1.97458e-08	0.0512944	19	NA	12:110006512	12	110006512	G	A	0.296296	0.0248	0.0038	5.176e-10	-0.042719	0.005963	7.84861e-13	-0.580535	0.120332	1.40386e-06	0.339088	17
HDL	cg27539214	16	SLC12A4;SLC12A4;SLC12A4;SLC12A4;SLC12A4	67997921	rs1124324	16:67897487	16	67897487	T	C	0.115327	0.0828	0.0051	1.823e-53	-0.105072	0.003147	1.88077e-244	-0.788029	0.053971	2.77359e-48	0.175212	190	rs16942887	16:67928042	16	67928042	A	G	0.161376	0.0831	0.0051	8.281e-54	-0.058751	0.006717	2.20664e-18	-1.41443	0.183545	1.29612e-14	0.535185	46
Height	cg25205988	1	CHD1L	146714368	NA	1:146747153	1	146747153	T	C	0.133929	-0.026	0.0042	1e-09	-0.015938	0.000759	7.53925e-98	1.63131	0.274737	2.89037e-09	0.122071	72	NA	1:146747153	1	146747153	T	C	0.216931	-0.026	0.0042	1e-09	-0.036506	0.001906	9.33452e-82	0.712215	0.120911	3.85239e-09	0.0818432	35
Height	cg13341536	3	CCDC66;CCDC66;CCDC66	56590940	rs10212341	3:56669148	3	56669148	T	C	0.318927	-0.02	0.0032	2.1e-10	-0.003375	0.000384	1.55962e-18	5.92542	1.1635	3.52933e-07	0.0979706	59	rs17056859	3:56535107	3	56535107	G	A	0.425926	-0.022	0.0031	3e-12	-0.003939	0.000534	1.65053e-13	5.58459	1.09212	3.16214e-07	0.383661	60
Height	cg22773661	4	ZAR1	48492225	rs17472113	4:48495662	4	48495662	A	T	0.295387	0.021	0.0033	1.1e-10	0.035307	0.00151	7.42639e-121	0.594789	0.096868	8.24234e-10	0.173409	209	rs9993088	4:48494546	4	48494546	A	C	0.335979	0.021	0.0033	1.1e-10	0.071463	0.006135	2.34252e-31	0.293858	0.05262	2.34264e-08	0.17955	45
Height	cg05901451	6	HEY2;HEY2	126070800	NA	6:126079968	6	126079968	G	A	0.485119	-0.018	0.0029	8.3e-10	0.029349	0.001541	8.00558e-81	-0.613303	0.103928	3.60789e-09	0.37832	93	NA	6:126079968	6	126079968	A	G	0.415344	0.018	0.0029	8.3e-10	-0.02727	0.002628	3.20792e-25	-0.660067	0.123921	1.00111e-07	0.359415	11
Height	cg10911889	6	HEY2;HEY2	126070802	NA	6:126116953	6	126116953	A	G	0.491815	-0.018	0.003	4.5e-09	-0.006077	0.000717	2.40559e-17	2.96209	0.604943	9.75682e-07	0.764302	11	NA	6:126079968	6	126079968	A	G	0.415344	0.018	0.0029	8.3e-10	0.008887	0.000962	2.43523e-20	2.02535	0.393074	2.56935e-07	0.632788	21
Height	cg17761419	8		57350749	rs8181029	8:57350945	8	57350945	T	C	0.449405	0.016	0.0029	3.1e-08	-0.050238	0.003574	7.18269e-45	-0.318482	0.062013	2.81064e-07	0.0934652	120	rs8181029	8:57350945	8	57350945	T	C	0.362434	0.016	0.0029	3.1e-08	-0.047096	0.005784	3.88947e-16	-0.339732	0.074382	4.93862e-06	0.237862	29
Height	cg07080864	8	PENK;PENK	57359956	rs2576577	8:57362906	8	57362906	T	C	0.453125	0.017	0.003	9e-09	-0.075618	0.002513	7.50973e-199	-0.224815	0.040371	2.56577e-08	0.0721853	106	NA	8:57380064	8	57380064	G	A	0.388889	0.017	0.003	7.2e-09	-0.075275	0.003966	2.53797e-80	-0.225839	0.041592	5.64143e-08	0.102166	75
Height	cg09015433	8	PENK;PENK	57359970	rs2576577	8:57362906	8	57362906	T	C	0.453125	0.017	0.003	9e-09	-0.103242	0.003567	3.34227e-184	-0.164662	0.02961	2.68094e-08	0.0701154	106	NA	8:57317499	8	57317499	G	C	0.391534	0.016	0.0029	2.4e-08	-0.088534	0.007034	2.4914e-36	-0.180723	0.035765	4.34653e-07	0.610022	62
Height	cg23350294	8	PENK;PENK	57359992	rs2576577	8:57362906	8	57362906	T	C	0.453125	0.017	0.003	9e-09	-0.066549	0.003268	3.57552e-92	-0.25545	0.046792	4.78231e-08	0.0801912	106	NA	8:57380064	8	57380064	G	A	0.388889	0.017	0.003	7.2e-09	-0.073275	0.005623	8.20266e-39	-0.232003	0.044646	2.03018e-07	0.488193	53
Height	cg07980830	8	GRINA;GRINA	145063362	NA	8:145058986	8	145058986	G	A	0.409226	-0.016	0.0031	3.4e-07	0.080579	0.002354	6.8771e-257	-0.198564	0.038906	3.33213e-07	0.0910545	31	rs11783655	8:145037573	8	145037573	A	T	0.301587	-0.018	0.003	1.2e-09	0.046286	0.004453	2.62558e-25	-0.388885	0.074837	2.03151e-07	0.821899	30
Height	cg09580214	11	PSMC3	47448534	rs4752837	11:47465955	11	47465955	G	A	0.312126	0.029	0.0032	6.2e-19	-0.108268	0.004269	7.04067e-142	-0.267854	0.031387	1.41434e-17	0.0795419	401	rs3781626	11:47442893	11	47442893	T	A	0.298942	-0.025	0.0031	1.3e-15	0.087189	0.007315	9.41124e-33	-0.286735	0.042929	2.40101e-11	0.393502	90
Height	cg21025488	13	CDC16;CDC16	115000149	rs9285061	13:115045729	13	115045729	G	T	0.241815	-0.022	0.0035	1.1e-10	-0.036942	0.002386	4.43262e-54	0.595533	0.102253	5.74115e-09	0.637823	30	rs7982373	13:115007089	13	115007089	G	A	0.343915	-0.022	0.0034	1.3e-10	-0.039843	0.003351	1.34611e-32	0.552164	0.097154	1.3204e-08	0.978059	11
Height	cg24890222	13	CDC16;CDC16	115000162	rs6560947	13:115003468	13	115003468	G	C	0.24256	-0.022	0.0034	2.1e-10	-0.037059	0.002729	5.43113e-42	0.593651	0.101632	5.18262e-09	0.531564	14	rs7994573	13:115008388	13	115008388	C	T	0.349206	-0.022	0.0034	1.8e-10	-0.06102	0.004776	2.23008e-37	0.36054	0.062458	7.81155e-09	0.589096	9
Height	cg08847533	14	NEK9	75593920	rs910316	14:75626042	14	75626042	C	A	0.482887	-0.017	0.0029	1.3e-08	0.005138	0.000313	1.57662e-60	-3.30871	0.599353	3.3808e-08	0.325463	70	rs910316	14:75626042	14	75626042	C	A	0.441799	-0.017	0.0029	1.3e-08	0.012777	0.000676	8.91274e-80	-1.33054	0.237627	2.15246e-08	0.365387	102
Height	cg27144592	16	NARFL	783916	rs11648796	16:792190	16	792190	G	A	0.180804	0.033	0.0038	1.4e-18	0.087432	0.003942	5.41989e-109	0.377436	0.046675	6.14266e-16	0.136315	46	rs2071951	16:783004	16	783004	C	T	0.224868	0.032	0.004	7.6e-16	0.154971	0.009011	2.76269e-66	0.20649	0.028467	4.05848e-13	0.0858625	15
Inflammatory bowel disease	cg05623727	3	RBM5	50126028	rs2624848	3:50165101	3	50165101	T	C	0.426339	-0.102	0.0171	2.324e-09	0.019534	0.001661	6.36938e-32	-5.22171	0.981601	1.04003e-07	0.0985639	225	rs2247510	3:50126215	3	50126215	C	A	0.433862	-0.102096	0.017	2.045e-09	0.038426	0.003472	1.77419e-28	-2.65695	0.50333	1.30078e-07	0.326848	223
Inflammatory bowel disease	cg17647271	11		76299819	rs4494327	11:76294836	11	76294836	A	T	0.499256	-0.143097	0.0171	5.378e-17	-0.088372	0.003092	1.2246e-179	1.61926	0.201625	9.66487e-16	0.114752	183	rs2155219	11:76299194	11	76299194	G	T	0.486772	-0.143996	0.017	2.826e-17	0.084744	0.005474	4.69202e-54	-1.6992	0.22867	1.07968e-13	0.161534	70
LDL	cg07980830	8	GRINA;GRINA	145063362	NA	8:145058986	8	145058986	G	A	0.409226	0.0372	0.006	2.267e-09	0.080579	0.002354	6.8771e-257	0.46166	0.075672	1.05558e-09	0.194081	28	rs11785060	8:145046662	8	145046662	T	C	0.296296	0.0425	0.0061	2.313e-11	0.045503	0.004478	2.96871e-24	0.933999	0.162545	9.13262e-09	0.502624	28
LDL	cg08085267	17	C17orf57	45401833	rs6504872	17:45438952	17	45438952	T	C	0.491058	0.0274	0.0037	3.479e-13	-0.036892	0.003619	2.09509e-24	-0.742709	0.12396	2.07914e-09	0.771903	51	rs2271803	17:45400908	17	45400908	G	A	0.283069	-0.0306	0.0057	5.155e-07	0.16977	0.011152	2.47992e-52	-0.180244	0.035601	4.13063e-07	0.131678	71
Migraine	cg05901451	6	HEY2;HEY2	126070800	rs1811852	6:126071575	6	126071575	G	C	0.485863	-0.039449	0.006899	1.11e-08	0.029525	0.001544	1.6904e-81	-1.33614	0.243894	4.29295e-08	0.104107	145	NA	6:126079968	6	126079968	A	G	0.415344	0.040102	0.006881	5.76e-09	-0.02727	0.002628	3.20792e-25	-1.47056	0.289411	3.75044e-07	0.127445	15
Overweight	cg04586622	2	ADCY3	25135609	rs6722587	2:25132192	2	25132192	A	C	0.462798	0.051	0.009	1.3e-08	0.034122	0.001645	1.35858e-95	1.49462	0.27342	4.59273e-08	0.865345	33	rs2384061	2:25135620	2	25135620	A	G	0.462963	0.05	0.0091	3.9e-08	0.056984	0.006785	4.53993e-17	0.877435	0.190836	4.2685e-06	0.405996	62
Schizophrenia	cg27123071	6	TRIM31	30071572	rs13191038	6:28482917	6	28482917	C	T	0.105655	-0.219802	0.02	4.894e-28	0.024593	0.003124	3.47444e-15	-8.9374	1.39648	1.55409e-10	0.154195	24	rs2248289	6:30072721	6	30072721	C	T	0.285714	-0.137298	0.0179	1.455e-14	0.035794	0.004906	2.95091e-13	-3.83575	0.725554	1.24576e-07	0.131299	23
Schizophrenia	cg13436843	6	TRIM31	30071601	rs13191038	6:28482917	6	28482917	C	T	0.105655	-0.219802	0.02	4.894e-28	0.049338	0.004483	3.61437e-28	-4.45506	0.572892	7.45917e-15	0.210106	210	rs1116222	6:30071279	6	30071279	G	T	0.312169	-0.119	0.0172	5.171e-12	0.070842	0.006737	7.29561e-26	-1.67981	0.290631	7.47616e-09	0.192937	438
Schizophrenia	cg21745287	12	ARL6IP4;ARL6IP4;OGFOD2;ARL6IP4;ARL6IP4	123464511	rs1727295	12:123616861	12	123616861	G	A	0.293155	0.074196	0.0116	1.478e-10	0.033837	0.00168	3.38791e-90	2.19275	0.359697	1.0869e-09	0.248843	282	rs11613937	12:123520071	12	123520071	C	T	0.436508	0.077	0.0115	1.967e-11	0.05292	0.005748	3.33925e-20	1.45502	0.268692	6.1221e-08	0.193508	176
Schizophrenia	cg24631222	15	CHRNA5	78858424	rs113352275	15:78840567	15	78840567	T	C	0.186756	-0.078502	0.0133	3.559e-09	0.023567	0.00228	4.91298e-25	-3.331	0.6499	2.96915e-07	0.0892977	79	rs113352275	15:78840567	15	78840567	T	C	0.230159	-0.078502	0.0133	3.559e-09	0.037085	0.004182	7.45395e-19	-2.11684	0.430817	8.94455e-07	0.166323	96
Total cholestoral	cg07980830	8	GRINA;GRINA	145063362	NA	8:145058986	8	145058986	G	A	0.409226	0.0299	0.0058	2.85e-06	0.080579	0.002354	6.8771e-257	0.371066	0.072791	3.43792e-07	0.0835463	28	rs11785060	8:145046662	8	145046662	T	C	0.296296	0.0363	0.0059	1.303e-08	0.045503	0.004478	2.96871e-24	0.797745	0.151579	1.41803e-07	0.410097	28
Total cholestoral	cg04539111	16	SLC12A4;SLC12A4;SLC12A4;SLC12A4;SLC12A4	67997858	rs1124324	16:67897487	16	67897487	T	C	0.115327	0.0309	0.0053	2.268e-08	-0.130494	0.003871	4.65067e-249	-0.236793	0.041218	9.19846e-09	0.629088	212	rs16942887	16:67928042	16	67928042	A	G	0.161376	0.031	0.0052	1.629e-08	-0.082519	0.008	6.04543e-25	-0.375671	0.072784	2.45016e-07	0.319454	85
Total cholestoral	cg27539214	16	SLC12A4;SLC12A4;SLC12A4;SLC12A4;SLC12A4	67997921	rs1124324	16:67897487	16	67897487	T	C	0.115327	0.0309	0.0053	2.268e-08	-0.105072	0.003147	1.88077e-244	-0.294083	0.051205	9.28505e-09	0.689358	190	rs16942887	16:67928042	16	67928042	A	G	0.161376	0.031	0.0052	1.629e-08	-0.058751	0.006717	2.20664e-18	-0.527646	0.107113	8.39077e-07	0.723222	46
Ulceritive colitis	cg17647271	11		76299819	rs4494327	11:76294836	11	76294836	A	T	0.499256	-0.129699	0.0215	1.575e-09	-0.088372	0.003092	1.2246e-179	1.46764	0.24865	3.58164e-09	0.369518	183	rs2155219	11:76299194	11	76299194	G	T	0.486772	-0.129404	0.0214	1.479e-09	0.084744	0.005474	4.69202e-54	-1.527	0.271107	1.77644e-08	0.319752	70
